# Supplementary material for: SOX2 and NR2F1 coordinate the gene expression program of the early postnatal visual thalamus
Source: Biol Open. 2025 Aug 1;14(8):bio062014. doi: 10.1242/bio.062014 (PMC12352279; doi:10.1242/bio.062014)
Supplement: Table S1. [file biolopen-14-062014-TableS1.xlsx]

## Sheet: Legend
Sheet
Sox2 Expression Values (TPM)	Expression values (in TPM) for the Sox2 cKO experiment (wild type and mutant)
SOX2 UP WT	Differentially expressed (DE) genes expressed at higher level in wild type with respect to Sox2 mutant
SOX2 UP MUT	DE genes up regulated in Sox2 mutant with respect to wild type
NR2F1 Expression Values (TPM)	Expression values (in TPM) for the Nr2f1 cKO experiment (wild type and mutant)
NR2F1 UP WT	DE genes expressed at higher level in wild type with respect to Nr2f1 mutant
NR2F1 UP MUT	DE genes up regulated in Nr2f1 mutant with respect to wild type

## Sheet: SOX2 Expression Values (TPM)
GENE	CTRL_1	CTRL_2	CTRL_3	MUT_1	MUT_3	MUT_4	AVERAGE WT	AVERAGE MUT
0610005C13Rik	1.07	0.8	0.2	0.1	0.19	0.4	0.69	0.23
0610007P14Rik	54.36	49.75	50.53	55.86	51.65	50.06	51.5467	52.5233
0610009B22Rik	24.97	22.01	18.21	26.19	20.84	20.19	21.73	22.4067
0610009L18Rik	3.49	1.4	3.13	4	2.12	2.3	2.67333	2.80667
0610009O20Rik	35.45	34.89	38.49	39.47	35.97	38.16	36.2767	37.8667
0610010B08Rik	2.34	1.9	2.29	3.88	1.59	2.99	2.17667	2.82
0610010F05Rik	46.99	42.91	36.28	39.02	34.64	33.62	42.06	35.76
0610010K14Rik	125.04	121.67	139.31	135.58	133.96	142.59	128.673	137.377
0610011F06Rik	21.33	19.58	19.85	19.6	20.31	21.33	20.2533	20.4133
0610012G03Rik	48.86	46.87	50.94	51.5	47.8	46.87	48.89	48.7233
0610030E20Rik	7	6.56	7.92	6.4	6.88	6.1	7.16	6.46
0610031O16Rik	0	0	0	0.15	0.07	0.26	0	0.16
0610037L13Rik	28.77	32.26	30.85	31.38	31.21	30.4	30.6267	30.9967
0610038B21Rik	0.21	0.11	0.29	0.11	0.13	0	0.203333	0.08
0610039H22Rik	0	0	0	0	0	0	0	0
0610039K10Rik	0.54	0.43	0.25	0.25	0.57	0.22	0.406667	0.346667
0610040B10Rik	7.02	5.14	8.95	7.37	9.43	5.57	7.03667	7.45667
0610040F04Rik	0.12	0.08	0.03	0	0.14	0.16	0.0766667	0.1
0610040J01Rik	6.49	6.98	7.05	5.65	5.9	7.03	6.84	6.19333
0610043K17Rik	0.21	0.11	0.11	0	0.2	0	0.143333	0.0666667
1010001N08Rik	0	0	0	0	0	0	0	0
1110001J03Rik	93.3	106.07	98.96	105.93	103.71	117.16	99.4433	108.933
1110002L01Rik	1.59	1.84	1.63	1.3	1.11	1.01	1.68667	1.14
1110004E09Rik	27.63	28.37	31.95	32.79	27.48	28.49	29.3167	29.5867
1110004F10Rik	187.02	169.63	138.65	132.18	136.66	119.71	165.1	129.517
1110006O24Rik	4.47	7.78	4.74	5.47	8.24	5.12	5.66333	6.27667
1110008F13Rik	75.64	77.77	71.98	68.29	61.64	64.39	75.13	64.7733
1110008L16Rik	6.69	7.88	6.42	5.03	5.92	4.55	6.99667	5.16667
1110008P14Rik	150.37	158.04	147.98	169.57	150.1	160.91	152.13	160.193
1110012L19Rik	26.44	23.58	20.87	20.81	23.07	24.43	23.63	22.77
1110015O18Rik	1.29	1.49	1.32	2.39	1.71	1.81	1.36667	1.97
1110017D15Rik	12.05	11.74	14.02	11.13	14.87	10.76	12.6033	12.2533
1110019D14Rik	0.07	0	0.04	0	0	0	0.0366667	0
1110020A21Rik	1.92	1.04	1.75	1.61	1.05	2.78	1.57	1.81333
1110025L11Rik	0	0	0	0	0	0	0	0
1110028F11Rik	0	0	0	0	0.02	0	0	0.00666667
1110028F18Rik	0	0	0	0	0	0	0	0
1110032A03Rik	16.98	17.07	16.2	17.31	19.71	17.59	16.75	18.2033
1110032F04Rik	1.31	1.83	1.69	1.44	1.37	1.93	1.61	1.58
1110034G24Rik	7.06	7.48	8.14	7.23	5.7	7.71	7.56	6.88
1110036E04Rik	0	0	0	0	0	0	0	0
1110037F02Rik	13.77	12.84	11.46	12.09	10.67	12.3	12.69	11.6867
1110038B12Rik	81.23	98.34	93.83	69.44	84.81	73.65	91.1333	75.9667
1110038F14Rik	27.43	28.69	33.77	29.54	29.44	29.96	29.9633	29.6467
1110046J04Rik	1.47	1.66	1.58	1.19	1.33	2.38	1.57	1.63333
1110051M20Rik	80.86	82.24	71.1	77.5	68.01	65.1	78.0667	70.2033
1110058D11Rik	0.1	0.1	0.19	0.78	0.54	0.17	0.13	0.496667
1110059E24Rik	25.21	22.42	22.92	19.73	21.4	20.8	23.5167	20.6433
1110059G10Rik	6.29	5.4	4.94	5.15	5.25	4.44	5.54333	4.94667
1110065P20Rik	97.21	105.04	102.08	90.48	94.43	85.87	101.443	90.26
1190002N15Rik	6.23	6.47	5.29	5.8	7.39	6.96	5.99667	6.71667
1190003K10Rik	0.15	0.15	0	0.46	0.29	0.23	0.1	0.326667
1190005I06Rik	20.83	18.88	18.82	20.31	18.01	23.53	19.51	20.6167
1190007I07Rik	2.86	2.64	2.67	4.37	1.6	3.34	2.72333	3.10333
1300002E11Rik	17.77	14.8	13.92	16.05	12.74	17.09	15.4967	15.2933
1300017J02Rik	0.07	0.02	0.09	0.04	0.15	0.02	0.06	0.07
1500004A13Rik	13.59	13.24	10.99	15.01	9.36	14.75	12.6067	13.04
1500009C09Rik	89.09	101.29	102.85	112.77	113.97	124.61	97.7433	117.117
1500009L16Rik	48.67	49.53	47.57	47.02	49.28	51.37	48.59	49.2233
1500011B03Rik	132.6	137.12	105.52	126.87	110.5	109.87	125.08	115.747
1500011K16Rik	19.8	23.39	22.24	22.22	19.54	23.91	21.81	21.89
1500012K07Rik	0	0	0.11	0	0.12	0.2	0.0366667	0.106667
1500015A07Rik	3.58	4.03	3.94	3.14	4.38	3.56	3.85	3.69333
1500015L24Rik	0	0	0	0	0	0	0	0
1500015O10Rik	1.95	2.06	0.93	2.46	0.43	1.89	1.64667	1.59333
1500017E21Rik	0.07	0.05	0.09	0.04	0	0	0.07	0.0133333
1500026H17Rik	0.85	0.79	0.91	0.69	0.75	0.94	0.85	0.793333
1600002D24Rik	0.19	0.06	0.08	0.11	0.1	0.12	0.11	0.11
1600002H07Rik	10.76	9.5	12.86	8.09	9.43	9.3	11.04	8.94
1600002K03Rik	11.8	12.06	13.97	12.38	8.92	12.76	12.61	11.3533
1600010M07Rik	0.21	0.33	0.11	0	0	0.19	0.216667	0.0633333
1600012H06Rik	19.01	21.07	17.29	16.57	17.74	15.85	19.1233	16.72
1600014C10Rik	14.87	14.25	10.61	13.88	11.55	11.67	13.2433	12.3667
1600014C23Rik	0	0.84	0.28	0.14	0.53	0.38	0.373333	0.35
1600015I10Rik	0	0.04	0	0	0	0.02	0.0133333	0.00666667
1600019K03Rik	0	0	0	0	0	0	0	0
1600020E01Rik	24.26	20.29	23.6	21.39	22.06	18.63	22.7167	20.6933
1600023N17Rik	1.66	1.36	0.8	0.57	0.9	1.51	1.27333	0.993333
1600025M17Rik	0	0	0	0	0	0	0	0
1600027J07Rik	0	0	0	0	0	0	0	0
1600029I14Rik	0	0	0	0	0.13	0	0	0.0433333
1600029O15Rik	0.34	0.43	0.26	1.41	0.75	1.22	0.343333	1.12667
1700001C02Rik	0.35	0.18	0	0.27	0	0.08	0.176667	0.116667
1700001C19Rik	0.39	0.4	0.45	0.39	0.72	0.69	0.413333	0.6
1700001D01Rik	0	0	0	0	0	0	0	0
1700001F09Rik	0	0	0	0	0.13	0.12	0	0.0833333
1700001G01Rik	0	0	0	0	0	0	0	0
1700001G11Rik	0.31	0.16	0.08	0.96	0.15	0.71	0.183333	0.606667
1700001G17Rik	1.04	1.39	2	0.86	1.18	1.65	1.47667	1.23
1700001J03Rik	0.08	0.32	0.08	0	0.07	0.49	0.16	0.186667
1700001J11Rik	0	0.02	0.06	0	0	0.05	0.0266667	0.0166667
1700001K19Rik	0.71	1.15	1.65	1.03	0.91	1.08	1.17	1.00667
1700001K23Rik	0	0.31	0	0	0	0.14	0.103333	0.0466667
1700001L05Rik	1.25	1.3	1.07	1.38	1.32	1.21	1.20667	1.30333
1700001L19Rik	6.4	6.76	6.02	8.51	7.71	7.29	6.39333	7.83667
1700001O22Rik	2.28	2.75	2.81	1.99	3.35	2.47	2.61333	2.60333
1700001P01Rik	0.63	0.85	0.32	0.86	0.6	0.09	0.6	0.516667
1700003C15Rik	0	0	0	0	0	0	0	0
1700003D09Rik	0	0	0	0	0	0	0	0
1700003E16Rik	6.28	6.25	5.89	8.88	5.21	7.03	6.14	7.04
1700003E24Rik	0	0	0	0	0	0	0	0
1700003F12Rik	3.16	3.23	3.32	2.56	5.96	3.7	3.23667	4.07333
1700003G13Rik	0	0	0	0	0	0	0	0
1700003G18Rik	0	0	0	0	0	0	0	0
1700003H04Rik	0	0	0	0	0	0	0	0
1700003I22Rik	0	0	0	0	0	0	0	0
1700003L19Rik	0	0	0	0	0	0	0	0
1700003M07Rik	5.98	5.82	5.26	9.32	6.53	10.03	5.68667	8.62667
1700003P14Rik	0	0	0	0	0	0	0	0
1700006A11Rik	0	0	0	0	0	0	0	0
1700006E09Rik	0	0	0	0	0	0	0	0
1700006F04Rik	0	0	0	0	0.34	0	0	0.113333
1700006H21Rik	0	0	0	0	0	0	0	0
1700007B14Rik	0.02	0.05	0.15	0	0	0	0.0733333	0
1700007F19Rik	0	0	0	0.03	0.03	0.06	0	0.04
1700007G11Rik	0.54	0.48	0.35	0.28	0.26	0.49	0.456667	0.343333
1700007J10Rik	0.05	0	0.05	0	0.14	0	0.0333333	0.0466667
1700007K09Rik	0.09	0.19	0.48	0	0.18	0.08	0.253333	0.0866667
1700007K13Rik	4.51	4.69	5.45	7.95	6.14	6.3	4.88333	6.79667
1700007L15Rik	0.57	0.33	0.5	0.92	0.78	0.96	0.466667	0.886667
1700007P06Rik	0	0	0	0	0	0	0	0
1700008C04Rik	0	0	0	0	0	0	0	0
1700008J07Rik	2.98	2.74	1.79	2.68	2.75	3.19	2.50333	2.87333
1700008K24Rik	0.09	0.47	0.09	0	0.11	0	0.216667	0.0366667
1700008O03Rik	2.07	3.02	2.19	2.44	2.52	4.04	2.42667	3
1700008P02Rik	0	0	0	0	0	0	0	0
1700009C05Rik	0	0	0	0	0	0.07	0	0.0233333
1700009J07Rik	0.06	0.06	0.13	0.06	0	0	0.0833333	0.02
1700009N14Rik	0	0	0.04	0	0	0	0.0133333	0
1700010B08Rik	0	0	0	0	0	0	0	0
1700010D01Rik	0.14	0	0	0	0	0	0.0466667	0
1700010I02Rik	0	0	0	0	0	0	0	0
1700010I14Rik	1.53	2.45	1.61	2.26	2.52	1.75	1.86333	2.17667
1700010J16Rik	0	0	0	0	0	0	0	0
1700010K23Rik	0	0	0	0	0	0	0	0
1700011B04Rik	0	0	0	0	0	0	0	0
1700011C11Rik	0	0	0	0	0	0	0	0
1700011E24Rik	0.07	0.14	0.07	0.14	0.13	0	0.0933333	0.09
1700011H14Rik	0	0	0	0	0.04	0	0	0.0133333
1700011I03Rik	0.59	0.2	0	0.13	0.19	0.36	0.263333	0.226667
1700011L22Rik	0	0	0	0.06	0	0.05	0	0.0366667
1700011M02Rik	0	0	0	0	0	0	0	0
1700012A03Rik	0	0	0	0	0	0	0	0
1700012B07Rik	0.19	0	0	0	0	0	0.0633333	0
1700012B09Rik	0.27	0	0.09	0.28	0	0.17	0.12	0.15
1700012C14Rik	0.88	0.9	1.79	0.75	1.26	1.07	1.19	1.02667
1700012D01Rik	0.18	0.09	0	0.46	0.26	0.33	0.09	0.35
1700012D14Rik	2.79	2.11	2.53	2.22	1.18	2.53	2.47667	1.97667
1700012D16Rik	0	0	0	0	0	0	0	0
1700012H19Rik	0	0	0	0	0	0	0	0
1700012I11Rik	0.05	0	0	0	0	0	0.0166667	0
1700012L04Rik	0	0.41	0	0.14	0	0	0.136667	0.0466667
1700012P22Rik	0.12	0	0.06	0	0.06	0	0.06	0.02
1700013D24Rik	0.13	0	0	0	0	0	0.0433333	0
1700013F07Rik	2.7	3.11	3.91	2.31	1.83	2.66	3.24	2.26667
1700013G24Rik	0	0	0	0	0	0	0	0
1700013H16Rik	0	0	0	0	0.13	0.04	0	0.0566667
1700015E13Rik	0.09	0.09	0.18	0.36	0.17	0.16	0.12	0.23
1700015F17Rik	0	0	0	0.18	0.08	0	0	0.0866667
1700015G11Rik	0	0	0	0	0	0	0	0
1700016C15Rik	0	0	0	0	0	0.52	0	0.173333
1700016D06Rik	0.13	0.13	0	0	0.16	0.04	0.0866667	0.0666667
1700016G22Rik	0	0	0	0	0.11	0	0	0.0366667
1700016H13Rik	0.76	0.8	0.93	0.08	0.51	0.14	0.83	0.243333
1700016K19Rik	4.04	4.7	3.06	7.19	6.29	7.09	3.93333	6.85667
1700016L04Rik	0	0	0	0.19	0	0.06	0	0.0833333
1700016L21Rik	0	0	0	0	0	0	0	0
1700016P04Rik	0	0	0	0	0	0	0	0
1700017B05Rik	4.65	4.15	4.11	5.23	6.4	6.82	4.30333	6.15
1700017D01Rik	0	0	0	0	0	0	0	0
1700017G19Rik	0	0	0	0	0.08	0	0	0.0266667
1700017J07Rik	0	0	0	0	0	0	0	0
1700017L05Rik	0	0	0	0	0	0	0	0
1700017N19Rik	0.24	0.22	0.22	0.09	0.17	0.25	0.226667	0.17
1700018A04Rik	0	0.09	0	0.09	0.33	0.24	0.03	0.22
1700018B08Rik	0	0.1	0.16	0	0.1	0	0.0866667	0.0333333
1700018B24Rik	0	0	0	0	0	0	0	0
1700018C11Rik	0	0.39	0	0	0	0	0.13	0
1700018F24Rik	0	0	0	0	0	0	0	0
1700018G05Rik	0	0	0	0	0	0	0	0
1700018L02Rik	4.33	4.84	5.33	3.27	5.89	4.76	4.83333	4.64
1700019A02Rik	0	0	0	0	0	0	0	0
1700019B03Rik	0.99	0.65	0.3	0.23	0.64	0.32	0.646667	0.396667
1700019B21Rik	0	0	0	0	0	0	0	0
1700019C18Rik	0	0	0	0	0	0	0	0
1700019D03Rik	4.3	6.13	3.18	2.67	1.88	2.55	4.53667	2.36667
1700019E08Rik	0	0	0	0	0	0	0	0
1700019G24Rik	0	0	0	0	0	0	0	0
1700019M22Rik	0	0	0	0	0	0	0	0
1700019N19Rik	0	0	0	0.13	0	0	0	0.0433333
1700019O17Rik	0	0.03	0	0	0	0	0.01	0
1700020A23Rik	0.97	0.54	0.45	0.45	0.42	0.48	0.653333	0.45
1700020D05Rik	2.57	2.01	2.08	1.79	1.04	0.64	2.22	1.15667
1700020D14Rik	0	0	0	0	0	0	0	0
1700020G17Rik	0	0	0	0.11	0.1	0.29	0	0.166667
1700020I14Rik	72.43	61.19	47.8	51.77	53.76	54.65	60.4733	53.3933
1700020L24Rik	4.47	3.41	5.45	3.6	4.16	4.15	4.44333	3.97
1700020M21Rik	0	0.1	0	0	0.1	0	0.0333333	0.0333333
1700020N01Rik	0.16	0	0	0.11	0	0	0.0533333	0.0366667
1700020N15Rik	0	0	0	0	0	0	0	0
1700020N18Rik	0	0	0	0	0	0	0	0
1700021F05Rik	30.77	29.77	33.41	40.37	35.89	31.2	31.3167	35.82
1700021F07Rik	0	0	0	0	0	0	0	0
1700021N21Rik	0.76	0.97	0.72	0.52	0.55	0.4	0.816667	0.49
1700022A21Rik	0	0	0	0	0	0	0	0
1700022A22Rik	0	0	0	0	0	0	0	0
1700022E09Rik	0	0	0	0	0	0	0	0
1700022H01Rik	0.92	0.75	1.03	0.56	0.18	0.58	0.9	0.44
1700022H16Rik	0	0	0	0	0	0	0	0
1700022I11Rik	0.08	0.03	0.05	0.04	0.05	0.01	0.0533333	0.0333333
1700023C21Rik	0	0	0	0	0	0	0	0
1700023F02Rik	0	0	0.28	0	0	0.52	0.0933333	0.173333
1700023F06Rik	9.54	11.56	11.61	11.71	7.79	10.96	10.9033	10.1533
1700024B18Rik	0	0	0	0	0	0	0	0
1700024F13Rik	0.09	0.29	0	0.1	0.18	0.34	0.126667	0.206667
1700024G13Rik	0	0	0	0.22	0	0	0	0.0733333
1700024I08Rik	0	0	0	0	0	0	0	0
1700024N05Rik	0	0	0	0	0	0	0	0
1700024P04Rik	0	0	0	0	0	0	0	0
1700024P16Rik	0.39	0.43	0.33	0.38	0.36	0.21	0.383333	0.316667
1700025B11Rik	0	0	0	0	0	0	0	0
1700025C18Rik	0	0	0	0	0	0	0	0
1700025F22Rik	0	0	0	0	0	0	0	0
1700025F24Rik	0	0	0	0	0	0	0	0
1700025G04Rik	19.92	19.51	17.05	16.97	14.83	16.82	18.8267	16.2067
1700025J12Rik	0	0	0	0	0	0	0	0
1700025K24Rik	0	0	0	0	0	0	0	0
1700025M24Rik	0	0	0	0	0	0	0	0
1700025N23Rik	0.19	0	0.07	0	0	0	0.0866667	0
1700026D11Rik	0	0	0	0	0	0	0	0
1700026F02Rik	0	0	0	0	0	0	0	0
1700026J14Rik	0.15	0.15	0	0.08	0	0.14	0.1	0.0733333
1700027A15Rik	0	0	0	0	0	0	0	0
1700027F06Rik	0	0	0	0	0	0	0	0
1700027F09Rik	0	0	0	0	0	0	0	0
1700027H10Rik	0.12	0	0	0.37	0.23	0.45	0.04	0.35
1700027I24Rik	0	0	0	0	0	0	0	0
1700027J07Rik	0	0	0	0	0	0	0	0
1700028B04Rik	0.63	1.02	0.25	0.38	1.55	0	0.633333	0.643333
1700028D13Rik	0	0	0.25	0	0	0	0.0833333	0
1700028E10Rik	0.41	0.15	0.12	0.96	1.11	0.74	0.226667	0.936667
1700028I16Rik	0.26	0.27	0.11	0.11	0.05	0.05	0.213333	0.07
1700028J19Rik	0.96	1.12	0.47	0.93	0.57	0.99	0.85	0.83
1700028K03Rik	1.58	1.4	2.27	1.36	1.3	0.78	1.75	1.14667
1700028M03Rik	0	0	0	0	0	0	0	0
1700028P14Rik	0.54	1.16	0.55	0.21	0.32	0.36	0.75	0.296667
1700028P15Rik	0	0	0	0	0	0	0	0
1700029B22Rik	0	0	0	0	0	0	0	0
1700029F12Rik	0.1	0	0	0	0	0	0.0333333	0
1700029H14Rik	0	0.08	0.32	0.04	0.11	0.04	0.133333	0.0633333
1700029I15Rik	0.25	0.52	1.28	1.82	0.73	0	0.683333	0.85
1700029J03Rik	0	0	0	0	0	0	0	0
1700029J07Rik	2.67	2.87	3.49	3.58	3.19	2.52	3.01	3.09667
1700029M20Rik	0	0.02	0	0.04	0.03	0.05	0.00666667	0.04
1700029N11Rik	0	0	0	0	0	0	0	0
1700029P11Rik	0	0	0	0	0	0	0	0
1700030A11Rik	0.2	0.07	0	0	0	0	0.09	0
1700030C10Rik	0.03	0.09	0.06	0	0.03	0.05	0.06	0.0266667
1700030F04Rik	0	0	0	0	0	0	0	0
1700030F18Rik	0	0	0	0	0.5	0	0	0.166667
1700030J22Rik	7.09	6.98	6.08	6.61	5.66	6.51	6.71667	6.26
1700030K09Rik	8.82	7.99	8.25	9.07	7.48	8.47	8.35333	8.34
1700030L20Rik	0	0	0	0	0	0	0	0
1700030M09Rik	0	0.06	0	0	0.17	0	0.02	0.0566667
1700030N03Rik	0	0	0	0	0	0	0	0
1700030O20Rik	0	0	0	0	0	0	0	0
1700031A10Rik	0	0	0	0	0.09	0	0	0.03
1700031F05Rik	0	0	0	0	0	0	0	0
1700031M16Rik	0	0	0	0	0	0	0	0
1700031P21Rik	0	0	0	0	0	0	0	0
1700034E13Rik	0	0	0	0	0	0	0	0
1700034G24Rik	1.48	1.57	1.52	0.7	0.25	0.74	1.52333	0.563333
1700034H15Rik	1.33	1.45	1.58	1.73	1.17	1.29	1.45333	1.39667
1700034I23Rik	0.38	0.04	0.46	0.13	0.18	0.11	0.293333	0.14
1700034J05Rik	0	0	0	0	0.05	0	0	0.0166667
1700034K08Rik	0	0	0	0	0	0	0	0
1700034O15Rik	0	0	0	0	0	0	0	0
1700034P13Rik	0.37	1.8	0.62	0.51	0.83	0.45	0.93	0.596667
1700036G14Rik	0	0.53	0	0	0	0	0.176667	0
1700037C18Rik	7.86	4.87	6.28	6.87	5.21	7.39	6.33667	6.49
1700037H04Rik	34.02	33.34	35.09	43.62	40.46	44.17	34.15	42.75
1700039E15Rik	0.06	0.06	0.09	0.03	0	0	0.07	0.01
1700039E22Rik	0	0.08	0.16	0.08	0	0	0.08	0.0266667
1700040L02Rik	0.39	0.31	0.22	1.02	0.62	0.2	0.306667	0.613333
1700041A01Rik	0	0	0	0	0	0	0	0
1700041C23Rik	0	0	0	0	0	0	0	0
1700041M19Rik	0	0	0	0	0	0	0	0
1700042G07Rik	0	0	0	0	0	0	0	0
1700042G15Rik	0	0	0	0	0	0	0	0
1700042O10Rik	0	0	0	0	0.15	0.05	0	0.0666667
1700044C05Rik	0	0	0	0	0	0	0	0
1700044K03Rik	0	0	0	0	0	0	0	0
1700045H11Rik	0	0	0.11	0	0.11	0	0.0366667	0.0366667
1700046C09Rik	0	0	0	0	0	0	0	0
1700047A11Rik	0	0	0	0	0	0	0	0
1700047E10Rik	0	0	0	0	0	0	0	0
1700047G03Rik	0	0	0	0	0	0	0	0
1700047I17Rik2	21.34	22.49	12.34	15.97	16.72	15.34	18.7233	16.01
1700047L14Rik	0	0	0	0	0	0	0	0
1700047M11Rik	0.09	0	0.09	0	0.09	0.58	0.06	0.223333
1700048M11Rik	0.15	0	0.16	0.63	0	0	0.103333	0.21
1700048O20Rik	18.58	26.27	25.52	16.95	20.91	15.4	23.4567	17.7533
1700049E15Rik	0	0	0	0.06	0	0	0	0.02
1700049E22Rik	0	0	0	0	0	0	0	0
1700049G17Rik	3.21	3.3	2.2	2.66	2.51	2.73	2.90333	2.63333
1700049L16Rik	0	0	0	0	0	0	0	0
1700051A21Rik	0.27	0.32	0.44	0.68	1.3	0.32	0.343333	0.766667
1700052I22Rik	0	0	0	0	0	0	0	0
1700052K11Rik	8.18	6.85	6.63	6.83	6.37	5.58	7.22	6.26
1700054A03Rik	0	0.08	0.16	0.16	0	0.21	0.08	0.123333
1700054K19Rik	0	0	0	0	0	0	0	0
1700054M17Rik	0	0	0	0.18	0	0.16	0	0.113333
1700055C04Rik	0	0	0	0	0	0	0	0
1700056E22Rik	1.81	1.49	0.96	0.78	1.4	1.75	1.42	1.31
1700057G04Rik	0	0	0	0	0	0	0	0
1700057H15Rik	0	0	0	0	0	0	0	0
1700057H21Rik	0	0	0	0	0	0	0	0
1700060C16Rik	0	0	0	0	0	0	0	0
1700060C20Rik	0.22	0.11	0.11	0	0.11	0	0.146667	0.0366667
1700061F12Rik	0	0	0	0	0	0	0	0
1700061G19Rik	0.2	0.04	0.06	0.1	0.17	0.11	0.1	0.126667
1700061I17Rik	0	0	0	0	0	0	0	0
1700061J23Rik	0	0	0	0	0	0	0	0
1700063A18Rik	0	0	0	0	0	0	0	0
1700063D05Rik	0.09	0.09	0	0.09	0	0.08	0.06	0.0566667
1700063O14Rik	0	0	0	0	0	0	0	0
1700064J06Rik	0	0	0	0	0	0	0	0
1700064M15Rik	0.9	0.61	1.12	1.22	1.62	1.54	0.876667	1.46
1700065D16Rik	0.93	0.67	0	0.56	0.86	0.26	0.533333	0.56
1700065I16Rik	0	0	0	0	0	0	0	0
1700065J11Rik	0	0	0	0	0	0	0	0
1700065J18Rik	0.63	0.21	0	0.21	0.2	0.19	0.28	0.2
1700065L07Rik	0	0	0	0	0	0	0	0
1700065O20Rik	0	0	0	0	0	0	0	0
1700066B17Rik	0	0	0	0	0	0	0	0
1700066B19Rik	0.1	0.28	0.1	0.14	0.15	0.16	0.16	0.15
1700066J03Rik	0	0	0	0	0.13	0	0	0.0433333
1700066M21Rik	8.69	7.93	7.5	9.19	9.38	9.66	8.04	9.41
1700066N21Rik	0	0	0	0	0	0	0	0
1700066O22Rik	0	0	0	0	0	0	0	0
1700067G17Rik	0	0	0	0	0	0	0	0
1700067K01Rik	0.1	0.1	0.21	0.47	0	0.09	0.136667	0.186667
1700067P10Rik	0	0	0.23	0	0	0	0.0766667	0
1700069L16Rik	0	0	0	0	0	0	0	0
1700069P05Rik	0	0	0	0	0	0	0	0
1700071K01Rik	0	0	0	0	0.1	0	0	0.0333333
1700071M16Rik	0.4	0.24	0.29	0.41	0.51	0.52	0.31	0.48
1700072B07Rik	0	0	0	0	0	0	0	0
1700072I22Rik	0	0.08	0.08	0	0	0	0.0533333	0
1700072O05Rik	0	0	0	0	0	0	0	0
1700073E17Rik	0.03	0	0	0.07	0.01	0.08	0.01	0.0533333
1700074H08Rik	0	0	0	0	0	0	0	0
1700074P13Rik	0	0	0	0	0	0	0	0
1700080E11Rik	0	0	0	0	0	0	0	0
1700080N15Rik	0.18	0	0	0	0	0	0.06	0
1700080O16Rik	0	0	0.04	0	0	0	0.0133333	0
1700081H04Rik	0	0	0	0	0	0	0	0
1700083H02Rik	0	0	0	0	0	0	0	0
1700084D21Rik	0	0	0	0	0	0	0	0
1700084E18Rik	2.94	2.43	2.61	1.5	2.1	2.17	2.66	1.92333
1700084F23Rik	0	0	0	0	0	0	0	0
1700084J12Rik	0	0	0	0	0.08	0	0	0.0266667
1700084M14Rik	0	0	0	0	0	0	0	0
1700085C21Rik	0	0	0	0	0.05	0.05	0	0.0333333
1700086L19Rik	6.71	5.98	5.55	9.7	6.77	10.2	6.08	8.89
1700086O06Rik	5.9	5.17	3.94	5.87	5.76	4.15	5.00333	5.26
1700088E04Rik	10	9.13	5.7	8.22	8.72	6.85	8.27667	7.93
1700091H14Rik	0	0	0	0	0	0	0	0
1700092C02Rik	0	0	0	0	0	0	0	0
1700092C10Rik	0	0	0	0	0	0	0	0
1700092E19Rik	0	0	0	0	0	0	0	0
1700092K14Rik	0	0	0	0	0	0	0	0
1700092M07Rik	0.47	0.95	1.42	1.44	0.89	1.28	0.946667	1.20333
1700093K21Rik	0.4	0.12	0.45	0.41	1.33	0.47	0.323333	0.736667
1700094D03Rik	3.78	3.84	5.56	3.35	3.25	2.69	4.39333	3.09667
1700094J05Rik	0	0	0	0	0	0	0	0
1700094M24Rik	0	0	0	0	0	0	0	0
1700095A21Rik	0	0	0	0	0	0.09	0	0.03
1700095B10Rik	0	0	0	0	0	0	0	0
1700095J12Rik	0	0	0	0	0	0	0	0
1700096J18Rik	0.17	0.52	0.52	0.17	0.16	0.16	0.403333	0.163333
1700096K18Rik	3.79	3.1	3.56	3.92	3.24	3.2	3.48333	3.45333
1700096P03Rik	0	0	0	0	0	0	0	0
1700097N02Rik	0.21	0.21	0.5	0.21	0.08	0.13	0.306667	0.14
1700099I09Rik	0	0.1	0	0.1	0.36	0	0.0333333	0.153333
1700100I10Rik	0	0	0	0	0	0	0	0
1700100L14Rik	0.18	0.19	0.09	0.19	0.09	0.17	0.153333	0.15
1700101I11Rik	0.96	0.83	0.91	0.91	1.13	1.67	0.9	1.23667
1700101O22Rik	0	0	0	0.3	0	0	0	0.1
1700102H20Rik	0.21	1.51	0	0.22	0.43	0.58	0.573333	0.41
1700102P08Rik	4.39	5.1	5.53	4.54	4	3.79	5.00667	4.11
1700104L18Rik	0	0	0	0	0	0	0	0
1700105P06Rik	0.12	0.25	0.25	0.25	0.47	0.33	0.206667	0.35
1700108F19Rik	0.07	0	0	0	0	0.06	0.0233333	0.02
1700108J01Rik	0	0	0	0	0	0.44	0	0.146667
1700109G14Rik	0.07	0	0.08	0.08	0	0.07	0.05	0.05
1700109G15Rik	0.23	0	0	0	0	0	0.0766667	0
1700109H08Rik	0.18	0	0	0.09	0.41	0.08	0.06	0.193333
1700109I08Rik	0	0	0	0	0	0	0	0
1700109K24Rik	1.51	2.07	1.3	0.67	1.25	1.05	1.62667	0.99
1700110C19Rik	0.43	0.7	1.31	0.52	0.41	0.54	0.813333	0.49
1700110I01Rik	0.15	0.09	0.15	0.43	0	0.3	0.13	0.243333
1700110I07Rik	0	0	0	0	0	0	0	0
1700110K17Rik	0	0	0	0	0.08	0.16	0	0.08
1700111N16Rik	0	0	0	0	0	0	0	0
1700112E06Rik	0.82	0.32	0.06	0.58	0.96	0.17	0.4	0.57
1700112H15Rik	0	0	0	0	0	0	0	0
1700112J05Rik	0	0	0	0	0	0	0	0
1700112J16Rik	1.62	0.83	1.43	0.55	1.02	1.64	1.29333	1.07
1700113A16Rik	3.25	4.64	3.2	4.21	2.61	4.56	3.69667	3.79333
1700113B09Rik	0	0	0	0	0	0.17	0	0.0566667
1700113H08Rik	0.28	0.32	0.53	0.28	0.26	0.39	0.376667	0.31
1700116B05Rik	0	0	0	0	0	0	0	0
1700119H24Rik	0.11	0	0	0	0.11	0	0.0366667	0.0366667
1700120C14Rik	0	0.23	0.46	0.69	0.86	0.82	0.23	0.79
1700120E14Rik	0	0	0	0	0.02	0	0	0.00666667
1700120G07Rik	0	0	0	0	0	0	0	0
1700120K04Rik	1.03	0.65	1.44	1.58	1.1	2.45	1.04	1.71
1700121L16Rik	0	0	0	0	0	0	0	0
1700121N20Rik	0.05	0	0	0	0	0	0.0166667	0
1700122C19Rik	0	0	0	0	0.09	0	0	0.03
1700122O11Rik	0	0	0	0	0	0	0	0
1700123J17Rik	1.13	0.89	0.81	1.33	1.86	1.32	0.943333	1.50333
1700123K08Rik	0	0	0	0	0	0.05	0	0.0166667
1700123L14Rik	0.06	0	0.28	0	0.2	0.11	0.113333	0.103333
1700123M08Rik	1.35	1.64	1.6	1.38	1.24	1.03	1.53	1.21667
1700123O12Rik	0	0	0	0	0	0	0	0
1700123O20Rik	20.77	22.37	20.63	20.32	19.49	18.9	21.2567	19.57
1700123O21Rik	0	0	0	0	0.18	0.08	0	0.0866667
1700124L16Rik	5.63	4.58	5.38	5.18	6.15	4.1	5.19667	5.14333
1700125G02Rik	3.58	1.54	2.24	2.11	0.92	1	2.45333	1.34333
1700125G22Rik	0.07	0.21	0.14	0.14	0.32	0.06	0.14	0.173333
1700125H03Rik	0	0	0	0	0	0.14	0	0.0466667
1700125H20Rik	0.12	0.12	0.06	0.24	0.55	0.05	0.1	0.28
1700126H18Rik	0	0	0	0	0	0	0	0
1700128A07Rik	0	0	0	0	0	0	0	0
1700128F08Rik	0	0	0	0	0	0	0	0
1700129C05Rik	0	0	0	0	0	0	0	0
1810006J02Rik	0	0	0.03	0	0	0.11	0.01	0.0366667
1810007C17Rik	0	0	0	0	0	0	0	0
1810007D17Rik	0	0	0	0.17	0.24	0	0	0.136667
1810008I18Rik	0	0	0	0	0	0	0	0
1810009A15Rik	40.71	43.92	39.62	46.14	44.43	45.58	41.4167	45.3833
1810009J06Rik	0	0	0	0	0	0	0	0
1810010D01Rik	0	0.06	0	0.06	0.12	0	0.02	0.06
1810010H24Rik	13.77	14.3	11.28	10.63	9.92	10.89	13.1167	10.48
1810011H11Rik	0.5	0.29	0.44	0.65	0.41	0.48	0.41	0.513333
1810011O10Rik	2.39	3.59	4.14	3.47	5.44	12.25	3.37333	7.05333
1810012K16Rik	0.64	0.92	0.13	0	0	0	0.563333	0
1810013A23Rik	0	0	0	0	0	0	0	0
1810013L24Rik	22.67	21.13	18.29	16.35	17.24	18.9	20.6967	17.4967
1810014B01Rik	1.49	1.14	2	1.85	1.61	2.01	1.54333	1.82333
1810018F18Rik	0	0	0	0	0	0	0	0
1810019D21Rik	0.23	0.12	0.2	0.08	0	0.24	0.183333	0.106667
1810020O05Rik	0.26	0.27	0.76	0.76	0.56	0.38	0.43	0.566667
1810021B22Rik	0.29	0.9	0.7	1.1	0.75	0.53	0.63	0.793333
1810022K09Rik	151.09	153.84	158.52	143.68	140.51	144.66	154.483	142.95
1810024B03Rik	0.34	0.17	0.35	0.17	0.32	0.19	0.286667	0.226667
1810026B05Rik	3.64	3.75	4.05	3.85	3.83	3.97	3.81333	3.88333
1810026J23Rik	62.05	65.14	55.1	55.06	58.02	49.04	60.7633	54.04
1810030O07Rik	18.47	17.59	18.36	18.21	17.55	16.55	18.14	17.4367
1810032O08Rik	16.01	12.41	15.04	8.69	12.6	9.58	14.4867	10.29
1810034E14Rik	0.14	0.17	0.03	0.06	0	0.03	0.113333	0.03
1810037I17Rik	60.93	64.64	67.3	68.49	87.08	80.37	64.29	78.6467
1810041H14Rik	7.52	7.38	4.6	2.2	4.85	2.94	6.5	3.33
1810041L15Rik	175.07	176.7	142.48	110.58	106.44	102.03	164.75	106.35
1810043G02Rik	34.42	35.4	34.35	33.37	31.53	32.39	34.7233	32.43
1810043H04Rik	33.6	36.41	34.77	38.95	33.87	34.72	34.9267	35.8467
1810044D09Rik	4.73	4.05	3.41	4.69	4.65	4.99	4.06333	4.77667
1810046K07Rik	0	0	0	0.08	0	0.07	0	0.05
1810053B23Rik	0	0	0	0	0	0	0	0
1810055G02Rik	31.69	31.51	30.31	28.74	28.12	31.35	31.17	29.4033
1810058I24Rik	49.46	50.48	63.11	68.78	73.33	59.85	54.35	67.32
1810062G17Rik	0.25	0.06	0	0	0.06	0	0.103333	0.02
1810062O18Rik	0.08	0.08	0.17	0.5	0.62	0.22	0.11	0.446667
1810063I02Rik	0	0	0	0	0	0	0	0
1810064F22Rik	0	0	0	0	0.04	0	0	0.0133333
1810065E05Rik	0	0	0	0	0	0	0	0
2010001A14Rik	1.82	2.1	1.78	2.67	1.36	1.72	1.9	1.91667
2010003K11Rik	0.19	0	0.05	0	0.09	0.21	0.08	0.1
2010005H15Rik	0	0	1.88	0	0	0.39	0.626667	0.13
2010009K17Rik	0.12	0	0.12	0	0	0	0.08	0
2010010A06Rik	0	0	0.1	0	0.1	0.09	0.0333333	0.0633333
2010016I18Rik	0.09	0.05	0.03	0.07	0	0	0.0566667	0.0233333
2010106C02Rik	0	0	0	0	0	0	0	0
2010106E10Rik	0	0	0.09	0.04	0	0	0.03	0.0133333
2010107E04Rik	363.65	372.85	388.01	350.99	360.64	386.78	374.837	366.137
2010107G12Rik	0.51	0.38	0.38	0.8	0.31	0.4	0.423333	0.503333
2010107G23Rik	66.16	60.71	54.46	51.82	45.11	49.5	60.4433	48.81
2010109A12Rik	0	0	0.13	0.13	0	0	0.0433333	0.0433333
2010109I03Rik	0.51	0.3	0.5	0.16	0.13	0.02	0.436667	0.103333
2010111I01Rik	10.35	12.13	11.43	9.64	7.59	8.3	11.3033	8.51
2010204K13Rik	6.82	6.55	6.05	5.7	6	7.77	6.47333	6.49
2010300C02Rik	5.18	4.65	3.87	5.85	5.05	4.32	4.56667	5.07333
2010308F09Rik	0.96	0.49	0.33	0	0.15	0	0.593333	0.05
2010310C07Rik	0	0	0	0	0	0	0	0
2010315B03Rik	3.76	3.59	3.35	4.5	3.13	4.12	3.56667	3.91667
2010320M18Rik	31.38	30.83	30.21	28.12	31.61	26.23	30.8067	28.6533
2200002D01Rik	1.71	0.73	0.44	0.29	0.95	0	0.96	0.413333
2200002J24Rik	0	0	0.22	0	0	0	0.0733333	0
2210010C04Rik	0	0	0	0	0	0	0	0
2210011C24Rik	0.32	0.84	0.71	0.39	0.24	0.8	0.623333	0.476667
2210013O21Rik	70.93	71.57	66.8	61.89	63.2	61.45	69.7667	62.18
2210016F16Rik	9.72	10.52	9.92	9.39	10.5	9.52	10.0533	9.80333
2210016L21Rik	134.69	134.29	132.95	132.22	125.48	119.12	133.977	125.607
2210019I11Rik	0	0	0	0	0	0	0	0
2210039B01Rik	0.32	0.11	0.05	0.16	0.15	0.19	0.16	0.166667
2210404E10Rik	0	0	0	0.12	0	0	0	0.04
2210404O09Rik	2.33	2.09	2.21	1.54	2.23	2.19	2.21	1.98667
2210406O10Rik	1.16	1.12	0.43	0.81	0.7	0.35	0.903333	0.62
2210407C18Rik	0	0	0	0	0	0	0	0
2210408F21Rik	0.1	0.06	0.23	0.31	0	0.51	0.13	0.273333
2210408I21Rik	3.78	3.06	3.07	3.66	3.03	3.32	3.30333	3.33667
2210409D07Rik	0	0	0	0	0	0	0	0
2210409E12Rik	0	0	0	0	0	0	0	0
2210414B05Rik	0	0	0	0	0	0	0	0
2210416O15Rik	1.24	0.74	1.39	0.85	0.46	0.88	1.12333	0.73
2210417A02Rik	0.25	0	0	0	0	0	0.0833333	0
2210418O10Rik	0	0.01	0.01	0.04	0.03	0.2	0.00666667	0.09
2210420H20Rik	0	0	0	0	0	0	0	0
2300002M23Rik	0	0	0	0	0	0	0	0
2300003K06Rik	0	0	0	0	0	0	0	0
2300009A05Rik	18.88	22.23	22.22	22.63	17.27	18.55	21.11	19.4833
2310001H17Rik	0.43	0.44	0.44	0.49	0.24	0.7	0.436667	0.476667
2310001K24Rik	0	0.17	0	0	0	0.3	0.0566667	0.1
2310002D06Rik	0	0.44	0.29	0.87	0.41	1.03	0.243333	0.77
2310002F09Rik	0.87	0.51	0.44	0.28	0.33	0.5	0.606667	0.37
2310002L09Rik	0	0	0.06	0.12	0	0	0.02	0.04
2310003N18Rik	0	0	0	0.34	0	0	0	0.113333
2310005A03Rik	0	0	0	0	0.04	0	0	0.0133333
2310005E17Rik	0	0.05	0	0	0	0.04	0.0166667	0.0133333
2310007B03Rik	0.09	0	0	0	0	0.04	0.03	0.0133333
2310008N11Rik	0	0	0	0	0	0	0	0
2310009A05Rik	23.12	25.23	21.13	29.5	23.57	24.19	23.16	25.7533
2310009B15Rik	25.91	26.71	30.44	23	29.82	24.93	27.6867	25.9167
2310010J17Rik	2.36	3.12	2.38	1.79	4.26	3.65	2.62	3.23333
2310011J03Rik	14.91	17.1	16.27	17.74	19.61	18.03	16.0933	18.46
2310015A10Rik	2.89	2.69	3.2	3.66	3.86	3.42	2.92667	3.64667
2310015D24Rik	0.02	0	0	0	0	0	0.00666667	0
2310016D03Rik	0	0	0	0	0	0	0	0
2310020H05Rik	0	0.09	0	0	0	0	0.03	0
2310022A10Rik	22.79	23.6	19.15	19.04	19.11	18.94	21.8467	19.03
2310022B05Rik	99.8	100.85	100.1	119.75	134.9	131.46	100.25	128.703
2310030A07Rik	0.11	0.11	0	0	0.1	0	0.0733333	0.0333333
2310030G06Rik	4.32	2.7	3.51	1.55	1.4	0.9	3.51	1.28333
2310033P09Rik	17.08	18.67	20.71	22.53	16.16	18.47	18.82	19.0533
2310034C09Rik	0	0	0	0	0	0	0	0
2310034G01Rik	1.52	1.32	1.24	1.24	1.38	0.62	1.36	1.08
2310034O05Rik	0.25	0.2	0.15	0.1	0.38	0.04	0.2	0.173333
2310035C23Rik	23.55	23.5	18.78	17.68	18.66	16.93	21.9433	17.7567
2310036O22Rik	253.43	250.24	252.03	242.44	231.04	219.47	251.9	230.983
2310039H08Rik	26.38	26.1	30.45	24.46	29.87	24.34	27.6433	26.2233
2310039L15Rik	0.3	0.2	0	0.1	0	0	0.166667	0.0333333
2310040G24Rik	2.89	1.67	3.34	1.59	1.53	1.69	2.63333	1.60333
2310043L19Rik	0	0	0	0	0	0	0	0
2310043O21Rik	0	0	0	0	0	0	0	0
2310045n01rik-mef2b	0.7	0	0.3	0.08	0	0	0.333333	0.0266667
2310050C09Rik	0	0	0	0	0	0	0	0
2310057J18Rik	0	0.04	0	0	0	0	0.0133333	0
2310057M21Rik	13.58	11.57	9.76	9.89	9.66	9.22	11.6367	9.59
2310057N15Rik	0	0	0	0	0	0	0	0
2310061I04Rik	75.56	74.2	77.87	74.55	70.86	70.31	75.8767	71.9067
2310061N02Rik	0	0	0	0	0	0	0	0
2310065F04Rik	0	0	0	0.07	0.1	0	0	0.0566667
2310068J16Rik	0.97	0.97	0.9	1.02	1.03	0.86	0.946667	0.97
2310069B03Rik	0	0	0.06	0.06	0	0	0.02	0.02
2310069G16Rik	1.08	1.51	1.11	2.14	1.3	1.43	1.23333	1.62333
2310075C17Rik	0	0	0	0	0	0	0	0
2310079G19Rik	0	0	0	0	0	0	0	0
2310081J21Rik	0	0.39	0	0	0	0.23	0.13	0.0766667
2400006E01Rik	0.1	0	0.05	0	0	0.14	0.05	0.0466667
2410002F23Rik	147.5	149.7	137.11	122.69	134.7	107.01	144.77	121.467
2410003L11Rik	0	0	0	0.22	0.31	0	0	0.176667
2410004B18Rik	56.5	59.58	52.42	54.6	50.06	48.46	56.1667	51.04
2410004I01Rik	3.56	5.59	4.09	2.74	2.16	2.85	4.41333	2.58333
2410004P03Rik	1.02	0.78	0.55	0.78	0.51	1.04	0.783333	0.776667
2410006H16Rik	142.33	183.67	156.99	140.54	146.53	144.08	160.997	143.717
2410012E07Rik	0	0	0	0	0	0	0	0
2410015M20Rik	67.68	66.9	69.73	77.85	75.28	77.67	68.1033	76.9333
2410016O06Rik	13.7	14.94	14.27	10.8	11.21	10.34	14.3033	10.7833
2410017I17Rik	0	0	0	0	0.07	0	0	0.0233333
2410018L13Rik	2.54	3.59	3.34	2.14	1.57	2.16	3.15667	1.95667
2410021H03Rik	0.56	0.97	0.65	0.16	0.23	0.72	0.726667	0.37
2410089E03Rik	17.14	16.86	16.26	15.22	14.84	15.21	16.7533	15.09
2410124H12Rik	0.26	0.45	0	0.27	0	0.72	0.236667	0.33
2410131K14Rik	30.81	30.88	23.6	21.94	22.77	21.37	28.43	22.0267
2410137M14Rik	0.87	1.17	0.76	0.69	0.39	0.43	0.933333	0.503333
2410141K09Rik	0	0	0	0	0	0	0	0
2500002B13Rik	1.93	3.34	2.46	2.73	0.7	1.96	2.57667	1.79667
2500004C02Rik	2.77	1.91	2.33	3.24	2.62	2.41	2.33667	2.75667
2510002D24Rik	29.38	28.51	33.74	31.11	30.49	23.72	30.5433	28.44
2510003B16Rik	0.63	1.31	0.53	0.65	0.49	1.15	0.823333	0.763333
2510009E07Rik	49.67	45.63	42.54	46.92	49.48	46.64	45.9467	47.68
2510039O18Rik	31.82	31.48	31.07	28.03	29.41	26.7	31.4567	28.0467
2610001J05Rik	19.83	19.35	18.88	23.05	25.99	24.6	19.3533	24.5467
2610002M06Rik	12.59	11.84	9.95	13.62	11.1	13.26	11.46	12.66
2610005L07Rik	96.58	90.72	76.21	71.81	72.63	66.31	87.8367	70.25
2610008E11Rik	23.04	21.16	20.94	21.54	15.95	19.42	21.7133	18.97
2610016A17Rik	0	0	0	0	0	0	0	0
2610020C07Rik	0.86	1.4	1.17	1.33	1.18	1.06	1.14333	1.19
2610020H08Rik	1.02	2.33	2.25	2.43	1.87	2.88	1.86667	2.39333
2610027K06Rik	0.02	0.09	0.11	0.18	0.16	0.26	0.0733333	0.2
2610028E06Rik	0.66	0.64	0.38	0.24	0.21	0.15	0.56	0.2
2610028H24Rik	0	0.04	0	0	0	0	0.0133333	0
2610035D17Rik	2.47	2.41	2.2	5.05	4.19	4.44	2.36	4.56
2610035F20Rik	2.46	2.57	2.19	2.23	2.53	2.14	2.40667	2.3
2610037D02Rik	0.03	0.01	0	0.03	0.01	0.01	0.0133333	0.0166667
2610042L04Rik	4.53	4.42	4.93	3.73	3.09	2.59	4.62667	3.13667
2610044O15Rik8	3.01	3.46	3.57	3.32	3.45	2.85	3.34667	3.20667
2610203C22Rik	0.43	0.92	0.71	0.48	0.86	0.51	0.686667	0.616667
2610206C17Rik	0.18	0.09	0.06	0.03	0	0.05	0.11	0.0266667
2610301B20Rik	20.06	20.54	19.55	20.45	18.71	20.52	20.05	19.8933
2610305D13Rik	1.45	1.27	0.69	1.02	1.39	1.65	1.13667	1.35333
2610306M01Rik	8.61	10.07	8.78	9.81	9.41	10.33	9.15333	9.85
2610307P16Rik	4.3	3.45	3.97	2.25	2.25	2.11	3.90667	2.20333
2610316D01Rik	4.4	4.88	4.07	6.41	5.92	6.91	4.45	6.41333
2610318N02Rik	7.47	6.65	8.55	4.76	6.37	5.81	7.55667	5.64667
2610507B11Rik	57.54	53.86	58.01	61.03	59.24	61.28	56.47	60.5167
2610507I01Rik	0.65	4.46	3.11	5.62	0.53	3.41	2.74	3.18667
2610524H06Rik	49.24	52.65	48.5	50.55	51.18	47.01	50.13	49.58
2610528A11Rik	0.16	0.33	0.66	0.08	0.54	0.29	0.383333	0.303333
2610528J11Rik	0	0	0	0	0	0	0	0
2700038G22Rik	6.54	6.54	7.44	5.9	5.45	5.92	6.84	5.75667
2700046A07Rik	1.03	1.2	1.42	0.55	0.94	0.97	1.21667	0.82
2700046G09Rik	2	1.96	1.61	2.24	2.6	2.04	1.85667	2.29333
2700049A03Rik	3.64	3.06	3.74	4.18	2.88	3.44	3.48	3.5
2700054A10Rik	2.55	2.22	2.37	3.4	2.94	2.68	2.38	3.00667
2700060E02Rik	77.62	82.54	85.93	77.59	83.23	71.65	82.03	77.49
2700062C07Rik	35.21	37.46	32.78	25.18	27.62	27.74	35.15	26.8467
2700069I18Rik	9.96	10.03	8.17	7.93	8.71	7.09	9.38667	7.91
2700070H01Rik	0.03	0.03	0	0	0.03	0	0.02	0.01
2700081O15Rik	84.68	80.46	77.83	69.47	55.73	64.46	80.99	63.22
2700089I24Rik	0	0	0	0	0	0	0	0
2700094K13Rik	123.65	131.73	119.35	135.42	146.32	143.38	124.91	141.707
2700097O09Rik	7.37	5.28	5.84	5.96	4.26	6.42	6.16333	5.54667
2700099C18Rik	2.85	2.19	3.19	2.66	3.08	3.18	2.74333	2.97333
2810001G20Rik	21.83	19.85	17.94	18.96	18.66	21.06	19.8733	19.56
2810002D19Rik	4.21	4.38	3.79	3.27	2.35	3.11	4.12667	2.91
2810004N23Rik	19.66	19.39	18.93	18.58	19.85	16.39	19.3267	18.2733
2810006K23Rik	7.21	6.6	10.07	9.92	7.1	8.82	7.96	8.61333
2810013P06Rik	11.77	13.24	11.64	12.56	11.14	12.06	12.2167	11.92
2810021J22Rik	5.65	5.64	5.92	4.85	5.26	4.94	5.73667	5.01667
2810025M15Rik	51.04	51.65	50.94	38.69	43.89	43.46	51.21	42.0133
2810029C07Rik	7.91	9.13	5.92	8.44	7.54	9.21	7.65333	8.39667
2810032G03Rik	3.78	3.43	3.27	5.85	3.86	4.05	3.49333	4.58667
2810047C21Rik1	1.37	1.22	0.84	0.64	1.05	1.05	1.14333	0.913333
2810049E08Rik	0.65	1.12	1.18	1.73	1.67	1.22	0.983333	1.54
2810403A07Rik	50.68	55.54	53.38	42.74	43.65	39.34	53.2	41.91
2810403D21Rik	0	0	0.34	0.29	0.05	0	0.113333	0.113333
2810404M03Rik	0	0	0	0.04	0	0	0	0.0133333
2810405F15Rik	0.03	0.07	0.07	0.14	0.1	0.06	0.0566667	0.1
2810408A11Rik	5.36	4.37	4.91	6.27	5.81	7.15	4.88	6.41
2810408I11Rik	1.3	1.42	1.69	1.95	1.41	1.65	1.47	1.67
2810410L24Rik	5.48	6.38	7.15	7.85	8.99	9.6	6.33667	8.81333
2810417H13Rik	5.73	4.53	6.91	5.15	6.13	7.37	5.72333	6.21667
2810428I15Rik	139.02	136.21	141.43	139.65	123.33	139.24	138.887	134.073
2810429I04Rik	1.49	2.58	1.17	0.94	1.86	1.77	1.74667	1.52333
2810433D01Rik	0.04	0.08	0	0	0.23	0.11	0.04	0.113333
2810442N19Rik	0.5	0.45	0.13	0.38	0.48	0.56	0.36	0.473333
2810454H06Rik	0.67	0.64	0.76	0.71	0.64	0.34	0.69	0.563333
2810459M11Rik	10.72	12.48	11.65	18.17	19.49	17.75	11.6167	18.47
2810468N07Rik	6.27	7.38	8.18	9.59	9.33	10.33	7.27667	9.75
2810471M01Rik	0.06	0.07	0	0.03	0.19	0.2	0.0433333	0.14
2810474O19Rik	6.78	7.95	7.9	5.46	7.92	5.44	7.54333	6.27333
2900005J15Rik	6.63	5.98	6.81	1.36	2.66	2.37	6.47333	2.13
2900009J06Rik	5.27	6.21	7.19	6.57	4.71	4.94	6.22333	5.40667
2900011O08Rik	186.47	193.47	165.58	190.72	159.8	165.55	181.84	172.023
2900026A02Rik	7.76	7.79	9.23	12.41	13.08	13.29	8.26	12.9267
2900041M22Rik	0	0.08	0.04	0.16	0.15	0.18	0.04	0.163333
2900052N01Rik	0.28	0.25	0.18	0.39	0.65	0.65	0.236667	0.563333
2900055J20Rik	1.97	3.7	1.35	0.59	0.78	0.82	2.34	0.73
2900057B20Rik	0.11	0	0	0.06	0	0	0.0366667	0.02
2900060B14Rik	0.45	0.11	0.23	0	0.53	0	0.263333	0.176667
2900076A07Rik	3.08	3.36	2.24	2.87	3	2.35	2.89333	2.74
2900079G21Rik	74.77	71.84	75.32	48.03	54.1	42.5	73.9767	48.21
2900092C05Rik	0	0	0	0	0	0	0	0
2900092D14Rik	6.15	5.88	5.66	8.17	7.61	7.74	5.89667	7.84
2900097C17Rik	265.11	226.61	197.88	244.92	221.82	216.03	229.867	227.59
3000002C10Rik	1.31	1.88	1.54	1.79	1.51	1.55	1.57667	1.61667
3010001F23Rik	4.47	3.52	2.99	2.26	2.66	3.16	3.66	2.69333
3010026O09Rik	25.19	19.86	20.88	24.13	22.84	23.03	21.9767	23.3333
3100003L05Rik	0.29	0	0	0	0	0	0.0966667	0
3110001I22Rik	2.91	2.26	1.91	1.7	2.02	2.52	2.36	2.08
3110002H16Rik	18.05	17.39	16.39	18.99	16.5	17.34	17.2767	17.61
3110009E18Rik	6.72	8.26	6.57	10.17	5.39	5.14	7.18333	6.9
3110009F21Rik	0	0	0	0	0	0	0	0
3110015C05Rik	0.18	0	0	0.12	0	0	0.06	0.04
3110021A11Rik	0.7	1.58	0.58	1.72	1.47	1.53	0.953333	1.57333
3110035E14Rik	23.72	24.1	25.7	24.64	20.46	24.34	24.5067	23.1467
3110039I08Rik	38.73	37.77	38.27	45.57	36.58	42.13	38.2567	41.4267
3110039M20Rik	0.27	0.56	0.35	0.91	0.33	0.43	0.393333	0.556667
3110040N11Rik	14.42	11.2	12	12.82	12.87	11.41	12.54	12.3667
3110043O21Rik	19.39	18.73	15.57	18.3	15.86	15.23	17.8967	16.4633
3110045C21Rik	0.1	0.34	0.1	0.15	0.23	0.09	0.18	0.156667
3110052M02Rik	4.99	3.99	4.2	3.74	2.74	3.75	4.39333	3.41
3110056K07Rik	5.64	5.01	5.21	5.31	4.21	4.12	5.28667	4.54667
3110062M04Rik	4.07	4.33	3.68	3.19	3.32	3.96	4.02667	3.49
3110070M22Rik	0.92	2.46	1.65	1.64	1.53	1.89	1.67667	1.68667
3110079O15Rik	0.17	0	0.34	0.68	0.32	0.75	0.17	0.583333
3110082I17Rik	11.54	9.07	10.55	11.49	11.45	12.36	10.3867	11.7667
3110082J24Rik	4	4.3	4.41	6.1	3.98	3.89	4.23667	4.65667
3110099E03Rik	0	0.02	0	0	0.02	0.02	0.00666667	0.0133333
3200001D21Rik	0.28	0.38	0.22	0.36	0.23	0.14	0.293333	0.243333
3300002I08Rik	2.87	2.43	2.73	2.03	4.91	1.98	2.67667	2.97333
3300002P13Rik	15.45	15.92	12.52	19.07	14.67	12.4	14.63	15.38
3300005D01Rik	0	0	0	0	0	0	0	0
3425401B19Rik	0	0	0	0.05	0.02	0.04	0	0.0366667
3632451O06Rik	8.19	9.76	8.63	9.03	8.94	9.61	8.86	9.19333
3632454L22Rik	1.11	1.74	1.61	1.12	0.86	1.11	1.48667	1.03
3830403N18Rik	0.71	0.17	0.84	0.28	0.74	0.59	0.573333	0.536667
3830406C13Rik	7.69	8.57	7.33	10.2	8.82	9.69	7.86333	9.57
3830408C21Rik	4.39	5.56	4.36	3.43	3.92	3.23	4.77	3.52667
3830417A13Rik	0	0	0	0	0	0	0	0
3830432H09Rik	0.16	0.1	0.11	0.36	0.2	0.26	0.123333	0.273333
3930402G23Rik	0.33	0.16	0.48	0.4	0.18	0.19	0.323333	0.256667
4430402I18Rik	1.31	1.41	1.18	1.35	1.43	1.61	1.3	1.46333
4631405J19Rik	0	0.09	0	0.09	0.08	0	0.03	0.0566667
4632404H12Rik	3.89	3.51	2.94	3.41	3.13	3.25	3.44667	3.26333
4632415L05Rik	9.88	10.66	9.92	8.46	8.9	9.33	10.1533	8.89667
4632427E13Rik	0.38	1.26	0.87	0.58	0.72	1.12	0.836667	0.806667
4632428C04Rik	0.32	0.27	0.29	0.1	0.1	0.13	0.293333	0.11
4732416N19Rik	0.27	0.5	0	0.38	0.43	0	0.256667	0.27
4732471J01Rik	1.21	1.57	1.1	1.5	1.04	0.96	1.29333	1.16667
4732490B19Rik	0	0	0.02	0.12	0.04	0.09	0.00666667	0.0833333
4732491K20Rik	1.98	1.83	1.51	1.7	1.69	1.61	1.77333	1.66667
4831407H17Rik	0	0	0	0	0	0	0	0
4831440E17Rik	0.5	0.56	0.47	0.44	0.41	0.48	0.51	0.443333
4833411C07Rik	0.13	0	0.09	0.18	0.04	0.28	0.0733333	0.166667
4833412C05Rik	0.2	0.31	0.1	0.21	0.24	0.23	0.203333	0.226667
4833415N18Rik	0	0	0	0.23	0	0	0	0.0766667
4833417C18Rik	0.6	0.08	0.17	0.25	0.15	0.04	0.283333	0.146667
4833418N02Rik	0.78	0.76	1.26	0.8	0.71	0.92	0.933333	0.81
4833419F23Rik	0.39	0.6	0.2	0.13	0.25	0.42	0.396667	0.266667
4833420G17Rik	6.48	12.37	13.31	8.96	12.99	14.81	10.72	12.2533
4833422C13Rik	3.29	2.55	2.69	4.57	2.71	3.9	2.84333	3.72667
4833422M21Rik	0.23	0.12	0.04	0.12	0	0.04	0.13	0.0533333
4833423E24Rik	0.18	0.31	0.09	0.12	0.32	0.03	0.193333	0.156667
4833427F10Rik	0	0	0	0	0.07	0	0	0.0233333
4833427G06Rik	0	0.16	0.08	0.08	0.15	0	0.08	0.0766667
4833428L15Rik	0	0	0	0	0	0	0	0
4833439L19Rik	143.84	140.4	137.12	147.08	146.8	147.88	140.453	147.253
4921501E09Rik	0	0	0	0	0	0	0	0
4921504A21Rik	0.9	0.67	0.88	0.82	1.01	0.99	0.816667	0.94
4921504E06Rik	0	0	0	0	0	0	0	0
4921507P07Rik	11.15	8.99	9.55	5.86	5.43	5.1	9.89667	5.46333
4921508D12Rik	0	0	0.05	0	0	0	0.0166667	0
4921509C19Rik	0	0	0	0	0	0.03	0	0.01
4921509O07Rik	0	0	0	0	0	0.03	0	0.01
4921511C10Rik	0	0	0.07	0	0.03	0	0.0233333	0.01
4921511C20Rik	0	0	0	0	0	0	0	0
4921511H03Rik	0.11	0	0.05	0.05	0.05	0.05	0.0533333	0.05
4921511I17Rik	0	0.04	0	0	0.08	0	0.0133333	0.0266667
4921511M17Rik	0	0	0	0	0.02	0.03	0	0.0166667
4921513I03Rik	0.03	0	0	0	0	0.06	0.01	0.02
4921515E04Rik	0	0	0	0	0.02	0	0	0.00666667
4921517D22Rik	0	0	0	0	0.01	0	0	0.00333333
4921518K17Rik	0	0	0	0	0	0	0	0
4921524J17Rik	11.82	11.83	11.19	11.48	13.51	13.63	11.6133	12.8733
4921524L21Rik	0	0	0	0	0	0	0	0
4921525O09Rik	0	0	0	0.03	0.06	0.03	0	0.04
4921529L05Rik	0	0	0	0	0	0	0	0
4921530L21Rik	0	0	0.05	0	0	0	0.0166667	0
4921531C22Rik	1.38	1.9	1.86	1.6	1.17	1.51	1.71333	1.42667
4921531P14Rik	0	0	0	0	0	0	0	0
4921533I20Rik	0	0	0	0	0	0	0	0
4921534H16Rik	0	0	0	0	0.03	0.02	0	0.0166667
4921536K21Rik	1.24	0.9	1.04	1.21	0.84	0.69	1.06	0.913333
4921539E11Rik	0.02	0	0	0	0	0	0.00666667	0
4922502D21Rik	0	0	0	0	0.03	0	0	0.01
4922502H24Rik	0	0	0	0	0	0	0	0
4922502N22Rik	0	0	0	0	0.09	0	0	0.03
4930401C15Rik	0	0	0	0	0	0	0	0
4930401O10Rik	0	0	0	0	0	0	0	0
4930401O12Rik	0	0	0	0	0	0	0	0
4930402F06Rik	0.12	0	0	0	0	0	0.04	0
4930402F11Rik	0	0	0	0	0	0	0	0
4930402H24Rik	42.43	38.58	39.05	46.98	37.56	42.48	40.02	42.34
4930402K13Rik	0	0	0	0	0	0	0	0
4930404A05Rik	0	0	0	0	0	0	0	0
4930404H11Rik	0	0.08	0.16	0	0	0	0.08	0
4930404I05Rik	1.32	0.47	0.59	1.24	0.61	0.84	0.793333	0.896667
4930404N11Rik	9.43	6.61	5.7	7.45	6.6	7.09	7.24667	7.04667
4930405A10Rik	0	0	0	0	0	0	0	0
4930405A21Rik	1.47	0.81	1.91	1.04	0.81	1.43	1.39667	1.09333
4930405D11Rik	0.2	0.1	0	0	0.09	0.18	0.1	0.09
4930405J17Rik	0	0	0	0	0	0	0	0
4930405L22Rik	0	0	0	0	0	0	0	0
4930405O22Rik	0.06	0	0	0	0	0	0.02	0
4930406D18Rik	0	0	0	0	0	0	0	0
4930407G08Rik	0	0	0	0	0	0	0	0
4930407I10Rik	0	0	0	0	0	0	0	0
4930407I19Rik	0	0	0	0	0	0	0	0
4930412B13Rik	0	0	0	0	0	0	0	0
4930412C18Rik	0.24	0.39	0.27	0.32	0.17	0.23	0.3	0.24
4930412O13Rik	0.68	0.9	0.67	1.55	1.3	0.99	0.75	1.28
4930413E15Rik	0	0	0	0	0	0	0	0
4930413F20Rik	0.9	1.77	0.79	0.92	0.77	0.41	1.15333	0.7
4930413G21Rik	15.03	15.31	13.73	11.32	14.12	11.06	14.69	12.1667
4930413M19Rik	0	0	0	0	0	0	0	0
4930414N06Rik	0	0	0	0.33	0	0	0	0.11
4930415F15Rik	0.64	0.08	0.91	0.41	1.23	0.15	0.543333	0.596667
4930415L06Rik	0	0	0	0	0	0	0	0
4930415O20Rik	0.24	0.25	0	0	0	0.11	0.163333	0.0366667
4930417O13Rik	0	0	0	0	0	0	0	0
4930417O22Rik	0	0	0	0	0	0.08	0	0.0266667
4930419G24Rik	0	0	0.16	0	0	0	0.0533333	0
4930423M02Rik	0	0.05	0	0	0.09	0	0.0166667	0.03
4930425K10Rik	0	0	0	0	0	0	0	0
4930425L21Rik	0.07	0	0	0	0	0	0.0233333	0
4930425O10Rik	0	0.08	0.08	0	0	0.03	0.0533333	0.01
4930426D05Rik	1.64	1.46	1.78	2.57	0.78	1.89	1.62667	1.74667
4930426L09Rik	0.56	0.22	0.5	0.32	1.07	0.41	0.426667	0.6
4930427A07Rik	5.34	4.49	5.11	5.75	6.2	6.15	4.98	6.03333
4930428D20Rik	0	0	0	0	0	0	0	0
4930428E07Rik	0	0	0	0	0	0	0	0
4930428G15Rik	0	0	0	0	0	0	0	0
4930428O21Rik	0	0	0	0	0	0	0	0
4930429B21Rik	4.01	3.93	3.79	1.85	2.93	2.31	3.91	2.36333
4930429D17Rik	0	0	0	0	0	0	0	0
4930429F11Rik	0	0	0	0	0	0	0	0
4930429F24Rik	0.65	1.08	0.39	0.38	0.69	0.87	0.706667	0.646667
4930430A15Rik	0	0	0	0	0	0	0	0
4930430F08Rik	6.72	6.08	7.09	6.96	5.66	6.2	6.63	6.27333
4930430F21Rik	0	0.08	0.08	0	0	0	0.0533333	0
4930430J02Rik	0	0	0	0	0	0	0	0
4930431F12Rik	0	0	0	0	0	0.04	0	0.0133333
4930431P03Rik	0	0	0.04	0.02	0	0.02	0.0133333	0.0133333
4930432J09Rik	0.05	0	0	0.06	0.01	0.01	0.0166667	0.0266667
4930432K21Rik	3.1	3	1.89	2.53	3.05	3.09	2.66333	2.89
4930432M17Rik	0	0	0	0	0	0	0	0
4930433B08Rik	0	0	0	0	0	0	0	0
4930433I11Rik	0	0	0	0	0	0.04	0	0.0133333
4930433N12Rik	0	0	0	0.08	0	0.03	0	0.0366667
4930434J06Rik	0	0	0	0	0	0	0	0
4930435E12Rik	0	0	0	0	0	0	0	0
4930438E09Rik	0	0	0	0	0	0	0	0
4930440C22Rik	0	0	0	0	0	0	0	0
4930440I19Rik	0	0.05	0.05	0	0	0.24	0.0333333	0.08
4930441H08Rik	0	0	0	0	0	0	0	0
4930441J16Rik	0	0	0	0	0	0	0	0
4930442J19Rik	0	0	0	0	0	0	0	0
4930442L01Rik	0.02	0.18	0.13	0.05	0.09	0.04	0.11	0.06
4930443O20Rik	0.07	0.07	0.19	0.07	0.17	0.07	0.11	0.103333
4930444F02Rik	0.04	0.06	0.1	0.31	0.1	0.13	0.0666667	0.18
4930444G20Rik	0	0	0	0	0	0	0	0
4930444M15Rik	0.25	0.32	0.1	0.03	0.24	0.14	0.223333	0.136667
4930444P10Rik	0.61	1.32	1.26	1.96	1.52	1.51	1.06333	1.66333
4930445N18Rik	0	0	0	0	0	0.06	0	0.02
4930447A16Rik	0	0	0	0	0	0	0	0
4930447C04Rik	3.22	2.54	3.1	3.22	2.96	2.8	2.95333	2.99333
4930447F24Rik	0.87	0.5	0.53	0.81	0.65	0.32	0.633333	0.593333
4930447J18Rik	0	0	0	0	0	0	0	0
4930447K03Rik	0.27	0.39	0.44	0.55	0.21	0.39	0.366667	0.383333
4930447M23Rik	1.57	1.8	1.37	1.65	1.56	2.01	1.58	1.74
4930447N08Rik	0	0	0	0.05	0	0.17	0	0.0733333
4930448C13Rik	0	0	0	0	0	0	0	0
4930448F12Rik	0	0	0	0	0	0	0	0
4930448H16Rik	0	0	0	0	0	0.1	0	0.0333333
4930448I06Rik	0	0	0	0	0	0	0	0
4930448I18Rik	0	0	0	0	0	0	0	0
4930448K20Rik	0	0	0	0	0	0	0	0
4930449E01Rik	0	0	0	0	0	0	0	0
4930449E18Rik	0	0	0	0	0	0	0	0
4930449I24Rik	0	0	0	0	0	0	0	0
4930451G09Rik	4.23	4.3	3.55	4.16	3.06	3.88	4.02667	3.7
4930451I11Rik	0	0	0	0	0.15	0	0	0.05
4930452A19Rik	0	0	0	0	0	0	0	0
4930452B06Rik	7.99	6.76	5.76	8.09	8.33	7.84	6.83667	8.08667
4930452G13Rik	0.82	0.52	0.47	0.78	0.88	1.34	0.603333	1
4930452N14Rik	0	0	0	0	0	0	0	0
4930453H23Rik	0	0	0	0	0	0	0	0
4930453L07Rik	0.11	0.07	0.34	0.19	0.35	0.23	0.173333	0.256667
4930453N24Rik	21.18	18.54	22.44	18.96	20.7	16.76	20.72	18.8067
4930455B14Rik	0	0	0	0	0	0	0	0
4930455C13Rik	0.32	0.26	0.78	0.06	0.12	0.36	0.453333	0.18
4930455D15Rik	0	0.07	0	0.07	0.03	0	0.0233333	0.0333333
4930455F16Rik	0.09	0	0.28	0	0	0	0.123333	0
4930455G09Rik	4.23	0.95	2	2.96	1.38	2.15	2.39333	2.16333
4930455H04Rik	0.08	0	0	0	0	0	0.0266667	0
4930455J16Rik	0	0	0	0	0	0	0	0
4930456L15Rik	0	0	0	0.05	0	0	0	0.0166667
4930459C07Rik	0	0	0	0	0	0	0	0
4930459L07Rik	0	0	0	0	0	0	0	0
4930461G14Rik	0	0	0	0	0	0	0	0
4930463O16Rik	0.02	0.11	0	0	0	0.06	0.0433333	0.02
4930465K10Rik	0	0.04	0	0	0.24	0.12	0.0133333	0.12
4930465M20Rik	0	0	0	0	0	0	0	0
4930467D21Rik	0.03	0	0.02	0	0.02	0	0.0166667	0.00666667
4930467E23Rik	0	0	0.17	0.04	0	0	0.0566667	0.0133333
4930467K11Rik	0	0	0	0.26	0.24	0.08	0	0.193333
4930469G21Rik	0.18	0.3	0.37	0.24	0.45	0.32	0.283333	0.336667
4930470H14Rik	0	0	0	0.18	0	0	0	0.06
4930470O06Rik	0	0	0	0	0	0	0	0
4930470P17Rik	0	0	0	0	0	0	0	0
4930471C04Rik	0	0.21	0.48	0.07	0.39	0.18	0.23	0.213333
4930471G03Rik	0	0	0	0	0.36	0	0	0.12
4930471L23Rik	0	0	0	0.29	0	0	0	0.0966667
4930471M09Rik	0	0.2	0	0	0	0	0.0666667	0
4930473A02Rik	0.07	0.15	0.12	0.04	0.11	0.1	0.113333	0.0833333
4930473O22Rik	0	0	0	0	0	0	0	0
4930474G06Rik	0	0	0	0	0	0	0	0
4930474H20Rik	0	0	0	0	0	0	0	0
4930474M22Rik	0.32	0	0	0.11	0	0.29	0.106667	0.133333
4930474N05Rik	0	0	0	0	0	0	0	0
4930474N09Rik	0.64	0.28	0.28	0.38	0.62	0.46	0.4	0.486667
4930477N07Rik	0	0	0	0	0	0	0	0
4930478L05Rik	0	0	0.08	0	0.13	0	0.0266667	0.0433333
4930478P22Rik	0	0	0	0	0	0	0	0
4930479D17Rik	0	0.17	0.76	0	0	0.07	0.31	0.0233333
4930480E11Rik	0	0	0	0	0	0	0	0
4930480G23Rik	0	0	0	0	0	0	0	0
4930480K15Rik	0.11	0.32	0.26	0.3	0.54	0.29	0.23	0.376667
4930480K23Rik	2.62	1.81	1.39	2.04	1.81	2.14	1.94	1.99667
4930480M12Rik	0	0	0	0	0.24	0	0	0.08
4930481A15Rik	0.08	0.17	0.04	0.07	0.04	0.08	0.0966667	0.0633333
4930482G09Rik	0	0.07	0.07	0.07	0.2	0	0.0466667	0.09
4930483J18Rik	0.1	0.31	0.21	0.31	0.14	0.18	0.206667	0.21
4930483K19Rik	0	0.05	0.13	0.05	0	0.08	0.06	0.0433333
4930483O08Rik	0	0	0	0.17	0	0	0	0.0566667
4930484H19Rik	0	0	0	0	0	0	0	0
4930486F22Rik	0	0	0	0.37	0	0.11	0	0.16
4930486I03Rik	0	0	0	0	0	0	0	0
4930486L24Rik	0.12	0.67	0.12	0.04	0.22	0.31	0.303333	0.19
4930487D11Rik	0	0	0	0	0	0	0	0
4930487H11Rik	0	0	0	0	0	0.18	0	0.06
4930488B22Rik	0	0	0	0	0	0	0	0
4930488L21Rik	0.92	0.86	0.73	0.89	0.83	0.39	0.836667	0.703333
4930500F04Rik	0	0	0	0	0	0	0	0
4930500L23Rik	0	0.17	0	0	0	0.07	0.0566667	0.0233333
4930502A04Rik	0.13	0.28	0.21	0.28	0.32	0.06	0.206667	0.22
4930502E09Rik	0	0	0	0	0	0	0	0
4930502E18Rik	0.18	0.28	0.05	0.09	0.09	0.37	0.17	0.183333
4930503B20Rik	0	0	0	0	0	0	0	0
4930503E14Rik	0	0	0	0	0	0	0	0
4930503E24Rik	0	0	0	0	0	0	0	0
4930503F20Rik	0	0	0	0	0	0	0	0
4930503H13Rik	0	0	0	0	0	0	0	0
4930503L19Rik	5.84	5.91	7.62	6.8	6.23	7.2	6.45667	6.74333
4930503O07Rik	0	0	0	0	0.11	0	0	0.0366667
4930504C09Rik	0	0	0	0	0	0	0	0
4930504O13Rik	0	0	0	0	0	0	0	0
4930505A04Rik	0	0	0	0	0	0	0	0
4930505G20Rik	0	0	0	0	0	0	0	0
4930505K13Rik	0	0	0	0	0	0	0	0
4930505K14Rik	0	0	0	0	0	0	0	0
4930506A18Rik	0.23	0.12	0.23	0.06	0.11	0.1	0.193333	0.09
4930506C21Rik	0.58	0.3	0.36	0.65	0.72	0.73	0.413333	0.7
4930507D05Rik	0.89	1.04	1.52	0.49	0.95	0.92	1.15	0.786667
4930507D10Rik	0.09	0	0.05	0	0	0	0.0466667	0
4930509E16Rik	0	0	0	0.05	0.04	0	0	0.03
4930509J09Rik	0	0	0	0.07	0	0	0	0.0233333
4930509K18Rik	0	0	0	0	0	0	0	0
4930511A02Rik	0	0.05	0	0	0	0.05	0.0166667	0.0166667
4930511A08Rik	0	0	0	0	0	0	0	0
4930511E03Rik	0.11	0	0.05	0.05	0	0.02	0.0533333	0.0233333
4930511M06Rik	0	0.02	0	0	0	0.02	0.00666667	0.00666667
4930512B01Rik	0	0.04	0.04	0	0	0	0.0266667	0
4930512J16Rik	0.03	0.25	0.2	0.25	0.13	0.22	0.16	0.2
4930512M02Rik	0	0	0	0	0	0	0	0
4930513D17Rik	0.18	0	0	0	0	0	0.06	0
4930513N10Rik	1.17	1.43	1.4	1.18	1.05	0.93	1.33333	1.05333
4930513O06Rik	0	0	0	0	0	0	0	0
4930515B02Rik	0	0	0	0	0	0	0	0
4930515G01Rik	1.16	1.49	1.36	0.66	1.47	1.55	1.33667	1.22667
4930515G16Rik	0	0	0	0	0.16	0	0	0.0533333
4930515L03Rik	0	0	0	0	0	0	0	0
4930515L19Rik	0	0	0	0	0	0	0	0
4930517E11Rik	0.11	0	0.04	0.22	0.03	0.1	0.05	0.116667
4930517M08Rik	0	0	0	0	0	0	0	0
4930518J21Rik	0	0.12	0	0	0	0	0.04	0
4930518P08Rik	0	0	0	0	0	0	0	0
4930519D14Rik	0	0	0	0	0	0	0	0
4930519F09Rik	0.07	0	0	0	0	0	0.0233333	0
4930519F16Rik	0.14	0	0	0.05	0	0.13	0.0466667	0.06
4930519F24Rik	0	0	0	0	0	0	0	0
4930519G04Rik	0	0	0	0	0	0.02	0	0.00666667
4930519H02Rik	0	0	0	0	0	0	0	0
4930519K11Rik	0	0	0	0	0	0	0	0
4930520O04Rik	2.21	1.64	1.52	1.71	1.82	1.36	1.79	1.63
4930520P13Rik	0	0	0	0	0	0	0	0
4930521E06Rik	0	0	0	0	0	0	0	0
4930522H14Rik	0	0	0	0	0	0	0	0
4930522O17Rik	0	0	0	0	0	0	0	0
4930523C07Rik	1.13	1.3	1.88	1.66	2.46	2.02	1.43667	2.04667
4930523O13Rik	0	0	0	0	0	0	0	0
4930524B15Rik	0	0.18	0.03	0.16	0.07	0.14	0.07	0.123333
4930524B17Rik	0	0	0	0	0	0	0	0
4930524C18Rik	0	0	0	0	0	0	0	0
4930524N10Rik	0	0	0	0	0	0	0	0
4930524O05Rik	0	0	0	0	0	0	0	0
4930524O08Rik	0	0	0	0	0	0	0	0
4930525C09Rik	0	0	0	0	0	0	0	0
4930525D18Rik	0	0	0.12	0	0	0.06	0.04	0.02
4930525G20Rik	0.68	0.58	0.77	0.62	0.16	0.5	0.676667	0.426667
4930526H09Rik	0	0	0	0	0.04	0	0	0.0133333
4930526I15Rik	21.76	21.19	23.7	20.16	23.31	17.47	22.2167	20.3133
4930526L06Rik	0.05	0.06	0.06	0	0.05	0	0.0566667	0.0166667
4930527F14Rik	0	0	0	0	0	0	0	0
4930527G23Rik	0	0	0	0	0	0	0	0
4930528A17Rik	0.85	0.77	1.07	0.9	0.79	0.53	0.896667	0.74
4930528D03Rik	0	0.04	0	0.09	0	0	0.0133333	0.03
4930528G23Rik	0	0	0	0	0	0	0	0
4930528H21Rik	0	0	0	0	0	0	0	0
4930528P14Rik	0	0	0	0	0	0	0	0
4930529C04Rik	0.04	0.03	0	0	0	0	0.0233333	0
4930529K09Rik	0	0	0	0	0	0	0	0
4930529L06Rik	0	0	0	0	0	0	0	0
4930532I03Rik	0	0	0	0	0.04	0	0	0.0133333
4930532M18Rik	0	0	0	0	0	0	0	0
4930533B01Rik	0	0	0	0	0	0	0	0
4930533N22Rik	0	0	0	0	0	0	0	0
4930533P14Rik	0	0	0	0	0	0	0	0
4930538K18Rik	0.69	0.42	0.82	0.64	0.56	0.59	0.643333	0.596667
4930539C22Rik	0	0	0	0	0	0	0	0
4930539E08Rik	5.36	7.83	5.04	5.58	6.47	5.1	6.07667	5.71667
4930539J05Rik	20.85	14.58	13.65	14.18	18.35	14.18	16.36	15.57
4930539M17Rik	0.07	0	0.07	0.07	0	0.31	0.0466667	0.126667
4930539N22Rik	0	0.1	0	0	0.1	0	0.0333333	0.0333333
4930540M03Rik	0	0	0	0	0	0	0	0
4930542C21Rik	0	0	0	0	0	0	0	0
4930542D17Rik	0	0	0	0	0	0	0	0
4930543E12Rik	0	0	0	0	0	0	0	0
4930543N07Rik	0	0	0	0	0.05	0	0	0.0166667
4930544D05Rik	0	0.2	0	0	0	0	0.0666667	0
4930544G11Rik	0	0	0	0	0	0	0	0
4930544M13Rik	0	0	0	0	0	0	0	0
4930545E07Rik	0	0	0	0	0	0	0	0
4930545H06Rik	0	0	0	0	0	0	0	0
4930545L23Rik	0	0	0	0.02	0	0	0	0.00666667
4930546C10Rik	0	0	0	0	0	0.02	0	0.00666667
4930546K05Rik	0.01	0	0	0.01	0	0.06	0.00333333	0.0233333
4930547E08Rik	0	0	0	0.4	0	0	0	0.133333
4930547E14Rik	0	0	0	0	0	0	0	0
4930548G14Rik	0	0	0	0	0	0	0	0
4930548H24Rik	0.11	0	0	0.19	0.04	0.1	0.0366667	0.11
4930548J01Rik	0	0	0	0	0	0	0	0
4930548K13Rik	0	0	0	0	0	0	0	0
4930549C01Rik	0	0	0	0	0	0	0	0
4930549C15Rik	0.13	0	0.09	0	0.2	0	0.0733333	0.0666667
4930549G23Rik	0	0	0.12	0.24	0	0	0.04	0.08
4930550C14Rik	0.3	0.04	0.13	0.22	0.33	0.2	0.156667	0.25
4930550C17Rik	0	0	0	0	0	0	0	0
4930550L24Rik	0.03	0.03	0	0.13	0	0	0.02	0.0433333
4930552N02Rik	0	0	0	0	0	0	0	0
4930552P12Rik	0.04	0.04	0.12	0.24	0.11	0.07	0.0666667	0.14
4930553C11Rik	0	0	0	0	0	0	0	0
4930553E22Rik	0	0	0	0	0	0	0	0
4930554C24Rik	0	0	0	0	0	0	0	0
4930554G24Rik	0	0	0	0	0	0	0	0
4930554H23Rik	0	0	0	0	0	0	0	0
4930554I06Rik	0	0	0	0	0	0	0	0
4930555B11Rik	0	0	0	0	0	0	0	0
4930555B12Rik	0	0	0	0	0	0	0	0
4930555G01Rik	0.93	0.9	1.11	0.5	0.38	0.37	0.98	0.416667
4930555G21Rik	0	0	0	0	0	0	0	0
4930555K05Rik	0	0	0	0	0	0	0	0
4930556C24Rik	0	0	0	0	0	0	0	0
4930556G01Rik	0	0	0	0	0	0	0	0
4930556J02Rik	0	0.1	0	0	0	0	0.0333333	0
4930556M19Rik	0.45	0.28	0.34	0.1	0.29	0.25	0.356667	0.213333
4930556N09Rik	0	0	0	0	0	0	0	0
4930556N13Rik	0.05	0	0.17	0	0	0	0.0733333	0
4930557A04Rik	0	0	0	0	0	0	0	0
4930557F10Rik	0	0	0	0	0	0	0	0
4930557J02Rik	0	0	0	0	0	0	0	0
4930557K07Rik	0.51	0.78	3.89	0.53	0	1.17	1.72667	0.566667
4930558C23Rik	0	0	0	0	0	0	0	0
4930558F17Rik	0	0	0	0	0	0	0	0
4930558G05Rik	0	0	0	0	0	0	0	0
4930558J18Rik	0.24	0.82	0.35	0.35	0.26	0.55	0.47	0.386667
4930558K02Rik	0.28	0.06	0	0.06	0.11	0.05	0.113333	0.0733333
4930559C10Rik	0	0	0	0	0	0	0	0
4930562C15Rik	0.06	0.09	0.05	0.03	0	0.02	0.0666667	0.0166667
4930562F07Rik	0.33	0	0.21	0.32	0.26	0	0.18	0.193333
4930563D23Rik	0	0	0	0.02	0	0.02	0	0.0133333
4930563E18Rik	0	0	0.03	0.03	0.06	0	0.01	0.03
4930563E22Rik	3.54	2.02	2.58	1.99	2.46	2.36	2.71333	2.27
4930563F08Rik	0	0.57	0.14	0	0.13	0	0.236667	0.0433333
4930563H07Rik	0	0	0	0	0	0	0	0
4930563M20Rik	0	0	0	0	0	0	0	0
4930563M21Rik	0	0.08	0.08	0	0.22	0.07	0.0533333	0.0966667
4930564C03Rik	0	0	0	0	0	0	0	0
4930564D02Rik	0	0	0	0	0	0	0	0
4930565D16Rik	0	0	0	0	0	0	0	0
4930565N06Rik	0.08	0.02	0.02	0.02	0.16	0.13	0.04	0.103333
4930567H12Rik	0.06	0	0	0	0	0	0.02	0
4930567H17Rik	0	0	0	0	0	0.06	0	0.02
4930567J20Rik	0	0	0	0	0	0	0	0
4930567K12Rik	0.04	0	0	0.04	0	0.04	0.0133333	0.0266667
4930567K20Rik	0	0	0	0	0	0	0	0
4930568D16Rik	0	0	0	0	0	0	0	0
4930568E12Rik	0	0	0	0	0	0	0	0
4930568G15Rik	0.06	0.06	0	0	0.05	0.05	0.04	0.0333333
4930570G19Rik	19.14	16.52	15.48	9.23	11.37	6.27	17.0467	8.95667
4930571K23Rik	0	0	0	0	0	0	0	0
4930571O06Rik	0	0	0	0	0	0	0	0
4930572K03Rik	0	0.13	0	0	0	0.06	0.0433333	0.02
4930572O03Rik	0	0	0.02	0	0.04	0	0.00666667	0.0133333
4930572O13Rik	0	0.08	0	0.08	0	0.07	0.0266667	0.05
4930573O16Rik	0	0	0	0	0	0	0	0
4930577N17Rik	0.84	1.3	0.89	0.51	0.97	0.77	1.01	0.75
4930578C19Rik	1.23	1.26	1.25	1.81	2.01	1.94	1.24667	1.92
4930578E11Rik	0	0	0	0	0	0	0	0
4930578I06Rik	0	0	0	0	0	0	0	0
4930578M01Rik	0	0.39	0	0.39	0.36	0.06	0.13	0.27
4930578N18Rik	0	0	0	0	0	0	0	0
4930579F01Rik	0	0	0.03	0	0.09	0.06	0.01	0.05
4930579G18Rik	0.5	0.91	0.99	0.73	0.85	1	0.8	0.86
4930579G24Rik	1.2	2.51	2.37	2.27	2.17	2.56	2.02667	2.33333
4930579H20Rik	0	0.04	0	0	0	0	0.0133333	0
4930579J19Rik	0	0	0	0	0	0	0	0
4930579K19Rik	1.09	1.16	0.87	1.26	1.44	1.24	1.04	1.31333
4930579P08Rik	0	0	0	0	0	0	0	0
4930581F22Rik	0.51	0.48	0.51	0.99	0.37	0.56	0.5	0.64
4930583K01Rik	0.13	0.13	0.07	0.07	0.06	0.3	0.11	0.143333
4930583P06Rik	0	0.09	0.34	0	0.16	0.15	0.143333	0.103333
4930584F24Rik	0	0	0	0	0	0	0	0
4930586N03Rik	0	0	0	0	0	0	0	0
4930587E11Rik	0	0	0	0	0	0	0	0
4930590J08Rik	0.21	0.15	0.09	0.15	0.05	0.06	0.15	0.0866667
4930590L20Rik	0	0.26	0	0	0	0	0.0866667	0
4930591A17Rik	0	0	0	0	0	0	0	0
4930591E09Rik	0	0	0	0	0	0	0	0
4930592A05Rik	0	0	0	0	0	0	0	0
4930592I03Rik	0	0	0	0	0	0	0	0
4930593A02Rik	0	0	0	0	0	0	0	0
4930593C16Rik	3.34	4.83	3.29	3.19	3.41	2.72	3.82	3.10667
4930594C11Rik	0.12	0.02	0.02	0.15	0.07	0.02	0.0533333	0.08
4930594O21Rik	0	0	0	0	0	0	0	0
4930595D18Rik	0.51	0.15	0	0	0.14	0.26	0.22	0.133333
4930595M18Rik	0	0	0	0	0.02	0	0	0.00666667
4930596D02Rik	0	0	0	0	0	0	0	0
4930596I21Rik	0	0	0	0	0	0	0	0
4930597A21Rik	0	0	0	0	0	0	0	0
4930597G03Rik	0	0	0	0	0	0	0	0
4930598F16Rik	0	0	0	0	0	0	0	0
4930599N23Rik	0.2	0.14	0.07	0.07	0.4	0.19	0.136667	0.22
4931402G19Rik	0.07	0.05	0.05	0.02	0	0.02	0.0566667	0.0133333
4931403E22Rik	0	0	0.19	0.19	0.36	0	0.0633333	0.183333
4931403G20Rik	0	0	0.12	0	0	0	0.04	0
4931406B18Rik	0	0	0.02	0.01	0.03	0	0.00666667	0.0133333
4931406C07Rik	20.8	20.53	21.3	23.13	23.83	21.54	20.8767	22.8333
4931406H21Rik	0.1	0	0.04	0	0.08	0.09	0.0466667	0.0566667
4931406P16Rik	20.64	22.36	22.53	24.19	24.71	24.8	21.8433	24.5667
4931408C20Rik	0	0	0	0	0	0	0	0
4931408D14Rik	0.09	0.18	0.13	0.16	0.2	0.13	0.133333	0.163333
4931409K22Rik	0.04	0.05	0.05	0.02	0.09	0.05	0.0466667	0.0533333
4931414P19Rik	3.47	2.59	3.01	4.32	2.12	3.91	3.02333	3.45
4931417E11Rik	0	0	0	0	0	0	0	0
4931419H13Rik	0	0.12	0.06	0.12	0.06	0.32	0.06	0.166667
4931420L22Rik	0	0	0	0	0	0	0	0
4931423N10Rik	0	0.28	0.14	0.03	0.26	0.12	0.14	0.136667
4931428F04Rik	328.77	327.04	285.37	250.78	259.14	240.44	313.727	250.12
4931428L18Rik	0	0	0	0	0	0	0	0
4931429L15Rik	0.05	0	0	0	0.02	0	0.0166667	0.00666667
4931429P17Rik	0	0	0	0.03	0.02	0	0	0.0166667
4931430N09Rik	0	0	0.07	0.05	0	0.02	0.0233333	0.0233333
4931431B13Rik	0	0	0	0	0	0	0	0
4931431C16Rik	0.55	0.57	0.35	0.44	0.41	0.24	0.49	0.363333
4931431F19Rik	0	0	0	0	0	0	0	0
4931440F15Rik	0.07	0.26	0.03	0.08	0.27	0.04	0.12	0.13
4931440J10Rik	0.19	0	0	0	0	0.18	0.0633333	0.06
4931440P22Rik	0.74	0.59	0.92	1.01	1.43	0.65	0.75	1.03
4932411N23Rik	0	0	0	0	0	0	0	0
4932412D23Rik	0.17	0.1	0.08	0.07	0.04	0.03	0.116667	0.0466667
4932413F04Rik	0	0	0.09	0	0	0	0.03	0
4932414J04Rik	0	0.08	0.05	0	0	0	0.0433333	0
4932414N04Rik	0	0	0	0	0	0	0	0
4932415M13Rik	0	0.02	0.02	0	0	0.01	0.0133333	0.00333333
4932416H05Rik	4.38	4.3	3.51	4.53	3.84	3.75	4.06333	4.04
4932429P05Rik	0	0	0	0	0	0	0	0
4932435O22Rik	0	0	0	0	0	0	0	0
4932438A13Rik	25.75	22.52	16.14	17.83	17.66	17.13	21.47	17.54
4932438H23Rik	1	1.37	0.69	1.28	2.06	1.41	1.02	1.58333
4932441J04Rik	0.51	0.35	0.52	0.43	0.32	0.08	0.46	0.276667
4932443I19Rik	0.38	0.55	0.71	0.31	0.66	0.14	0.546667	0.37
4932702P03Rik	0	0	0	0.14	0.69	0.38	0	0.403333
4933400A11Rik	0	0	0	0	0	0	0	0
4933400B14Rik	0	0.06	0	0	0	0	0.02	0
4933400C23Rik	0	0.06	0.09	0.09	0	0.05	0.05	0.0466667
4933400F21Rik	0	0	0.08	0.04	0.08	0	0.0266667	0.04
4933400L20Rik	0	0	0	0	0	0	0	0
4933401B06Rik	0	0	0	0	0	0	0	0
4933401D09Rik	0.08	0	0	0	0.04	0	0.0266667	0.0133333
4933401H06Rik	0	0	0	0	0	0	0	0
4933402C06Rik	0	0	0	0	0	0	0	0
4933402D24Rik	0.55	0.68	0.51	0.45	0.67	0.5	0.58	0.54
4933402E13Rik	0.03	0	0	0	0	0	0.01	0
4933402J07Rik	0.05	0	0	0	0.05	0.05	0.0166667	0.0333333
4933402J10Rik	0	0	0	0	0	0	0	0
4933402J15Rik	0	0	0	0	0	0	0	0
4933402N03Rik	0	0	0	0	0	0	0	0
4933402N22Rik	0	0	0	0	0	0	0	0
4933402P03Rik	0.1	0	0.1	0	0	0	0.0666667	0
4933403O08Rik	0.34	0.03	0.32	0.14	0.33	0.03	0.23	0.166667
4933404G15Rik	0.07	0	0	0	0	0	0.0233333	0
4933404K08Rik	0	0	0	0	0	0	0	0
4933404K13Rik	0	0	0	0	0	0	0	0
4933404O12Rik	7.54	6.55	6.55	7.91	5.96	6.51	6.88	6.79333
4933405D12Rik	0	0	0	0	0	0	0	0
4933405E24Rik	0	0	0	0	0	0	0	0
4933405L10Rik	0.05	0.3	0.2	0.1	0.09	0.13	0.183333	0.106667
4933405O20Rik	0.04	0	0	0	0	0	0.0133333	0
4933406C10Rik	0.22	0.45	0.32	0.32	0.27	0.2	0.33	0.263333
4933406D12Rik	0	0	0	0	0	0	0	0
4933406F09Rik	0	0.04	0	0	0	0	0.0133333	0
4933406G16Rik	0	0	0	0	0	0	0	0
4933406I18Rik	0.57	0.31	0.33	0.33	0.24	0.63	0.403333	0.4
4933406J10Rik	0.06	0	0	0	0	0	0.02	0
4933406K04Rik	0	0	0	0	0.07	0	0	0.0233333
4933406M09Rik	0	0	0	0	0	0	0	0
4933407E24Rik	0.03	0	0	0	0	0	0.01	0
4933407G14Rik	0	0	0	0	0	0	0	0
4933407I05Rik	0	0	0	0	0	0	0	0
4933407K13Rik	3.42	2.43	2.69	2.08	2.02	2.36	2.84667	2.15333
4933407L21Rik	1.75	1.31	1.07	1.65	1.31	1.67	1.37667	1.54333
4933408B17Rik	1.09	0.79	1.73	1.31	1.04	0.85	1.20333	1.06667
4933408J17Rik	0.05	0	0	0	0	0	0.0166667	0
4933408N05Rik	0	0	0	0.03	0	0	0	0.01
4933409G03Rik	0	0	0	0	0	0	0	0
4933411E08Rik	0	0.06	0	0	0	0.03	0.02	0.01
4933411G06Rik	0	0	0	0	0	0	0	0
4933411K16Rik	0.49	0.61	0.31	0.38	0.32	0.17	0.47	0.29
4933412E12Rik	0.72	0.6	0.5	1.62	0.97	1.82	0.606667	1.47
4933412E24Rik	0	0	0	0	0	0	0	0
4933412O06Rik	0	0	0.1	0.2	0.09	0.04	0.0333333	0.11
4933413G19Rik	0	0.05	0	0.05	0	0.14	0.0166667	0.0633333
4933413J09Rik	0.24	0.22	0.13	0.16	0.18	0.12	0.196667	0.153333
4933413L06Rik	0	0	0	0	0	0	0	0
4933415F23Rik	0.29	0.29	0.21	0.35	0.19	0.26	0.263333	0.266667
4933416C03Rik	0	0.09	0.02	0	0	0	0.0366667	0
4933416E03Rik	0	0	0	0	0	0	0	0
4933416I08Rik	0.08	0	0.08	0.08	0.08	0.07	0.0533333	0.0766667
4933416M06Rik	0	0	0	0	0	0	0	0
4933416M07Rik	0	0	0	0	0.2	0.19	0	0.13
4933417A18Rik	0	0	0	0.05	0	0	0	0.0166667
4933417D19Rik	2.1	1.83	2.02	2.06	1.42	1.54	1.98333	1.67333
4933417E11Rik	0	0	0	0	0	0.32	0	0.106667
4933417G07Rik	0	0	0	0.06	0	0	0	0.02
4933417O13Rik	0.14	0	0.1	0.03	0.13	0.09	0.08	0.0833333
4933421I07Rik	0	0	0	0	0	0	0	0
4933421O10Rik	2.24	1.92	2.32	1.74	2.16	2	2.16	1.96667
4933422A05Rik	0.08	0	0.16	0	0	0.07	0.08	0.0233333
4933424G05Rik	0	0	0	0	0	0	0	0
4933424G06Rik	0.44	0.69	0.35	0.35	0.56	0.79	0.493333	0.566667
4933425B07Rik	0	0	0	0	0	0	0	0
4933425L06Rik	0.14	0	0.07	0	0	0.02	0.07	0.00666667
4933427D06Rik	0.13	0	0	0.04	0.07	0.03	0.0433333	0.0466667
4933427D14Rik	20.57	17.47	17.13	19.11	14.59	18.89	18.39	17.53
4933427E11Rik	0.18	0.23	0.14	0.18	0.21	0.24	0.183333	0.21
4933427E13Rik	0	0	0	0	0	0	0	0
4933427G17Rik	0	0.08	0.14	0.05	0	0	0.0733333	0.0166667
4933427I22Rik	0.04	0.04	0	0	0	0	0.0266667	0
4933428C19Rik	0	0	0	0	0	0	0	0
4933428G20Rik	2.17	1.48	2.13	1.23	1.87	1.32	1.92667	1.47333
4933429K18Rik	0	0	0	0	0	0.1	0	0.0333333
4933429O19Rik	0	0.06	0.1	0.1	0.03	0.09	0.0533333	0.0733333
4933430H16Rik	0	0	0	0	0	0	0	0
4933430I17Rik	1.91	2.13	1.44	1.55	1.58	1.47	1.82667	1.53333
4933430M04Rik	0	0	0	0	0	0	0	0
4933430N04Rik	0	0	0	0	0	0	0	0
4933431E20Rik	27.6	29.33	26.2	27.73	24.02	27.24	27.71	26.33
4933431G14Rik	0.08	0	0	0.17	0	0	0.0266667	0.0566667
4933432G23Rik	0	0	0	0	0	0	0	0
4933432I03Rik	0.83	1.6	1.12	2.08	2.09	1.04	1.18333	1.73667
4933432I09Rik	0.43	0.59	0.32	0.63	0.92	0.21	0.446667	0.586667
4933432K03Rik	0	0	0	0.11	0	0	0	0.0366667
4933433F19Rik	0	0	0	0	0	0	0	0
4933433G08Rik	0	0	0	0	0.03	0	0	0.01
4933433G15Rik	0.14	0.24	0.1	0.29	0	0.13	0.16	0.14
4933433G19Rik	0	0.11	0	0	0	0.05	0.0366667	0.0166667
4933433H22Rik	0	0.03	0	0	0	0	0.01	0
4933434E20Rik	37.69	42.06	33.86	35.83	34.82	36.39	37.87	35.68
4933436E23Rik	0	0.2	0	0	0	0	0.0666667	0
4933436H12Rik	0	0	0	0	0	0	0	0
4933436I01Rik	0	0	0	0	0	0	0	0
4933438B17Rik	0	0	0	0.05	0.04	0.08	0	0.0566667
4933438K21Rik	0	0	0	0	0	0	0	0
4933439C10Rik	22.38	26.63	31.64	26.42	23.85	25.79	26.8833	25.3533
4933439K11Rik	0.06	0.12	0.37	0.56	0.06	0.27	0.183333	0.296667
4933440J02Rik	0	0	0	0	0	0	0	0
4933440M02Rik	0	0	0	0.03	0.09	0	0	0.04
5031410I06Rik	0.05	0.05	0.03	0.02	0.08	0.04	0.0433333	0.0466667
5031414D18Rik	0.09	0.34	0.1	0.61	0.53	0.52	0.176667	0.553333
5031425E22Rik	20.89	22.37	18.51	14.82	17.75	15.41	20.59	15.9933
5031425F14Rik	0	0	0.03	0.06	0.03	0	0.01	0.03
5031426D15Rik	0.17	0.3	0.24	0.36	0.78	0.42	0.236667	0.52
5031434C07Rik	0	0.02	0	0.07	0.02	0	0.00666667	0.03
5031434O11Rik	6.26	4.73	5.44	5.53	6.55	4.51	5.47667	5.53
5031439G07Rik	69.58	73.48	66.23	81.45	67.77	80.22	69.7633	76.48
5033403F01Rik	0.22	0.1	0.3	0.14	0.3	0.49	0.206667	0.31
5033403H07Rik	0	0	0	0	0	0	0	0
5033404E19Rik	0.7	0	1.16	0.45	0.08	0.63	0.62	0.386667
5033406O09Rik	0.12	0.09	0.06	0.24	0.14	0.21	0.09	0.196667
5033428I22Rik	0	0	0	0	0	0	0	0
5330411J11Rik	0.84	1.47	1.13	0.8	0.6	0.54	1.14667	0.646667
5330413P13Rik	0.04	0.07	0.01	0.04	0.1	0.08	0.04	0.0733333
5330417C22Rik	9.67	9.78	8.49	6.96	6.79	6.29	9.31333	6.68
5330434G04Rik	2.89	3.53	2.96	2.69	2.87	2.47	3.12667	2.67667
5330439B14Rik	0	0.04	0	0	0	0	0.0133333	0
5430401F13Rik	0	0	0	0	0.21	0	0	0.07
5430402E10Rik	0	0	0	0	0	0	0	0
5430402O13Rik	0.18	0.25	0.56	0.37	0.17	0.16	0.33	0.233333
5430403N17Rik	0	0.04	0.04	0.1	0	0.05	0.0266667	0.05
5430405H02Rik	4.54	3.94	4.65	4.15	4.47	5.53	4.37667	4.71667
5430416N02Rik	48.75	56.93	59.05	36.72	38.69	36.51	54.91	37.3067
5430416O09Rik	0.02	0.1	0.11	0.06	0.32	0.16	0.0766667	0.18
5430419D17Rik	0	0	0	0	0	0	0	0
5430421F17Rik	0.04	0.02	0	0.07	0.02	0.02	0.02	0.0366667
5430425K12Rik	0	0	0	0	0	0	0	0
5430427M07Rik	0	0	0	0	0	0	0	0
5430427O19Rik	0.04	0.03	0.06	0.06	0.04	0.02	0.0433333	0.04
5430428K19Rik	0	0	0	0	0	0	0	0
5430431A17Rik	0	0.23	0	0.31	0.21	0.07	0.0766667	0.196667
5430434I15Rik	0	0	0	0	0	0	0	0
5430437J10Rik	0.6	0.19	0.05	0	0	0.21	0.28	0.07
5430440P10Rik	0.05	0.06	0	0	0.16	0.05	0.0366667	0.07
5530400C23Rik	0	0	0	0	0	0	0	0
5530401A14Rik	0	0	0	0	0	0	0	0
5530601H04Rik	2.64	2.52	2.95	2.06	2.12	2.16	2.70333	2.11333
5730403I07Rik	1.41	1.69	1.83	0.91	0.99	1.34	1.64333	1.08
5730405O15Rik	0.26	0.47	0.53	0.2	0.06	0.35	0.42	0.203333
5730408K05Rik	3.22	6.32	5.57	5.64	3.93	3.77	5.03667	4.44667
5730409E04Rik	80.67	81.88	69.84	62.28	68.52	57.59	77.4633	62.7967
5730412P04Rik	0	0	0	0	0	0.11	0	0.0366667
5730416F02Rik	0	0.07	0.15	0	0	0	0.0733333	0
5730420D15Rik	0.09	0.19	0.14	0.05	0.13	0.13	0.14	0.103333
5730422E09Rik	0.24	0.03	0	0.09	0	0.08	0.09	0.0566667
5730435O14Rik	0	0	0	0	0	0.39	0	0.13
5730455P16Rik	26.29	25.47	21.6	22.46	24.81	20.55	24.4533	22.6067
5730460C07Rik	0	0	0	0	0	0	0	0
5730480H06Rik	1.68	1.02	1.85	1.45	1.52	0.72	1.51667	1.23
5730488B01Rik	0	0	0	0	0	0	0	0
5730507C01Rik	0.22	0.33	0.14	0.49	0.19	0.22	0.23	0.3
5730508B09Rik	7.14	7.44	8.04	6.68	8.15	6.02	7.54	6.95
5730522E02Rik	1.43	0.63	0.84	0.77	0.72	0.87	0.966667	0.786667
5730559C18Rik	5.51	5.21	6.18	5.82	6.28	6.16	5.63333	6.08667
5830411N06Rik	0	0	0	0	0	0	0	0
5830416I19Rik	0	0	0	0	0	0	0	0
5830417I10Rik	9.58	8.93	9.04	9.66	6.82	9.29	9.18333	8.59
5830418P13Rik	0.05	0	0.05	0.09	0	0	0.0333333	0.03
5830428M24Rik	0	0	0	0	0	0.05	0	0.0166667
5830432E09Rik	0.24	0.04	0.14	0.43	0.4	0.03	0.14	0.286667
5830444B04Rik	0.03	0	0	0.03	0.04	0.04	0.01	0.0366667
5830454E08Rik	2.46	4.36	2.77	2.6	2.27	2.38	3.19667	2.41667
5830473C10Rik	0.09	0.02	0.02	0.14	0.38	0.1	0.0433333	0.206667
5930403L14Rik	6.12	5.73	6.37	10.11	9.99	10.98	6.07333	10.36
5930412G12Rik	8.19	5.67	6.62	3.95	3.12	4.59	6.82667	3.88667
5930430L01Rik	1.13	0.87	0.58	0.83	0.75	0.75	0.86	0.776667
5930438M14Rik	0.06	0.02	0.02	0.14	0.04	0.05	0.0333333	0.0766667
6030407O03Rik	0.31	0.06	0.06	0.17	0.08	0.31	0.143333	0.186667
6030408B16Rik	0.13	0.03	0	0.03	0.07	0	0.0533333	0.0333333
6030419C18Rik	54.56	51.6	49.47	65.98	51.4	56.72	51.8767	58.0333
6030440G07Rik	0	0	0	0	0	0	0	0
6030443J06Rik	0.03	0.09	0.06	0.12	0.09	0.04	0.06	0.0833333
6030458C11Rik	16.2	14.67	16.93	15.62	9.7	13.4	15.9333	12.9067
6030466F02Rik	0	0	0.04	0.15	0.07	0.07	0.0133333	0.0966667
6030468B19Rik	0	0	0.05	0	0.24	0	0.0166667	0.08
6030469F06Rik	0	0	0	0	0	0	0	0
6030471H07Rik	0	0	0	0	0	0	0	0
6030498E09Rik	0	0	0	0	0	0	0	0
6230400D17Rik	2.83	4.09	3.32	2.12	2.27	2.98	3.41333	2.45667
6330403K07Rik	215.37	249.25	198.75	265.86	213.66	234.13	221.123	237.883
6330407A03Rik	0.05	0	0	0	0.08	0	0.0166667	0.0266667
6330408A02Rik	10.64	10.04	10.32	9.63	7.91	9.13	10.3333	8.89
6330409D20Rik	4.4	5.8	4.97	4.05	3.92	4.34	5.05667	4.10333
6330410L21Rik	0.01	0.03	0.01	0.06	0	0.01	0.0166667	0.0233333
6330415B21Rik	0.11	0.21	0.44	0.5	0.88	0.14	0.253333	0.506667
6330415G19Rik	1.62	1.06	1.74	1.21	1.73	0.98	1.47333	1.30667
6330416G13Rik	3.16	2.91	2.58	2.95	3.59	3.18	2.88333	3.24
6330418K02Rik	2.44	3.04	3.02	3.95	3.59	4.01	2.83333	3.85
6330549D23Rik	1.54	1.75	1.14	1.2	1.05	0.74	1.47667	0.996667
6430411K18Rik	2.45	2.52	2.2	2.42	1.17	3.11	2.39	2.23333
6430503K07Rik	1.63	1.79	1.41	2.82	1.79	2.62	1.61	2.41
6430531B16Rik	0.84	0.34	0.96	0.77	0.98	0.51	0.713333	0.753333
6430548M08Rik	100.5	93.13	78.78	66.7	60.24	62.5	90.8033	63.1467
6430550D23Rik	0.23	0.33	0.22	0.57	0.19	0.12	0.26	0.293333
6430562O15Rik	0.12	0.03	0.03	0.09	0.03	0.11	0.06	0.0766667
6430571L13Rik	12.1	11.59	9.24	10.62	9.31	9.12	10.9767	9.68333
6430573F11Rik	1.97	2.22	1.6	2.33	2.44	2.36	1.93	2.37667
6430584L05Rik	0.06	0.14	0	0.17	0.07	0.35	0.0666667	0.196667
6430710C18Rik	0.59	0.58	0.11	0.19	0.36	0.17	0.426667	0.24
6530402F18Rik	1.65	1.67	1.4	3.21	2.56	4.03	1.57333	3.26667
6530403H02Rik	0.01	0	0	0.03	0	0.02	0.00333333	0.0166667
6530411M01Rik	2.47	1.85	2	2.85	2.78	3.04	2.10667	2.89
6720468P15Rik	6.46	5.94	5.26	4.57	4.68	5.1	5.88667	4.78333
6720483E21Rik	0.88	0.45	1.05	0.7	1.4	0.66	0.793333	0.92
6720489N17Rik	2.49	2.32	2.49	3.18	2.72	2.91	2.43333	2.93667
6820408C15Rik	2.95	1.81	1.76	2.3	1.84	1.68	2.17333	1.94
6820431F20Rik	172.93	161.46	136.67	138.12	137.18	125.15	157.02	133.483
7420426K07Rik	0	0	0.04	0	0	0	0.0133333	0
7420461P10Rik	0	0	0	0.08	0	0	0	0.0266667
7420700N18Rik	0	0	0	0	0	0	0	0
7420701I03Rik	0	0	0	0	0	0	0	0
7530416G11Rik	0	0	0	0	0	0	0	0
7630403G23Rik	0	0	0	0	0	0	0	0
8030411F24Rik	0	0	0	0	0	0	0	0
8030423F21Rik	0.29	0.07	0.18	0.09	0.16	0.08	0.18	0.11
8030423J24Rik	0	0	0.14	0.07	0	0.06	0.0466667	0.0433333
8030442B05Rik	0	0	0	0	0	0	0	0
8030443G20Rik	0	0	0	0	0	0	0	0
8030451O07Rik	0	0	0	0.05	0	0	0	0.0166667
8030455M16Rik	0	0	0	0.07	0	0	0	0.0233333
8030462N17Rik	8.15	6.46	6.64	6.25	7.06	5.67	7.08333	6.32667
8430408G22Rik	1.49	2.81	2.16	0.99	3.89	2.26	2.15333	2.38
8430422H06Rik	0	0	0	0	0	0	0	0
8430423G03Rik	0	0	0	0	0	0.09	0	0.03
8430426J06Rik	0.07	0.51	0.15	0.15	0.48	0.06	0.243333	0.23
8430429K09Rik	9.8	9.8	9.87	7.41	8.76	7.61	9.82333	7.92667
8430430B14Rik	0	0	0	0	0	0	0	0
8430431K14Rik	0	0	0	0.05	0.03	0	0	0.0266667
8430436N08Rik	0	0.16	0	0	0	0	0.0533333	0
8430437L04Rik	0	0.03	0	0	0	0	0.01	0
9030025P20Rik	5.43	5.2	4.47	4.76	4.81	4.71	5.03333	4.76
9030204H09Rik	0	0	0	0	0	0	0	0
9030404E10Rik	0	0.09	0	0	0	0.04	0.03	0.0133333
9030612E09Rik	3.63	2.75	3.1	2.55	4.25	2.82	3.16	3.20667
9030617O03Rik	1.93	1.65	1.67	1.76	1.65	2.08	1.75	1.83
9030619P08Rik	0	0	0	0	0	0	0	0
9030624G23Rik	2.12	2.58	2.7	1.61	1.9	1.66	2.46667	1.72333
9030624J02Rik	45.03	46.75	44.16	46.64	46.64	45.3	45.3133	46.1933
9030625G05Rik	7.84	8.19	8.27	1.63	0.86	0.67	8.1	1.05333
9130008F23Rik	0.18	0.26	0.26	0.64	0.82	0.42	0.233333	0.626667
9130011E15Rik	15.82	14.68	13.92	13.61	14.4	13.01	14.8067	13.6733
9130015A21Rik	0.18	0.36	0.06	0.38	0.18	0.17	0.2	0.243333
9130015L21Rik	0	0.22	0	0	0	0	0.0733333	0
9130019O22Rik	2.06	2.36	1.73	1.8	1.72	1.99	2.05	1.83667
9130019P16Rik	0.21	0.16	0.34	0.26	0.23	0.28	0.236667	0.256667
9130023H24Rik	4.14	4.16	3.29	3.4	3.28	3.42	3.86333	3.36667
9130024F11Rik	0.74	0.77	0.59	3.23	1.14	1.11	0.7	1.82667
9130204L05Rik	0	0	0	0	0	0	0	0
9130209A04Rik	0	0	0	0	0	0	0	0
9130221F21Rik	0	0	0	0	0	0	0	0
9130221H12Rik	9.13	9.32	11.06	9.24	7.71	10.02	9.83667	8.99
9130227L01Rik	0	0	0	0	0	0	0	0
9130230L23Rik	0	0	0	0	0	0	0	0
9130401M01Rik	45.05	44.95	40.12	39.24	39.26	36.86	43.3733	38.4533
9130409I23Rik	0	0	0	0.03	0	0	0	0.01
9130409J20Rik	0	0.16	0	0	0.05	0	0.0533333	0.0166667
9230009I02Rik	0	0	0	0.05	0	0	0	0.0166667
9230102K24Rik	0.04	0	0	0.04	0	0	0.0133333	0.0133333
9230102O04Rik	0.66	0.42	0.08	0.42	1.27	0.3	0.386667	0.663333
9230104L09Rik	0	0	0.3	0.1	0	0	0.1	0.0333333
9230105E05Rik	0	0	0	0.05	0.02	0.02	0	0.03
9230110C19Rik	3.73	3.91	3.54	3.32	3.78	4.05	3.72667	3.71667
9230110F15Rik	0	0	0	0	0	0	0	0
9230112D13Rik	0	0	0	0	0	0	0	0
9230112J17Rik	0	0.04	0	0.09	0	0.12	0.0133333	0.07
9230114K14Rik	0.97	0.63	0.46	0.68	1.13	0.98	0.686667	0.93
9230116L04Rik	0.37	0.34	0.14	0.11	0.21	0.15	0.283333	0.156667
9230116N13Rik	0.7	0.66	0.89	0.44	1.09	0.5	0.75	0.676667
9230117E06Rik	0	0	0	0	0	0	0	0
9330020H09Rik	1.39	2.21	1.62	1.25	1.2	1.37	1.74	1.27333
9330102E08Rik	2.09	1.34	1.85	1.57	1.34	1.55	1.76	1.48667
9330111N05Rik	0.15	0	0.08	0	0.07	0	0.0766667	0.0233333
9330117O12Rik	1.18	0.93	0.57	0.34	0.47	0.32	0.893333	0.376667
9330133O14Rik	11.63	11.09	11.01	10.1	9.63	8.27	11.2433	9.33333
9330136K24Rik	0.46	0.65	0.57	0.33	0.38	0.25	0.56	0.32
9330151L19Rik	7.54	7.89	7.83	7.4	7.85	6.43	7.75333	7.22667
9330158H04Rik	0.16	0.21	0.21	0.27	0.43	0.21	0.193333	0.303333
9330159F19Rik	50.21	46.13	39.41	40.26	31.03	35.35	45.25	35.5467
9330159M07Rik	0.09	0.09	0.07	0.07	0.11	0.03	0.0833333	0.07
9330162012Rik	3.09	2.91	2.99	3.36	3.34	2.39	2.99667	3.03
9330162B11Rik	0	0	0	0.02	0	0	0	0.00666667
9330175E14Rik	0	0	0	0	0	0	0	0
9330175M20Rik	0.08	0.1	0.1	0.02	0.06	0.09	0.0933333	0.0566667
9330178D15Rik	0	0.03	0	0	0	0	0.01	0
9330179D12Rik	0.2	0	0.35	0.25	0.31	0.31	0.183333	0.29
9330182L06Rik	22.93	22.11	18.65	17.01	16.65	17.28	21.23	16.98
9330182O14Rik	0	0	0	0	0.02	0	0	0.00666667
9330188P03Rik	1.68	1.61	1.52	2.66	2.53	3.37	1.60333	2.85333
9330199G10Rik	0	0	0	0	0.03	0.03	0	0.02
9430007A20Rik	0	0	0	0	0	0	0	0
9430014N10Rik	0	0	0	0	0	0	0	0
9430015G10Rik	20.75	22.16	22.19	21.88	20.58	22.94	21.7	21.8
9430016H08Rik	30.71	29.62	27.98	22.79	31.19	21.69	29.4367	25.2233
9430018G01Rik	0.07	0.04	0.11	0.05	0.08	0.09	0.0733333	0.0733333
9430019J16Rik	0	0	0	0	0	0	0	0
9430020K01Rik	19.31	19.62	25.33	21	29.68	24.38	21.42	25.02
9430021M05Rik	13.48	9.72	9.33	10.51	9.83	10.92	10.8433	10.42
9430037G07Rik	0	0.02	0.05	0.09	0	0.01	0.0233333	0.0333333
9430038I01Rik	5.44	5.57	5.64	4.63	6.08	4.31	5.55	5.00667
9430041J12Rik	3.53	2.35	2.61	2.63	3.05	2.98	2.83	2.88667
9430060I03Rik	0.47	0.27	0.48	0.29	0.56	0.27	0.406667	0.373333
9430065F17Rik	2.72	1.12	0.74	0	0.12	0.3	1.52667	0.14
9430069I07Rik	0	0	0	0	0	0	0	0
9430078K24Rik	0.05	0.05	0.1	0.47	0.22	0.21	0.0666667	0.3
9430083A17Rik	4.63	3.91	3.16	2.79	3.17	3.08	3.9	3.01333
9430091E24Rik	1.21	1.05	1.15	1.38	0.9	1.24	1.13667	1.17333
9530002B09Rik	0	0	0	0	0	0	0	0
9530003J23Rik	0.22	0.09	0.23	0.05	0.25	0.12	0.18	0.14
9530014B07Rik	0	0	0	0	0	0	0	0
9530020I12Rik	0	0	0	0	0.04	0	0	0.0133333
9530026F06Rik	0	0	0	0	0.06	0	0	0.02
9530026P05Rik	0.06	0.12	0.23	0.06	0.7	0.05	0.136667	0.27
9530027J09Rik	0.18	0.34	0.26	0.28	0.18	0.1	0.26	0.186667
9530036O11Rik	0.13	0.05	0.12	0.12	0.08	0	0.1	0.0666667
9530051G07Rik	0.81	0.36	0.61	0.53	0.56	0.64	0.593333	0.576667
9530052E02Rik	0.49	0.18	0.19	0.31	0.74	0.49	0.286667	0.513333
9530053A07Rik	0.01	0.02	0.01	0.05	0.03	0.05	0.0133333	0.0433333
9530059O14Rik	0.08	0.15	0.15	0.09	0.33	0.02	0.126667	0.146667
9530062K07Rik	0.38	0	0.23	0.55	0.15	0.28	0.203333	0.326667
9530068E07Rik	92.81	97.37	90.58	91.87	100.68	90.36	93.5867	94.3033
9530077C05Rik	5.59	6.85	4.92	6.31	5.25	5.93	5.78667	5.83
9530080O11Rik	1.11	0.92	0.82	1.25	0.61	0.8	0.95	0.886667
9530082P21Rik	33.48	34.29	33.81	26.91	28.13	25.79	33.86	26.9433
9530091C08Rik	0.11	0.17	0.1	0.12	0.17	0.15	0.126667	0.146667
9630001P10Rik	0.07	0.04	0.13	0.07	0.18	0.06	0.08	0.103333
9630013A20Rik	0.02	0.1	0.05	0.07	0.07	0	0.0566667	0.0466667
9630013K17Rik	0.1	0.26	0.37	0.26	0.1	0.23	0.243333	0.196667
9630028B13Rik	0.47	0.65	1.14	0.67	0.96	1.84	0.753333	1.15667
9630028H03Rik	0.09	0.04	0.07	0	0.02	0.04	0.0666667	0.02
9630028I04Rik	0.21	0.08	0.14	0.06	0.05	0.07	0.143333	0.06
9830107B12Rik	0	0	0	0.03	0	0	0	0.01
9830132P13Rik	0.02	0.01	0	0	0.01	0	0.01	0.00333333
9830147E19Rik	1.23	1.05	1.03	1.14	0.8	0.79	1.10333	0.91
9830166K06Rik	0.28	0.09	0.15	0.26	0.29	0.21	0.173333	0.253333
9930012K11Rik	5.75	5.91	5.69	5.94	6.05	6.14	5.78333	6.04333
9930014A18Rik	4.45	3.73	3.34	2.84	4.19	2.71	3.84	3.24667
9930021J03Rik	19.88	17.47	16.11	15.76	17.94	13.89	17.82	15.8633
9930104L06Rik	8.14	9.78	10.03	9.95	8.45	8.71	9.31667	9.03667
9930111H07Rik	0	0	0	0	0	0	0	0
9930111J21Rik1	0.28	0.71	0.48	0.6	0.52	0.74	0.49	0.62
9930111J21Rik2	0.32	0	0	0.38	0.09	0.22	0.106667	0.23
A130010J15Rik	3.22	3.88	3.07	3.61	3.32	3.01	3.39	3.31333
A130077B15Rik	0.19	0.34	0.12	0.28	0.31	0.21	0.216667	0.266667
A1bg	0.11	0.03	0	0	0	0	0.0466667	0
A1cf	0	0	0	0	0	0	0	0
A230001M10Rik	0	0.11	0	0.03	0	0	0.0366667	0.01
A230009B12Rik	0.08	0	0	0.08	0.18	0.02	0.0266667	0.0933333
A230020J21Rik	0	0	0	0.04	0.04	0	0	0.0266667
A230028O05Rik	0.07	0	0	0	0	0	0.0233333	0
A230046K03Rik	9.87	9.8	8.77	10.55	10	9.96	9.48	10.17
A230050P20Rik	11.91	11.66	11.77	16.65	11.6	11.83	11.78	13.36
A230056J06Rik	0.4	0.49	0.46	0.41	0.32	0.35	0.45	0.36
A230056P14Rik	3.7	2.98	2.59	3.34	1.44	2.64	3.09	2.47333
A230057D06Rik	4.73	3.75	4.77	5.98	4.72	4.28	4.41667	4.99333
A230065H16Rik	1.26	1.09	0.79	3.98	1.58	2.29	1.04667	2.61667
A230070E04Rik	8.6	9.7	8.77	7.29	7.36	6.83	9.02333	7.16
A230072C01Rik	4.13	3.5	4.41	4.82	2.74	4.24	4.01333	3.93333
A230072E10Rik	0.56	0.55	0.52	0.54	0.44	0.46	0.543333	0.48
A230077H06Rik	3.93	4.11	3.25	5.51	4.11	4.81	3.76333	4.81
A230103J11Rik	3.37	3.84	4.31	3.31	3.96	3.39	3.84	3.55333
A230108P19Rik	0.26	0.06	0.04	0.08	0.09	0.05	0.12	0.0733333
A2m	16.88	16.31	23.75	21.44	47.09	32.62	18.98	33.7167
A330008L17Rik	0.02	0.04	0.06	0.06	0.05	0	0.04	0.0366667
A330009N23Rik	1.75	1.56	1.16	2.47	1.5	1.74	1.49	1.90333
A330015K06Rik	0.05	0.05	0	0	0.06	0.16	0.0333333	0.0733333
A330023F24Rik	3.26	3.02	2.86	3.93	2.82	3.49	3.04667	3.41333
A330032B11Rik	0.39	0.05	0.19	0.24	0.4	0.21	0.21	0.283333
A330033J07Rik	1.52	1.08	1.62	0.89	1.26	1.1	1.40667	1.08333
A330035P11Rik	0.99	1	1.06	1.03	0.93	0.8	1.01667	0.92
A330040F15Rik	5.4	5.12	4.48	3.66	3.88	5.66	5	4.4
A330041J22Rik	0.52	0.56	1.05	0.65	0.58	0.87	0.71	0.7
A330048O09Rik	0.1	0.29	0.29	0.78	0.27	0.6	0.226667	0.55
A330049N07Rik	0.05	0.1	0.1	0.1	0	0.11	0.0833333	0.07
A330069E16Rik	2	1.98	1.39	1.72	2.41	1.58	1.79	1.90333
A330070K13Rik	0	0	0	0.1	0	0	0	0.0333333
A330074K22Rik	0.24	0.28	0.14	0.34	0.47	0.36	0.22	0.39
A330076C08Rik	0.03	0.05	0.11	0	0	0.02	0.0633333	0.00666667
A330076H08Rik	1.35	1.22	1.31	1.56	2.11	0.75	1.29333	1.47333
A330093E20Rik	0.76	0.42	0.62	1.01	0.91	0.32	0.6	0.746667
A330102I10Rik	6.49	5.47	9.56	7.84	5.18	7.94	7.17333	6.98667
A3galt2	0.67	0.33	0.57	0.79	0.63	0.53	0.523333	0.65
A430005L14Rik	25.94	27.12	30.56	24.33	25.06	23.41	27.8733	24.2667
A430033K04Rik	8.84	10.49	8.59	9.66	10.01	9.26	9.30667	9.64333
A430035B10Rik	0.68	0.69	0.67	0.8	0.95	0.68	0.68	0.81
A430046D13Rik	6.99	6.89	7.22	8.23	6.83	7.11	7.03333	7.39
A430078G23Rik	0	0	0	0	0	0	0	0
A430078I02Rik	0.08	0.2	0.1	0.16	0.21	0.13	0.126667	0.166667
A430085M09Rik	0	0	0	0	0	0	0	0
A430088P11Rik	0.11	0.07	0.03	0.02	0.03	0.01	0.07	0.02
A430089I19Rik	0	0	0	0	0	0	0	0
A430090L17Rik	0.04	0.01	0.01	0.07	0.09	0.01	0.02	0.0566667
A430093F15Rik	0.07	0.05	0.02	0.02	0	0.09	0.0466667	0.0366667
A430105I19Rik	1.38	1.33	1.42	1.53	1.8	1.87	1.37667	1.73333
A4galt	2.29	2.16	2.79	3.58	3.77	3.11	2.41333	3.48667
A4gnt	0	0	0	0.04	0	0	0	0.0133333
A530006G24Rik	0	0	0	0	0	0	0	0
A530013C23Rik	0	0.07	0	0.07	0	0	0.0233333	0.0233333
A530016L24Rik	0.85	0.19	0.63	0.36	0.25	0.13	0.556667	0.246667
A530032D15Rik	0	0	0	0	0	0	0	0
A530046M15Rik	0	0	0	0	0	0	0	0
A530050N04Rik	0	0	0	0	0	0	0	0
A530053G22Rik	0	0	0	0	0	0	0	0
A530058N18Rik	7.68	8.55	7.7	7.8	7.28	8.16	7.97667	7.74667
A530064D06Rik	0.06	0.03	0.06	0.17	0.03	0.08	0.05	0.0933333
A530065N20Rik	0.04	0.03	0	0.09	0	0.02	0.0233333	0.0366667
A530072M11Rik	0.44	0.36	0.53	0.42	0.18	0.35	0.443333	0.316667
A530088E08Rik	0.12	0.04	0	0	0.12	0.14	0.0533333	0.0866667
A530099J19Rik	0	0.02	0.05	0	0	0.02	0.0233333	0.00666667
A630001G21Rik	0.39	0.13	0.32	0.32	0.47	0.38	0.28	0.39
A630010A05Rik	0	0	0	0	0	0	0	0
A630012P03Rik	0	0	0	0	0	0	0	0
A630019I02Rik	0	0	0	0	0	0	0	0
A630020A06	0.25	0.18	0.08	0.17	0.17	0.07	0.17	0.136667
A630023A22Rik	0.04	0	0.08	0.04	0	0	0.04	0.0133333
A630023P12Rik	0	0	0	0	0	0.18	0	0.06
A630033H20Rik	0.19	0.12	0.17	0.15	0.26	0.37	0.16	0.26
A630066F11Rik	0.86	1.69	1.3	1.41	1.89	0.98	1.28333	1.42667
A630072M18Rik	2.22	1.88	1.53	1.75	2.08	2.05	1.87667	1.96
A630073D07Rik	0	0	0	0	0	0	0	0
A630075F10Rik	0.08	0.17	0.28	0.39	0.36	0.12	0.176667	0.29
A630076J17Rik	0	0.58	0	0	0.09	0.17	0.193333	0.0866667
A630077J23Rik	0	0	0	0	0	0	0	0
A630089N07Rik	3.65	2.4	2.65	3.33	3.29	2.86	2.9	3.16
A630095E13Rik	0	0	0	0	0	0	0	0
A630095N17Rik	0.3	0	0.2	0.51	0	0.36	0.166667	0.29
A730004F24Rik	0.12	0	0	0.04	0	0	0.04	0.0133333
A730006G06Rik	0	0.06	0	0	0	0	0.02	0
A730017C20Rik	50.05	53.79	47.2	56.64	50.66	50.66	50.3467	52.6533
A730017L22Rik	3.45	2.56	2.38	3.79	2.01	3.2	2.79667	3
A730018C14Rik	0	0	0	0.06	0.03	0.03	0	0.04
A730020E08Rik	3.12	1.68	1.88	1.71	1.3	1.76	2.22667	1.59
A730020M07Rik	0.07	0.21	0.06	0.46	0.21	0.1	0.113333	0.256667
A730036I17Rik	0.71	0.6	0.52	0.24	0.23	0.16	0.61	0.21
A730043L09Rik	0.04	0	0.09	0.05	0	0	0.0433333	0.0166667
A730046J19Rik	0.08	0.01	0	0.08	0.03	0.02	0.03	0.0433333
A730056A06Rik	12.4	14.49	9.8	6.41	9	8.32	12.23	7.91
A730063M14Rik	11.24	9.19	16.91	16.9	17.17	13.94	12.4467	16.0033
A730082K24Rik	0	0	0	0	0	0	0	0
A730085K08Rik	0	0	0	0	0.46	0	0	0.153333
A730090N16Rik	0.19	0.08	0.12	0.04	0.04	0.14	0.13	0.0733333
A830009L08Rik	0	0.18	0.05	0.14	0.02	0.13	0.0766667	0.0966667
A830010M20Rik	36.77	30.64	24.56	13.28	10.1	13.54	30.6567	12.3067
A830011K09Rik	0.1	0.38	0.21	0.57	0.23	0.28	0.23	0.36
A830018L16Rik	2.61	2.57	1.7	2.3	2.18	2.22	2.29333	2.23333
A830019L24Rik	0	0	0	0.03	0	0.14	0	0.0566667
A830052D11Rik	1.4	1.33	0.99	1.19	1.11	0.66	1.24	0.986667
A830080D01Rik	6.48	5.94	4.86	5.1	4.34	4.53	5.76	4.65667
A830082K12Rik	10.23	8.89	9.06	8.5	8.41	8.44	9.39333	8.45
A830082N09Rik	10.15	8.44	7.82	8.32	8.56	7.33	8.80333	8.07
A930001A20Rik	0	0.13	0.04	0.04	0.04	0.03	0.0566667	0.0366667
A930001C03Rik	0	0	0.18	0	0.25	0.15	0.06	0.133333
A930002C04Rik	0.06	0	0	0.02	0.02	0.04	0.02	0.0266667
A930003A15Rik	0.22	0	0	0.4	0.61	0	0.0733333	0.336667
A930003O13Rik	1.7	2.67	2.74	2.42	2.62	1.61	2.37	2.21667
A930004D18Rik	2.35	2.53	2.1	2.48	2.22	2.66	2.32667	2.45333
A930005H10Rik	13.67	14.66	14.45	16	14.23	9.11	14.26	13.1133
A930006I01Rik	0	0.02	0	0	0	0	0.00666667	0
A930006K02Rik	0.69	0.87	0.55	0.55	0.15	0.56	0.703333	0.42
A930007I19Rik	0.04	0.02	0.07	0.13	0	0	0.0433333	0.0433333
A930009A15Rik	0.5	0.68	1.03	0.8	1.43	0.6	0.736667	0.943333
A930011G23Rik	0.83	1.68	0.95	0.46	0.91	0.55	1.15333	0.64
A930012L18Rik	0.25	0.19	0.33	0.34	0.25	0.3	0.256667	0.296667
A930013F10Rik	11.11	10.51	10.93	12.44	9.99	8.85	10.85	10.4267
A930015D03Rik	5.14	7.17	3.5	5.97	6.38	3.38	5.27	5.24333
A930016O22Rik	0.46	0.6	0.43	0.56	0.4	0.4	0.496667	0.453333
A930017M01Rik	3.8	3.43	2.39	4.99	3.96	3.98	3.20667	4.31
A930018P22Rik	0	0	0	0	0	0	0	0
A930019D19Rik	0	0	0	0.06	0.06	0	0	0.04
A930024E05Rik	1.17	0.82	1.43	1.2	0.56	1.66	1.14	1.14
A930031H19Rik	0	0	0	0	0	0	0	0
A930041C12Rik	0.91	0.4	0.27	0.4	0.37	0.24	0.526667	0.336667
AA387883	0.46	0.41	0.31	0.44	0.2	0.14	0.393333	0.26
AA388235	6.82	6.02	6.35	6.57	5.1	6.71	6.39667	6.12667
AA413626	2.73	1.93	2.98	1.29	2	2.11	2.54667	1.8
AA414768	6.24	8.37	6.33	8.24	5.99	6.31	6.98	6.84667
AA415398	3.81	3.84	3.92	4.28	3.89	2.39	3.85667	3.52
AA465934	2.69	3.43	3.4	3.21	7.4	5.11	3.17333	5.24
AA467197	0	0	0.51	0.1	0.58	0.09	0.17	0.256667
AA536875	0	0	0	0	0	0	0	0
AA543186	0.18	0.34	0.31	0.28	0.12	0.3	0.276667	0.233333
AA543401	0.09	0	0	0	0	0	0.03	0
AA545190	0	0	0	0	0	0	0	0
AA619741	0.02	0	0.02	0.02	0	0	0.0133333	0.00666667
AA792892	0	0	0	0	0	0	0	0
AA986860	0.32	0.74	0.28	0.6	0.56	0.6	0.446667	0.586667
AB124611	0.49	0.68	0.77	0.72	1.78	1.78	0.646667	1.42667
AF067061	0	0	0	0	0	0	0	0
AF067063	0.59	0.4	0.07	0.07	0	0.06	0.353333	0.0433333
AF357355	0	0	0	0	0	0	0	0
AF357359	0	0	0	0	0	0	0	0
AF357399	0	0	0	0	0	0	0	0
AF357425	0	0	0	0	0	0	0	0
AF357426	0	0	0	0	0	0	0	0
AF366264	0.02	0	0	0	0	0	0.00666667	0
AF529169	0.95	0.81	0.59	0.96	0.62	1.13	0.783333	0.903333
AI115009	1.12	0.56	0.96	0.92	1.12	1.21	0.88	1.08333
AI182371	0.79	0.78	0.53	0.47	0.9	0.33	0.7	0.566667
AI197445	0.15	0.19	0.16	0.14	0.08	0.21	0.166667	0.143333
AI314180	36.52	34.33	29.74	28.53	31.98	29.8	33.53	30.1033
AI314278	0	0	0	0	0	0	0	0
AI413582	51.92	57.09	51.09	62.71	54.68	53.73	53.3667	57.04
AI427809	0.1	0.43	0.36	0.63	0.5	0.65	0.296667	0.593333
AI429214	3.83	2.79	2.86	3.42	3	3.44	3.16	3.28667
AI450353	1.35	1.21	1.61	0.82	0.97	1.76	1.39	1.18333
AI463170	0	0	0	0	0	0	0	0
AI464131	29.07	28.41	30.32	37.43	40.36	43.59	29.2667	40.46
AI467606	1.42	1.24	1.98	1.7	2.82	3.12	1.54667	2.54667
AI504432	6.03	6.6	4.5	6.49	5.66	5.75	5.71	5.96667
AI506816	23.3	20.65	22.97	19.86	19.92	19.11	22.3067	19.63
AI507597	0.67	0.07	0.51	0.48	0.34	0.06	0.416667	0.293333
AI593442	144.03	129.56	105.22	48.4	57.64	48.58	126.27	51.54
AI597479	15.97	16.96	14.44	15.91	14.36	14.64	15.79	14.97
AI606473	0	0.09	0.07	0.19	0	0.04	0.0533333	0.0766667
AI607873	0.37	0.42	0.51	0.34	0.84	0.69	0.433333	0.623333
AI646519	0	0	0	0	0	0	0	0
AI661453	0.61	0.31	0.76	0.54	0.66	1.72	0.56	0.973333
AI662270	0.22	0.15	0.15	0.15	0.11	0.17	0.173333	0.143333
AI837181	64.41	68.79	62.73	56.68	63.85	54.82	65.31	58.45
AI839979	0.97	0.85	0.76	0.52	1.24	0.63	0.86	0.796667
AI846148	23.38	24.95	23.12	23	22.43	22.46	23.8167	22.63
AI847159	0.06	0.06	0.17	0	0.05	0	0.0966667	0.0166667
AI854703	19.52	18.9	15.48	16.02	15.01	15.78	17.9667	15.6033
AI987944	1.93	2.07	2.25	3.32	2.49	3.48	2.08333	3.09667
AK010878	14.56	14.45	13.97	13.66	12.12	12.98	14.3267	12.92
ATP6	18612.6	17734.3	21271	21971.7	22107.9	25182.8	19206	23087.5
ATP8	11361.7	10791.7	10721.9	15138.7	11176.7	14928	10958.4	13747.8
AU015228	0	0.02	0	0	0.03	0	0.00666667	0.01
AU015791	0	0	0	0	0	0	0	0
AU015836	0.02	0	0	0	0	0	0.00666667	0
AU016765	0	0	0	0	0	0	0	0
AU018091	0	0	0	0	0	0	0	0
AU019823	31.15	31.64	29.06	19.83	25.46	18.87	30.6167	21.3867
AU019990	0	0	0	0	0	0	0	0
AU021063	0.37	0	0.16	0	0	0	0.176667	0
AU021092	13.45	14.24	19.33	16.41	16.57	20.81	15.6733	17.93
AU022252	11.38	7.32	8.68	10.27	7.31	8.36	9.12667	8.64667
AU022751	0.03	0.11	0.07	0.03	0.03	0.02	0.07	0.0266667
AU022754	0.13	0.08	0.08	0.32	0.23	0.12	0.0966667	0.223333
AU022793	0.51	0.83	0.64	0.14	0.13	0.27	0.66	0.18
AU023762	0.55	0.47	0.4	0.75	0.61	0.79	0.473333	0.716667
AU040320	45.7	43.79	38.21	32.51	36.88	34.21	42.5667	34.5333
AU040972	0	0	0.05	0.11	0.1	0.15	0.0166667	0.12
AU041133	2.25	3.03	1.61	1.89	1.73	2.39	2.29667	2.00333
AV039307	0.7	0.91	0.74	0.63	0.8	1.27	0.783333	0.9
AV051173	0	0.21	0.21	0.11	0.2	0.56	0.14	0.29
AV064505	0	0	0	0	0	0	0	0
AV320801	0	0	0	0	0	0	0	0
AW011738	6.71	4.59	5.54	8.36	6.7	8.53	5.61333	7.86333
AW046200	0.56	0.25	0.32	0.28	0.33	0.13	0.376667	0.246667
AW112010	0	0.16	0.08	0.16	0.07	0	0.08	0.0766667
AW146154	1.16	0.66	0.6	1.38	0.99	1.07	0.806667	1.14667
AW209491	12.54	13.2	10.38	11.22	10.41	11.84	12.04	11.1567
AW495222	0	0.38	0	0.06	0.06	0.22	0.126667	0.113333
AW549542	0.46	0.47	1.01	1.12	1.35	0.94	0.646667	1.13667
AW549877	19.5	17.06	16.41	18.64	16.21	18.07	17.6567	17.64
AW551984	37.99	42.06	27.97	72.88	58.9	60.49	36.0067	64.09
AW554918	9.67	8.51	7.53	8.5	7.55	6.72	8.57	7.59
AW822252	1.38	1.72	1.52	1.04	1.61	1.52	1.54	1.39
AY074887	0.87	0.53	1.51	0.18	1.16	0.55	0.97	0.63
AY358078	0.07	0	0	0	0.07	0.03	0.0233333	0.0333333
AY512915	0	0	0	0	0	0	0	0
AY512931	0	0	0	0.04	0	0.02	0	0.02
AY702102	0	0	0.14	0	0.09	0.04	0.0466667	0.0433333
AY702103	0.03	0.02	0.07	0	0.01	0.01	0.04	0.00666667
AY761184	0	0	0	0	0	0	0	0
AY761185	0	0	0	0	0	0	0	0
Aaas	16.18	17.37	18.53	19.98	20.17	20.71	17.36	20.2867
Aacs	67.24	61.72	52.03	64.51	50.3	65.21	60.33	60.0067
Aadac	0	0	0	0	0	0	0	0
Aadacl2	0	0	0	0	0	0	0	0
Aadacl3	0	0	0	0	0	0	0	0
Aadat	0.74	0.44	0.44	0.97	1.28	0.75	0.54	1
Aaed1	4.06	4.69	4.71	5.77	3.61	4.37	4.48667	4.58333
Aagab	48.73	49.16	43.41	48.39	43.67	45.34	47.1	45.8
Aak1	16.81	16.1	14.82	15.09	13.28	14.07	15.91	14.1467
Aamdc	20.86	24	24.25	26.4	22.3	24.99	23.0367	24.5633
Aamp	147.23	141.27	143.64	145.39	136.39	135.29	144.047	139.023
Aanat	0.94	0.4	0.36	0.52	0.11	0.64	0.566667	0.423333
Aar2	27.66	27.31	21.33	21.17	21.36	20.22	25.4333	20.9167
Aard	6.9	8.39	6.74	6.91	7.91	8.06	7.34333	7.62667
Aars	127.82	116.84	102.41	103.85	109.26	98.18	115.69	103.763
Aars2	20.63	24.13	24.41	22.48	17.91	22.18	23.0567	20.8567
Aarsd1	80.04	77.38	70.81	71.89	72.41	63.77	76.0767	69.3567
Aasdh	4.7	3.59	4.67	4.08	3.67	3.39	4.32	3.71333
Aasdhppt	12.25	11.14	9.71	9.5	8.74	8.34	11.0333	8.86
Aass	1.27	1.18	1.27	1.58	1.44	1.7	1.24	1.57333
Aatf	26.1	28.09	23.66	21.53	21.05	17.85	25.95	20.1433
Aatk	126.36	122.9	107.21	98.79	95.68	95.9	118.823	96.79
Abat	109.72	114.42	101.24	93.06	101.41	98.16	108.46	97.5433
Abca1	27.68	29.33	29.76	52.66	67.37	59.11	28.9233	59.7133
Abca12	0	0	0.02	0.03	0.05	0.01	0.00666667	0.03
Abca13	0.03	0.04	0.01	0.02	0	0.04	0.0266667	0.02
Abca14	0	0	0	0	0	0	0	0
Abca15	0	0	0	0	0	0	0	0
Abca16	0	0	0	0	0	0	0	0
Abca17	0.83	0.97	1.16	1.39	0.81	1.44	0.986667	1.21333
Abca2	47.26	40.29	42.66	42.5	42.36	41.13	43.4033	41.9967
Abca3	73.79	70.62	59.49	57.53	58.13	58.27	67.9667	57.9767
Abca4	0.43	0.48	0.51	0.75	0.91	0.82	0.473333	0.826667
Abca5	8.63	7.18	7.17	5.64	7.02	5.95	7.66	6.20333
Abca6	0.18	0.11	0.14	0.25	0.15	0.13	0.143333	0.176667
Abca7	9.82	12.63	12.17	11.24	9.07	11.23	11.54	10.5133
Abca8a	0.28	0.23	0.49	0.48	0.83	0.55	0.333333	0.62
Abca8b	1.42	1.02	1.23	1.77	1.66	1.59	1.22333	1.67333
Abca9	3.29	3.51	4.37	5.75	8.14	6.62	3.72333	6.83667
Abcb10	21.36	19.65	18.54	18.28	16.65	17.51	19.85	17.48
Abcb11	0.01	0.01	0	0	0	0	0.00666667	0
Abcb1a	7.08	6.95	9.37	8.38	13.06	9.84	7.8	10.4267
Abcb1b	0.38	0.38	0.47	0.71	0.78	0.78	0.41	0.756667
Abcb4	0.8	0.64	0.62	1.11	1.21	0.99	0.686667	1.10333
Abcb5	0	0	0	0	0	0	0	0
Abcb6	29.57	27.73	24.69	22.21	21.99	21.71	27.33	21.97
Abcb7	4.62	4.3	4.41	4.21	4.06	4.91	4.44333	4.39333
Abcb8	27.65	25.12	24.63	27.88	25.97	26.15	25.8	26.6667
Abcb9	18.53	16.2	14.17	15.59	15.06	16.69	16.3	15.78
Abcc1	8.33	7.96	7.66	7.52	6.22	6.57	7.98333	6.77
Abcc10	8.1	8.36	7.01	8.01	7.1	6.02	7.82333	7.04333
Abcc12	0.79	0.41	0.8	0.4	0.64	0.57	0.666667	0.536667
Abcc2	0.07	0.1	0.17	0.08	0.02	0.18	0.113333	0.0933333
Abcc3	1.06	0.76	0.81	2.13	2.11	2.34	0.876667	2.19333
Abcc4	2.57	2.59	3.99	3.94	5.72	4.32	3.05	4.66
Abcc5	50.83	52.37	55.23	47.85	40.29	43.42	52.81	43.8533
Abcc6	0.63	0.55	0.67	0.63	0.67	0.97	0.616667	0.756667
Abcc8	13.03	11.33	13.4	7.44	6.93	6.94	12.5867	7.10333
Abcc9	13.35	13.32	16.39	15.01	18.17	18.45	14.3533	17.21
Abcd1	12.49	10.4	12.25	14.27	11.58	15.26	11.7133	13.7033
Abcd2	3.29	3.52	3.41	4.31	5.41	4.78	3.40667	4.83333
Abcd3	58.76	53.54	52.02	59.02	61.79	61.56	54.7733	60.79
Abcd4	7.95	7.61	8.6	10.84	8.65	10.29	8.05333	9.92667
Abce1	60.93	55.28	48.38	49.27	44.96	46.28	54.8633	46.8367
Abcf1	85.42	85.53	80.48	79.7	79.16	71.15	83.81	76.67
Abcf2	62.72	63.83	61.72	53.55	51.22	52.14	62.7567	52.3033
Abcf3	32.51	30.53	30.05	33.56	27.27	29.24	31.03	30.0233
Abcg1	10.99	12.74	9.77	10.83	11.84	12.21	11.1667	11.6267
Abcg2	15.17	16.43	16.82	16.65	18.17	18.03	16.14	17.6167
Abcg3	0.11	0.02	0.15	0.43	0.43	0.27	0.0933333	0.376667
Abcg4	38.31	32.55	32.75	34.18	26.01	30.28	34.5367	30.1567
Abcg5	0.2	0.17	0.04	0.04	0.14	0.17	0.136667	0.116667
Abcg8	0	0.06	0	0	0.05	0.05	0.02	0.0333333
Abhd1	3.79	3.43	3.74	5.27	3.82	6.13	3.65333	5.07333
Abhd10	15.94	12.09	14.79	13.72	10.83	12.64	14.2733	12.3967
Abhd11	61.82	65.8	62.83	63.29	62.08	55.2	63.4833	60.19
Abhd11os	2.77	2.68	3.26	2.69	2.36	3.18	2.90333	2.74333
Abhd12	104.4	102.41	95.38	103.06	107.47	98.93	100.73	103.153
Abhd12b	0.05	0.26	0.1	0.05	0.05	0	0.136667	0.0333333
Abhd13	15.15	13.01	11.04	10.94	11.87	9.75	13.0667	10.8533
Abhd14a	18.36	16.21	18.56	24.17	16.62	21.88	17.71	20.89
Abhd14b	23.08	27.83	30.52	24.19	24.98	21.99	27.1433	23.72
Abhd15	0.82	0.96	1.16	0.93	1.12	1.12	0.98	1.05667
Abhd16a	47.61	52.02	48.35	48.16	49.2	41.41	49.3267	46.2567
Abhd16b	0.03	0.03	0	0	0	0	0.02	0
Abhd17a	142.05	152.89	158.89	140.77	145.25	140.94	151.277	142.32
Abhd17b	18.95	17.5	16.48	17.48	18	14.58	17.6433	16.6867
Abhd17c	50.33	46.66	42.69	52.93	47.66	46.28	46.56	48.9567
Abhd18	3.95	4.25	3.51	4.09	3.41	3.96	3.90333	3.82
Abhd2	43.36	45.37	38.81	37.48	46.55	43.56	42.5133	42.53
Abhd3	4.95	3.84	4.8	7.29	7.89	7.29	4.53	7.49
Abhd4	52.52	53.56	62.5	74.8	85.97	82.22	56.1933	80.9967
Abhd5	10.45	9.3	9.89	9.57	12.23	11.16	9.88	10.9867
Abhd6	16.88	13.98	14.16	12.45	12.15	13.57	15.0067	12.7233
Abhd8	240.36	257.04	237.18	201.52	196.08	197.67	244.86	198.423
Abi1	47.34	43.15	37.28	43.6	45.13	44.79	42.59	44.5067
Abi2	95.83	91.8	73.46	67.46	72.14	66.58	87.03	68.7267
Abi3	0.91	1.06	1.16	1.53	1.75	1.78	1.04333	1.68667
Abi3bp	0.24	0.18	0.3	0.4	0.27	0.39	0.24	0.353333
Abl1	33.81	30.93	32.77	31.4	34.36	32.46	32.5033	32.74
Abl2	14.54	12.97	10.92	11.23	10.82	10.93	12.81	10.9933
Ablim1	87.7	80.14	76.44	62.08	58.65	60.96	81.4267	60.5633
Ablim2	17.62	19.29	17.97	25.79	19.15	21.39	18.2933	22.11
Ablim3	130.34	120.25	94.75	159.93	131.94	147.7	115.113	146.523
Abo	0	0	0	0	0	0	0	0
Abr	108.26	101.94	88.81	115.55	99.19	100.51	99.67	105.083
Abra	0	0	0	0	0.06	0	0	0.02
Abracl	19.47	16.02	17.25	25.18	22.23	19.97	17.58	22.46
Abt1	3.41	3.9	3.79	3.69	3.65	3.08	3.7	3.47333
Abtb1	18.69	22.52	21.05	20.76	21.24	20.37	20.7533	20.79
Abtb2	11.08	9.96	11.58	10.58	10.71	11.23	10.8733	10.84
Acaa1a	31.01	42.2	52.01	53.96	44.51	43.86	41.74	47.4433
Acaa1b	4.91	3.55	3.47	2.61	3.21	3	3.97667	2.94
Acaa2	29.34	28.44	37.94	43.12	49.13	43.83	31.9067	45.36
Acaca	64.96	65.57	53.34	57.83	57.68	59.36	61.29	58.29
Acacb	1.18	1.37	1.43	1.26	1.57	1.28	1.32667	1.37
Acad10	0.84	0.99	1.01	1.56	1.47	1.38	0.946667	1.47
Acad11	4.26	4.23	5.77	6.74	6.31	7.34	4.75333	6.79667
Acad12	1.01	0.63	0.69	0.86	1.33	0.94	0.776667	1.04333
Acad8	9.33	10.43	9.16	10.46	9.77	9.18	9.64	9.80333
Acad9	21.23	22.59	19.83	18.17	17.59	17.73	21.2167	17.83
Acadl	44.82	40.07	56.84	63.11	68.84	66.83	47.2433	66.26
Acadm	30.88	26.45	29.39	34.78	33.17	37.59	28.9067	35.18
Acads	9.3	9.69	10.64	12.35	15.36	14.37	9.87667	14.0267
Acadsb	21	20.27	22.33	23.15	22.06	23.14	21.2	22.7833
Acadvl	28.52	26.81	34.76	32.94	35.74	35.16	30.03	34.6133
Acan	0.13	0.21	0.17	0.2	0.26	0.32	0.17	0.26
Acap1	0.58	0.71	1.31	0.73	1.01	0.81	0.866667	0.85
Acap2	14.68	14.2	13.54	15.02	16.27	14.48	14.14	15.2567
Acap3	97.39	90.4	90.74	72.75	72.57	70.3	92.8433	71.8733
Acat1	78.17	77.46	69.02	80.79	76.16	73.93	74.8833	76.96
Acat2	80.22	84.47	75.42	91.97	81.24	96.69	80.0367	89.9667
Acat3	0.48	0.37	0.71	1.51	1.47	0.51	0.52	1.16333
Acbd3	31.24	28.81	27.18	26.38	28.41	24.67	29.0767	26.4867
Acbd4	6.7	6.47	8	6.77	7.52	6.37	7.05667	6.88667
Acbd5	28.09	28.1	24.22	27.92	25.56	25.86	26.8033	26.4467
Acbd6	95.05	97.53	92.49	82.49	92.1	80.85	95.0233	85.1467
Acbd7	0.52	0.4	0.4	0.54	0.5	0.36	0.44	0.466667
Accs	3.02	3.84	3.47	3.43	3.37	3.1	3.44333	3.3
Accsl	0.27	0.07	0.18	0.05	0.19	0.1	0.173333	0.113333
Acd	95	95.26	95.86	83.18	80.13	81.39	95.3733	81.5667
Ace	18.73	19.13	16.41	20.34	18.08	17.29	18.09	18.57
Ace2	0.38	0.5	0.42	0.36	0.85	0.54	0.433333	0.583333
Ace3	0	0	0.02	0.02	0.04	0.02	0.00666667	0.0266667
Acer1	0	0	0	0	0	0	0	0
Acer2	17.99	16.2	15.86	12.24	10.82	12.69	16.6833	11.9167
Acer3	4.05	4.07	3.46	3.89	3.71	3.36	3.86	3.65333
Ache	137	144.31	114.76	91.64	94.98	86.05	132.023	90.89
Acin1	102.56	97.54	110.78	105.98	95.14	95.03	103.627	98.7167
Ackr1	41.98	42.49	39.92	56.5	50.66	47.63	41.4633	51.5967
Ackr2	2.62	1.44	3.56	3.76	2.66	4.71	2.54	3.71
Ackr3	6.57	6.3	7.1	9.75	13.67	12.13	6.65667	11.85
Ackr4	0.66	0.97	0.76	0.34	0.77	1.09	0.796667	0.733333
Acly	101.9	99.76	80.49	90.62	83.41	97.89	94.05	90.64
Acmsd	0.13	0	0.09	0.09	0.06	0.02	0.0733333	0.0566667
Acnat1	0.07	0.06	0.06	0.18	0.1	0.11	0.0633333	0.13
Acnat2	0	0	0	0	0	0	0	0
Aco1	31.09	27.83	26.23	30.8	28.74	28.37	28.3833	29.3033
Aco2	246.85	266.47	246.02	242.22	246.8	247.65	253.113	245.557
Acod1	0.06	0.04	0	0.02	0.02	0	0.0333333	0.0133333
Acot1	129.11	136.47	157.35	172.47	210.22	192.92	140.977	191.87
Acot10	0.17	0.11	0	0.1	0.03	0.09	0.0933333	0.0733333
Acot11	2.08	2.4	2.12	2.43	1.87	1.79	2.2	2.03
Acot12	0.08	0.11	0.1	0.03	0.17	0.13	0.0966667	0.11
Acot13	40.96	38.68	37.78	51.76	48.17	49.01	39.14	49.6467
Acot2	8.32	8.29	9.55	12.44	13.23	12.74	8.72	12.8033
Acot3	0.71	0.55	0.74	0.56	0.68	0.52	0.666667	0.586667
Acot4	0.38	0.68	0.44	0.76	0.54	0.48	0.5	0.593333
Acot5	0.07	0.23	0.36	0.15	0.2	0.03	0.22	0.126667
Acot6	3.11	2.71	2.29	1.67	2.61	1.4	2.70333	1.89333
Acot7	382.62	394.26	331.7	390.76	352.15	337.21	369.527	360.04
Acot8	12.52	13.49	15.25	14.18	10.97	13.74	13.7533	12.9633
Acot9	16.7	14.92	13.56	17.13	18.76	15.69	15.06	17.1933
Acox1	89.73	90.87	88.33	106.82	106.3	112.76	89.6433	108.627
Acox2	0	0	0	0	0	0	0	0
Acox3	18.91	18.14	15.49	17.25	17.74	14.86	17.5133	16.6167
Acoxl	0.02	0.02	0.02	0.03	0.11	0.12	0.02	0.0866667
Acp1	23.15	24.2	20.15	22.01	22.66	21.05	22.5	21.9067
Acp2	33.03	30.31	28.43	30.3	28.54	27.13	30.59	28.6567
Acp5	0.9	0.6	0.73	0.6	0.93	0.68	0.743333	0.736667
Acp6	5.98	5.02	6.96	6.6	6.13	6.75	5.98667	6.49333
Acp7	0	0	0.05	0.03	0.18	0.05	0.0166667	0.0866667
Acpp	0.14	0.23	0.17	0.04	0.1	0.2	0.18	0.113333
Acpt	0	0	0	0.04	0.04	0	0	0.0266667
Acr	11.28	9.71	9.68	9.79	15.19	8.27	10.2233	11.0833
Acrbp	16.75	14.66	15.37	12.86	9.8	15.19	15.5933	12.6167
Acrv1	0	0	0	0	0	0	0	0
Acsbg1	40.84	43.84	51.88	53.49	56.91	62.57	45.52	57.6567
Acsbg2	0	0	0	0	0	0	0	0
Acsf2	8.54	8.94	9.78	12.5	13.74	15.24	9.08667	13.8267
Acsf3	12.93	14.17	12.14	13.59	15.79	13.03	13.08	14.1367
Acsl1	20.72	19.11	15.89	14.95	16.92	13.59	18.5733	15.1533
Acsl3	49.91	40.88	33.63	37.76	36.8	40.07	41.4733	38.21
Acsl4	14.07	13.53	8.73	10.62	10.14	11.63	12.11	10.7967
Acsl5	8.73	8.57	9.21	9.7	9.27	10.53	8.83667	9.83333
Acsl6	55.84	53.67	50.74	51.58	47.12	49.89	53.4167	49.53
Acsm1	0	0	0.03	0	0	0.02	0.01	0.00666667
Acsm2	0.02	0	0	0	0	0	0.00666667	0
Acsm3	0	0.02	0.02	0	0.12	0	0.0133333	0.04
Acsm4	0	0	0	0	0	0	0	0
Acsm5	0	0	0	0	0.02	0	0	0.00666667
Acss1	19.3	18.81	22.73	31.79	31.48	36.23	20.28	33.1667
Acss2	18.71	17.77	16.84	16.31	14.51	17.77	17.7733	16.1967
Acss2os	0	0	0	0.11	0	0	0	0.0366667
Acss3	1.29	0.74	1.64	1.68	2.02	2.12	1.22333	1.94
Acta1	9.54	10.23	9.31	8.76	10.39	7.68	9.69333	8.94333
Acta2	1.11	1.82	9.24	13.15	10.15	7.6	4.05667	10.3
Actb	2801.45	2836.4	2587.32	2792.34	2989.96	2759.4	2741.72	2847.23
Actbl2	0	0	0	0	0	0	0	0
Actc1	0.36	0.18	0	0.15	0.14	0.19	0.18	0.16
Actg1	3619.98	3702.38	3138.88	3243.19	3269.5	3111.23	3487.08	3207.97
Actg2	1.49	0.54	1.49	2.4	1.74	1.94	1.17333	2.02667
Actl10	0.17	0.04	0.07	0.11	0.03	0.22	0.0933333	0.12
Actl11	0	0	0.01	0	0	0	0.00333333	0
Actl6a	17.52	18.34	19.13	17.66	22.1	20.34	18.33	20.0333
Actl6b	145.68	159.64	145.64	163.33	145.52	147.69	150.32	152.18
Actl7a	0	0	0	0.04	0.07	0.03	0	0.0466667
Actl7b	0	0	0.08	0.04	0.25	0.2	0.0266667	0.163333
Actl9	0	0.08	0	0.12	0	0	0.0266667	0.04
Actn1	30.36	26.55	31.92	32.13	28.84	31.89	29.61	30.9533
Actn2	2.59	2.65	1.98	3.75	2.64	3.63	2.40667	3.34
Actn3	2.51	3.11	2.09	2.26	1.48	1.68	2.57	1.80667
Actn4	79.4	78.33	82.54	81.62	84.88	81.91	80.09	82.8033
Actr10	47.6	49.79	43.16	40.29	41.42	37.4	46.85	39.7033
Actr1a	309.19	308.3	277.07	267.83	261.75	248.35	298.187	259.31
Actr1b	113.76	121.36	119.71	109.88	103.17	105.07	118.277	106.04
Actr2	147.87	138	117.03	111.5	115.13	109.33	134.3	111.987
Actr3	164.63	152.8	134.53	138.98	144.71	131.33	150.653	138.34
Actr3b	37.19	34.32	29.53	28.67	24.43	23.29	33.68	25.4633
Actr5	9.29	9.3	8.27	8.26	8.59	8.29	8.95333	8.38
Actr6	11.56	10.76	11.72	9.87	10.05	9.3	11.3467	9.74
Actr8	24.59	22.05	21.51	20.71	19.85	20.49	22.7167	20.35
Actrt1	0	0	0	0	0	0	0	0
Actrt2	0	0	0	0	0	0	0	0
Actrt3	0.32	0.44	0.3	0.25	0.28	0.24	0.353333	0.256667
Acvr1	15.41	15.74	13.22	15.44	14.72	14.92	14.79	15.0267
Acvr1b	55.05	45.94	36.79	40.89	40.48	40.75	45.9267	40.7067
Acvr1c	0.13	0.18	0.12	0.18	0.14	0.14	0.143333	0.153333
Acvr2a	24.12	24.61	16.81	16.35	17.16	15.95	21.8467	16.4867
Acvr2b	16.65	15.6	13.16	12.59	11.74	12.14	15.1367	12.1567
Acvrl1	7.1	6.67	10.15	10.93	11.64	13.68	7.97333	12.0833
Acy1	17.92	19.38	19.05	21.74	22.67	21.18	18.7833	21.8633
Acy3	2.89	2.93	3.57	3.85	4.69	4.08	3.13	4.20667
Acyp1	22.07	25.08	23.47	19.76	21.44	20.3	23.54	20.5
Acyp2	10.27	11.08	12.24	11.1	12.42	12.4	11.1967	11.9733
Ada	2.47	2.86	3.19	3.76	3.02	3.02	2.84	3.26667
Adad1	0	0.03	0.03	0	0.05	0	0.02	0.0166667
Adad2	0.1	0.35	0.48	0.46	0.68	0.38	0.31	0.506667
Adal	12.6	12.01	11.64	12.49	11.43	11.58	12.0833	11.8333
Adam10	49.08	42.76	43.41	41.2	44.99	42.91	45.0833	43.0333
[truncated: 22,481 more rows]

## Sheet: SOX2 UP WT 
GENE	Average Expression WT	Average Expression MUT	log fold change MUT/WT	PValue	FDR	Fold Ratio WT/MUT	COMMON WITH NR2F1
Cpne9	43.55	13.27	-1.65575	1.46695e-70	1.04219e-66	3.15088	YES
Sox13	86.2367	30.4767	-1.44085	8.00445e-71	1.04219e-66	2.7148	YES
Slc18a2	218.623	64.4333	-1.70163	3.61126e-70	1.71041e-66	3.25268	NO
Hs3st1	121.893	29.48	-1.98619	1.09854e-67	3.90229e-64	3.96191	NO
Adgrl2	88.5933	29.81	-1.51098	1.33885e-66	3.80474e-63	2.85004	YES
Tmem163	142.8	48.9633	-1.48422	5.90328e-60	1.39799e-56	2.79766	YES
Rora	62.54	16.24	-1.95598	1.75835e-54	3.56919e-51	3.8798	NO
Hdc	21.8167	2.97	-2.8135	1.47172e-49	2.61397e-46	7.02989	NO
Prkch	83.19	31.8633	-1.32181	3.9838e-48	6.28953e-45	2.49979	NO
Fndc5	49.5067	19.6733	-1.27261	1.07538e-46	1.52801e-43	2.41598	NO
Dmrtb1	111.05	39.9367	-1.41676	5.51262e-46	7.1208e-43	2.66985	YES
Wnt9b	50.8267	12.1933	-1.99787	8.68719e-46	1.02864e-42	3.99409	YES
Sp9	269.337	78.82	-1.71081	2.26555e-45	2.29937e-42	3.27344	NO
Ift57	48.2767	19.7233	-1.23207	2.23529e-45	2.29937e-42	2.34904	NO
Efna5	37.9433	11.6833	-1.63807	2.65762e-45	2.51747e-42	3.11249	NO
Galnt14	34.0367	11.1467	-1.5487	3.37166e-45	2.99424e-42	2.92554	NO
Drd5	10.0467	2.23	-2.10774	2.91947e-43	2.44016e-40	4.31017	YES
Vangl1	32.6033	12.3933	-1.33393	6.24445e-43	4.9293e-40	2.52088	YES
Ptpn3	26.9033	10.5367	-1.28979	1.00942e-41	7.54889e-39	2.44493	NO
Sox5	25.07	9.1	-1.39714	1.94892e-41	1.38461e-38	2.63378	YES
Zmat4	25.9667	8.77667	-1.50054	2.83811e-41	1.92032e-38	2.82949	YES
Ube2ql1	246.07	112.927	-1.0629	1.65623e-40	1.0697e-37	2.08912	YES
Lgi2	35.57	10.4067	-1.70775	1.11995e-37	6.36537e-35	3.26651	NO
Hs6st2	109.403	22.5367	-2.23099	5.23836e-37	2.86277e-34	4.69458	NO
Adarb1	56.1267	25.18	-1.09711	1.7936e-36	9.10188e-34	2.13926	YES
Sgk1	62.5467	23.38	-1.31094	7.53287e-36	3.69085e-33	2.48103	YES
Neurog2	12.0833	3.05	-1.92534	9.40878e-36	4.45631e-33	3.79827	YES
Camk4	88.0933	32.6433	-1.36784	1.52027e-35	6.96825e-33	2.58084	YES
Fam83f	9.84	1.6	-2.55081	2.34835e-35	1.04274e-32	5.85964	YES
Ppm1e	99.4633	41.5433	-1.1961	2.90932e-35	1.21584e-32	2.29119	NO
Vav3	29.76	12.3133	-1.25834	6.27712e-35	2.54833e-32	2.3922	NO
Sox2	316.763	115.53	-1.39577	1.91145e-33	7.54437e-31	2.63128	YES
Prkag2	142.423	75.3867	-1.06096	2.45115e-33	9.41309e-31	2.08632	NO
Edaradd	9.05333	3.05333	-1.50751	5.22179e-33	1.95254e-30	2.84319	NO
Pde7b	30.95	11.9033	-1.31751	3.66725e-31	1.27093e-28	2.49235	NO
Vgf	882.88	231.317	-1.87378	6.47027e-31	2.18895e-28	3.66492	YES
Shb	48.0633	18.39	-1.32773	4.22331e-30	1.36384e-27	2.51007	NO
Kcnn1	45.79	15.6833	-1.4847	2.60082e-29	7.86277e-27	2.7986	NO
Flt3	11.74	2.72333	-2.04484	3.5775e-29	1.04604e-26	4.12629	YES
Mgat5b	180.323	93.3133	-0.890034	3.6073e-29	1.04604e-26	1.85322	NO
Grik3	111.157	42.4667	-1.32361	8.99584e-29	2.50631e-26	2.50291	NO
Hs6st3	48.32	12.1767	-1.92121	1.09797e-28	3.0002e-26	3.78741	YES
Epb41l3	69.7433	34.7833	-0.941498	1.18503e-28	3.17699e-26	1.92052	YES
Frrs1l	71.6633	24.0733	-1.50699	6.37968e-27	1.64816e-24	2.84216	YES
Tmem132b	70.7333	23.74	-1.51019	7.59786e-27	1.8668e-24	2.84848	YES
Ehd3	51.8033	25.9267	-0.936976	7.62013e-27	1.8668e-24	1.91451	NO
AI593442	126.27	51.54	-1.22803	1.56076e-25	3.69613e-23	2.34247	YES
Lmo7	17.95	7.44333	-1.20855	5.27673e-25	1.20931e-22	2.31105	NO
Nrsn1	109.707	54.3067	-0.953384	6.75679e-25	1.52392e-22	1.93641	YES
Slc6a4	58.6067	21.26	-1.40224	1.5059e-24	3.29191e-22	2.64312	YES
Pcdhac2	77.49	31.93	-1.21478	2.98749e-24	6.4317e-22	2.32105	YES
Pdp1	62.3333	31.0867	-0.942999	6.64854e-24	1.40999e-21	1.92252	NO
Lrrtm1	77.38	37.5333	-0.982873	1.3841e-23	2.80953e-21	1.9764	NO
Shroom3	14.1133	6.26	-1.11755	1.75938e-23	3.52099e-21	2.16978	YES
Col9a1	9.37333	2.99667	-1.69858	2.27174e-23	4.48321e-21	3.24582	NO
Slc24a2	10.27	4.30667	-1.18906	2.68075e-23	5.13413e-21	2.28004	NO
Rnf152	52.78	24.3	-1.05425	2.70997e-23	5.13413e-21	2.07664	YES
Iqsec3	47.63	26.0167	-0.812507	2.63972e-23	5.13413e-21	1.75626	NO
Tcerg1l	101.287	55.53	-0.808858	2.86627e-23	5.3588e-21	1.75182	NO
Shisa9	122.867	56.5167	-1.05672	5.29182e-23	9.63993e-21	2.0802	YES
Ajap1	75.5667	33.7033	-1.1044	6.82258e-23	1.18222e-20	2.1501	YES
Cecr6	21.7167	11.2533	-0.88773	6.76462e-23	1.18222e-20	1.85026	NO
Atp8b5	3.24	0.746667	-2.05818	7.3006e-23	1.24981e-20	4.16462	NO
Fam53b	18.4833	9.32333	-0.929208	1.07601e-22	1.82013e-20	1.90423	NO
Nsmf	388.77	210.64	-0.821478	1.48937e-22	2.4897e-20	1.76722	YES
Gsg1l	111.173	42.7067	-1.31807	1.59585e-22	2.63667e-20	2.49332	YES
Smyd2	127.17	65.8233	-0.893714	1.62033e-22	2.64636e-20	1.85795	NO
Atp2c1	110.997	58.38	-0.792205	3.23065e-22	5.19945e-20	1.73172	NO
Cd47	129.27	41.2333	-1.58691	3.39027e-22	5.35248e-20	3.00405	YES
Cdca7	51.7033	18.2967	-1.43835	4.61711e-22	7.13092e-20	2.7101	NO
Cpne4	34.3033	12.39	-1.40637	4.56781e-22	7.13092e-20	2.6507	YES
Hs6st1	241.847	125.243	-0.886707	5.42511e-22	8.28874e-20	1.84895	YES
Hr	16	6.71333	-1.19605	5.79473e-22	8.75929e-20	2.29112	YES
Chrm3	16.91	5.67333	-1.51231	1.05706e-21	1.58103e-19	2.85267	YES
Fzd8	17.56	6.35667	-1.39986	1.21343e-21	1.77749e-19	2.63875	NO
Pcdhac1	14.9233	3.04333	-2.22481	1.27965e-21	1.85536e-19	4.67451	YES
Myo16	84.6567	40.82	-0.988128	1.31072e-21	1.88122e-19	1.98361	YES
Ppp1r16b	17.2267	8.23667	-1.0046	1.37321e-21	1.95119e-19	2.00638	NO
Lbh	96.3667	52.9067	-0.806602	1.82614e-21	2.54389e-19	1.74909	YES
9030625G05Rik	8.1	1.05333	-2.89578	1.92133e-21	2.65051e-19	7.44246	YES
Cck	651.937	282.803	-1.15264	4.18899e-21	5.61522e-19	2.22321	YES
Prmt6	48.43	24.9367	-0.911076	1.05728e-20	1.391e-18	1.88045	YES
Asic2	75.6733	40.4167	-0.858617	1.2228e-20	1.59402e-18	1.8133	YES
Nefm	339.663	154.133	-1.07868	1.29569e-20	1.67368e-18	2.1121	YES
Nhlh2	31.9433	13.9067	-1.13451	1.47723e-20	1.89098e-18	2.19544	YES
Sh3d19	41.9267	20.1433	-0.995064	3.75423e-20	4.7207e-18	1.99317	YES
Trhde	12.2633	4.25	-1.46131	4.83254e-20	5.97091e-18	2.75359	NO
Ptpn22	4.52	0.836667	-2.37197	6.19372e-20	7.58677e-18	5.17649	YES
Pcdh7	49.9967	23	-1.05783	9.90967e-20	1.20347e-17	2.0818	YES
Ovol1	1.52333	0.23	-2.65062	1.21595e-19	1.46419e-17	6.27936	NO
Coch	23.3467	9.90667	-1.1772	1.4827e-19	1.77039e-17	2.26137	YES
Lef1	146.443	75.89	-0.901124	1.49816e-19	1.77395e-17	1.86752	YES
Muc15	6.59667	1.71667	-1.87016	1.71549e-19	2.01449e-17	3.65574	YES
Adra2b	1.68667	0.22	-2.86157	2.26064e-19	2.63291e-17	7.26806	YES
Ndrg1	80.88	32.9633	-1.23316	2.35526e-19	2.72081e-17	2.35081	YES
Fam189a1	72.5867	31.75	-1.12934	2.78777e-19	3.19447e-17	2.18758	YES
St14	2.70333	0.756667	-1.77763	3.11298e-19	3.53859e-17	3.42862	NO
Nav2	49.63	25.1833	-0.924521	4.19255e-19	4.72793e-17	1.89805	YES
Ppp4r4	19.37	8.64	-1.10352	4.81034e-19	5.33986e-17	2.14879	NO
Chst2	171.303	84.37	-0.958918	6.23741e-19	6.87033e-17	1.94385	NO
Amotl1	50.4	29.05	-0.733641	7.59229e-19	8.23503e-17	1.66283	NO
Trpc3	18.3667	9.08667	-0.953866	8.48038e-19	9.12862e-17	1.93706	YES
Sema7a	84.15	45.72	-0.816819	2.00509e-18	2.1104e-16	1.76152	YES
Cdh11	55.7867	26.8367	-0.994141	2.78409e-18	2.88753e-16	1.99189	YES
Prmt8	82.9867	44.9133	-0.82284	3.22446e-18	3.29614e-16	1.76888	NO
B3gat2	71.15	37.3667	-0.865674	4.18039e-18	4.2127e-16	1.82219	NO
Itga9	10.3033	4.93333	-0.968543	5.06769e-18	5.0709e-16	1.95686	YES
Nexn	7.58333	1.92	-1.92755	6.27692e-18	6.19366e-16	3.80408	YES
Scrt1	163.17	83.8567	-0.898295	6.39948e-18	6.27105e-16	1.86386	YES
Tarsl2	33.2933	17.9767	-0.826195	8.43021e-18	8.20444e-16	1.773	YES
Dlk1	43.65	18.81	-1.17892	1.49376e-17	1.44387e-15	2.26408	YES
Pygm	25.4067	11.8	-1.04346	1.66676e-17	1.6002e-15	2.06117	YES
Grem2	32.24	12.7667	-1.27035	2.09916e-17	1.98846e-15	2.4122	NO
Adamts4	17.5667	6.98	-1.26532	2.37668e-17	2.23644e-15	2.4038	YES
Gria2	102.35	55.6867	-0.749853	3.24817e-17	3.0364e-15	1.68162	NO
Plekha7	19.9933	10.7467	-0.831881	3.41572e-17	3.17216e-15	1.78	NO
Rgs8	81.3033	45.7333	-0.766835	4.00546e-17	3.69569e-15	1.70153	YES
Akap7	85.6933	51.3967	-0.676282	6.84199e-17	6.27211e-15	1.59802	YES
Slc17a6	110.063	54.4167	-0.951493	8.3735e-17	7.62686e-15	1.93387	NO
Tuba8	9.12333	1.75333	-2.31316	1.11678e-16	1.01073e-14	4.9697	NO
Dixdc1	82.9867	45.3	-0.808869	1.1387e-16	1.02404e-14	1.75184	YES
Dync1i1	47.86	22.87	-1.00465	1.16055e-16	1.03713e-14	2.00646	NO
Atp6v0c-ps2	381.82	176.937	-1.05179	1.30464e-16	1.1586e-14	2.07309	NO
Kcnf1	13.7433	5.44333	-1.26995	1.36714e-16	1.20657e-14	2.41153	NO
A830010M20Rik	30.6567	12.3067	-1.24956	2.10435e-16	1.8344e-14	2.37769	NO
Galnt9	77.8367	48.4633	-0.687891	2.47654e-16	2.14568e-14	1.61093	NO
Fam78b	40.54	20.59	-0.9127	2.96044e-16	2.54939e-14	1.88257	NO
Cdh8	78.1833	38.0433	-0.977011	2.99853e-16	2.56663e-14	1.96838	YES
Ptger4	3.62333	0.86	-1.99934	3.60679e-16	3.05053e-14	3.99818	YES
Tmem132d	20.26	6.61	-1.55131	3.70807e-16	3.11763e-14	2.93084	YES
Osbpl3	6.95667	3.15667	-1.08136	4.74904e-16	3.96936e-14	2.11603	YES
Syt1	301.9	146.88	-0.97475	4.79107e-16	3.98107e-14	1.9653	YES
Sipa1l2	50.86	26.3	-0.889159	5.72282e-16	4.70032e-14	1.8521	YES
Cacna1c	23.3467	12.9367	-0.791242	6.17e-16	5.03848e-14	1.73056	YES
Gng4	203.73	122.23	-0.680567	6.8239e-16	5.54062e-14	1.60277	YES
Tmprss3	1.86667	0.233333	-2.91609	7.32666e-16	5.91503e-14	7.54797	YES
Cpne8	60.1367	28.25	-1.05488	7.81523e-16	6.27382e-14	2.07755	YES
Grid2ip	13.4533	6.52	-0.976712	8.71687e-16	6.91944e-14	1.96797	YES
Adamts15	29.6433	12.0633	-1.22982	1.14626e-15	8.949e-14	2.34537	NO
Anp32a	241.147	147.933	-0.646924	1.19549e-15	9.28234e-14	1.56583	YES
Rgs16	78.3767	37.8933	-0.986499	1.23452e-15	9.53329e-14	1.98137	NO
Irf2bp2	50.23	28.0867	-0.78125	1.27327e-15	9.72686e-14	1.71862	YES
Epb41l4b	13.7333	5.55667	-1.24254	1.59186e-15	1.20312e-13	2.36614	YES
Gm973	6.64333	2.7	-1.24059	1.75297e-15	1.31788e-13	2.36295	NO
Epb41l4a	26.7733	15.32	-0.744255	2.11103e-15	1.57872e-13	1.67511	YES
Kcnd3	52.0933	30.9867	-0.786983	2.14177e-15	1.59332e-13	1.72546	YES
Mex3b	64.7	39.48	-0.65107	2.44972e-15	1.81292e-13	1.57033	YES
Sac3d1	58.86	33.1633	-0.770244	4.23396e-15	3.10105e-13	1.70556	NO
Gm15417	17.0433	6.48	-1.34605	4.705e-15	3.42838e-13	2.54215	YES
Galnt3	4.51333	1.82333	-1.24633	4.98503e-15	3.59554e-13	2.37237	NO
Ebf1	23.6867	14.1	-0.686846	5.64289e-15	4.00899e-13	1.60976	NO
Fgf13	225.34	122.577	-0.816321	5.70722e-15	4.03452e-13	1.76091	YES
Grid1	55.3067	28.7833	-0.878257	6.42541e-15	4.51973e-13	1.83815	YES
Rbms3	54.18	30.5	-0.770544	6.8006e-15	4.76009e-13	1.70591	YES
Ap1s1	431.56	270.177	-0.61783	7.35432e-15	5.09744e-13	1.53457	YES
Hs3st5	18.1833	7.77	-1.15866	8.05078e-15	5.52626e-13	2.23249	YES
Arhgap26	41.1367	23.44	-0.747863	8.92871e-15	6.07024e-13	1.6793	YES
Pgbd5	83.01	51.2367	-0.634578	1.04654e-14	7.08111e-13	1.55248	NO
Cacng5	8.82333	3.75333	-1.16232	1.12986e-14	7.60864e-13	2.23818	NO
Arhgap10	8.15667	3.76333	-1.05268	1.13693e-14	7.62014e-13	2.07437	NO
Rtn4rl1	99.7767	58.04	-0.718487	1.24104e-14	8.20181e-13	1.64546	YES
Aff3	36.49	20.59	-0.761712	1.27063e-14	8.35852e-13	1.6955	YES
Drd1	4.72667	1.55333	-1.54354	1.35041e-14	8.84237e-13	2.91509	NO
Nrxn3	52.0133	29.34	-0.684145	1.37642e-14	8.97133e-13	1.60675	YES
Rims4	90.75	48.6033	-0.841666	1.64465e-14	1.06707e-12	1.79212	NO
Plk2	104.167	64.4267	-0.63158	2.03203e-14	1.30059e-12	1.54926	YES
Kcnk10	25.3	15.2467	-0.650274	2.39306e-14	1.5248e-12	1.56947	NO
Scg5	367.827	197.197	-0.842283	2.44897e-14	1.55346e-12	1.79288	YES
Tmtc1	8.86	4.84667	-0.807323	3.36143e-14	2.10408e-12	1.74996	NO
Plcb4	27.6367	15.5167	-0.769446	5.71008e-14	3.51231e-12	1.70462	NO
Tgfa	56.6033	31.8033	-0.767764	5.83762e-14	3.57529e-12	1.70263	NO
Nell2	223.027	120.027	-0.830135	6.19934e-14	3.78053e-12	1.77785	YES
Gas7	129.88	71.8433	-0.784473	8.54762e-14	5.16822e-12	1.72246	NO
Mb21d2	56.98	34.79	-0.65101	1.0287e-13	6.16742e-12	1.57027	YES
Ccdc69	3.33667	0.763333	-2.07367	1.05369e-13	6.29072e-12	4.20956	YES
Adamts19	2.58667	0.906667	-1.4532	1.15002e-13	6.81852e-12	2.73815	NO
Rem2	45.5933	21.45	-1.02503	1.23697e-13	7.26287e-12	2.035	NO
Cacna2d4	1.47333	0.48	-1.55992	1.26922e-13	7.39112e-12	2.94837	YES
Mgat5	79.19	31.2	-1.27524	1.33872e-13	7.76406e-12	2.42038	NO
Frem3	8.22667	3.65333	-1.10653	1.41962e-13	8.19978e-12	2.15327	YES
Slc1a1	47.4733	26.23	-0.793068	1.60224e-13	9.21709e-12	1.73276	YES
Adipor2	46.1433	29.29	-0.594601	1.62247e-13	9.29581e-12	1.51006	NO
Rab15	126.05	79.2833	-0.608693	3.38076e-13	1.88381e-11	1.52488	NO
Mllt3	26.7367	14.3367	-0.838724	3.69756e-13	2.05229e-11	1.78847	NO
Hpca	315.14	199.397	-0.600875	4.09223e-13	2.26251e-11	1.51664	YES
Gstm7	55.3	32.0833	-0.726538	7.12123e-13	3.81832e-11	1.65466	NO
Krt222	18.8533	9.96333	-0.857299	7.41899e-13	3.96303e-11	1.81164	NO
Frmpd4	10.5567	4.89667	-1.04228	7.6985e-13	4.09693e-11	2.05948	NO
Ntng1	136.207	70.69	-0.882557	8.15171e-13	4.27408e-11	1.84364	YES
Srrm4	33.8167	20.9267	-0.630265	9.19647e-13	4.78654e-11	1.54785	NO
Htr1b	58.18	29.6933	-0.907831	1.06786e-12	5.51754e-11	1.87622	NO
Ret	8.63	4.68667	-0.831376	1.15115e-12	5.92632e-11	1.77938	NO
Col4a4	0.73	0.216667	-1.68303	1.39478e-12	7.10338e-11	3.21101	NO
Gfod1	15.86	9.37333	-0.696058	1.65985e-12	8.39318e-11	1.62007	NO
Zdhhc22	120.627	63.61	-0.862994	1.89035e-12	9.49115e-11	1.81881	YES
Mycn	47.17	26.76	-0.753879	1.88691e-12	9.49115e-11	1.68632	NO
Relt	7.67	3.71667	-0.984878	1.9435e-12	9.68953e-11	1.97915	NO
Pcnx	41.0167	24.6633	-0.669604	1.97674e-12	9.82082e-11	1.59064	YES
Ntm	427.053	246.763	-0.731276	2.04054e-12	1.01024e-10	1.66011	YES
Homer2	16.8033	9.34	-0.78576	2.28838e-12	1.12902e-10	1.724	YES
Col26a1	135.227	69.4967	-0.90073	2.56182e-12	1.2552e-10	1.86701	YES
Kctd6	39.8133	23.7333	-0.741125	2.55995e-12	1.2552e-10	1.67148	YES
Kctd13	282.543	185.923	-0.54478	2.74849e-12	1.33744e-10	1.4588	NO
Gjd2	41.23	23.2733	-0.763331	3.30171e-12	1.60116e-10	1.69741	NO
Ephx4	9.51667	3.30333	-1.46936	3.31421e-12	1.60175e-10	2.76898	YES
Ypel2	11.4067	5.22667	-1.06238	3.51107e-12	1.6875e-10	2.08837	NO
Mapkbp1	70.4	45.1767	-0.577762	3.59835e-12	1.71574e-10	1.49253	YES
Snx31	1.2	0.203333	-2.48282	3.87334e-12	1.84068e-10	5.58988	NO
Wwc2	31.8267	18.9667	-0.684662	4.15099e-12	1.96604e-10	1.60733	NO
Kdm2b	121.237	73.61	-0.64476	4.57527e-12	2.15265e-10	1.56348	YES
Cds1	71.0733	42.7467	-0.673442	7.74416e-12	3.59597e-10	1.59487	YES
Chrnb2	60.2033	34.7833	-0.728495	8.00494e-12	3.68098e-10	1.65691	NO
Shank2	66.4967	39.34	-0.719624	7.95494e-12	3.68098e-10	1.64675	NO
Nefh	32.2067	20.22	-0.612009	7.99493e-12	3.68098e-10	1.52839	YES
Iltifb	11.8	4.51667	-1.32855	1.0194e-11	4.60691e-10	2.5115	NO
C1qtnf4	363.48	222.823	-0.650826	1.02131e-11	4.60691e-10	1.57007	NO
Nrn1	150.4	88.6267	-0.701456	1.1016e-11	4.95337e-10	1.62615	NO
Dapk1	67.9167	39.9367	-0.692465	1.10634e-11	4.95897e-10	1.61604	NO
Slc36a1	39.42	25.2967	-0.577815	1.30309e-11	5.82252e-10	1.49259	YES
Slc44a5	17.4967	9.89333	-0.762553	1.46995e-11	6.50668e-10	1.69649	NO
Prox1	25.2533	13.5633	-0.833647	1.47886e-11	6.52582e-10	1.78218	NO
Dpp6	174.04	105.1	-0.663083	1.51318e-11	6.65659e-10	1.58346	NO
Pdgfa	143.193	86.0933	-0.676977	1.56332e-11	6.85591e-10	1.59879	NO
Cox11	24.36	14.05	-0.733393	1.62002e-11	7.08273e-10	1.66254	YES
Ak5	44.3567	26.62	-0.675277	2.15267e-11	9.26888e-10	1.5969	YES
Xkrx	3.25667	1.26667	-1.30084	2.50966e-11	1.06766e-09	2.46373	NO
Mycl	83.5233	51.3767	-0.649341	2.96499e-11	1.25014e-09	1.56845	YES
Lrtm2	61.86	38.4	-0.618887	3.31823e-11	1.39493e-09	1.53569	YES
Lgr5	3.68667	1.54333	-1.18974	3.66647e-11	1.51886e-09	2.28112	NO
Abcc8	12.5867	7.10333	-0.766509	3.74418e-11	1.54654e-09	1.70115	YES
Kndc1	88.4133	54.2433	-0.642042	3.79262e-11	1.56201e-09	1.56054	NO
Cdr2l	56.2467	37.2567	-0.532904	3.87308e-11	1.59054e-09	1.44684	NO
Fam135b	4.03667	1.73	-1.15758	4.49144e-11	1.83388e-09	2.23083	NO
Fndc9	18.79	9.59	-0.910398	5.22613e-11	2.11562e-09	1.87956	NO
Ago4	14.2267	8.69	-0.650029	5.52264e-11	2.2167e-09	1.5692	NO
Tekt5	15.8433	8.36667	-0.867461	5.5524e-11	2.22237e-09	1.82445	NO
Pcsk5	6.70667	3.55667	-0.859692	6.7737e-11	2.68099e-09	1.81465	NO
Cdr2	30.3133	17.8767	-0.700176	7.06938e-11	2.79025e-09	1.6247	YES
Cdkl5	15.7033	6.72	-1.15601	7.83793e-11	3.08502e-09	2.2284	NO
Ppm1h	28.5033	17.6333	-0.629529	7.86418e-11	3.0868e-09	1.54706	NO
St6galnac6	76.77	51.8933	-0.50426	8.24237e-11	3.22633e-09	1.4184	NO
Tenm2	155.9	73.9667	-1.00878	8.38886e-11	3.26568e-09	2.01221	NO
Syt13	285.85	177.67	-0.624532	8.38431e-11	3.26568e-09	1.54171	NO
Nr1d1	43.2733	20.3933	-1.02374	1.00745e-10	3.9005e-09	2.03318	YES
Peg13	252.217	151.11	-0.676258	1.239e-10	4.77098e-09	1.59799	YES
Magi3	17.4133	10.79	-0.630104	1.36186e-10	5.2299e-09	1.54768	NO
Arntl	42.2633	24.9433	-0.700611	1.39973e-10	5.3566e-09	1.62519	YES
Trp53i11	235.12	152.043	-0.568708	1.41128e-10	5.3761e-09	1.48319	NO
Dusp2	15.4133	7.1	-1.05648	1.49716e-10	5.67285e-09	2.07985	NO
Unc80	8.40333	4.86333	-0.72587	1.50646e-10	5.69289e-09	1.6539	NO
Ccdc88c	25.8767	15.8767	-0.642177	1.73607e-10	6.5432e-09	1.56068	NO
Nkain1	347.553	229.873	-0.535772	2.07963e-10	7.77618e-09	1.44972	YES
Scrt2	58.1967	28.5433	-0.966379	2.21849e-10	8.25197e-09	1.95393	NO
H2-Bl	9.42333	3.68333	-1.30227	2.26693e-10	8.41012e-09	2.46616	NO
Kcnab3	14.1133	7.64333	-0.82724	2.28147e-10	8.44204e-09	1.77429	NO
Thsd7a	34.08	15.1367	-1.10547	2.29104e-10	8.45542e-09	2.15169	YES
Zfp804b	6.75	2.89	-1.1551	2.45694e-10	9.0442e-09	2.227	YES
Nfil3	28.1167	15.74	-0.777415	2.60064e-10	9.54845e-09	1.71406	YES
Cacna1d	23.1167	15.26	-0.54374	2.66876e-10	9.72318e-09	1.45775	NO
Nell1	48.36	30.21	-0.616393	3.11525e-10	1.12633e-08	1.53304	YES
Aloxe3	35.63	22.28	-0.618315	3.33469e-10	1.20261e-08	1.53508	NO
Sertm1	54.3633	26.2833	-0.984264	3.42721e-10	1.22973e-08	1.9783	YES
Sox4	394.04	210.037	-0.850949	3.47717e-10	1.24138e-08	1.80369	NO
Gfra1	19.3833	10.3733	-0.846895	3.71183e-10	1.31853e-08	1.79863	NO
Stxbp4	11.06	6.81333	-0.641037	3.86921e-10	1.37101e-08	1.55945	NO
Sh3kbp1	41.35	27.8633	-0.51388	4.13372e-10	1.46109e-08	1.42789	NO
Hhipl1	7.25	3.54667	-0.968239	4.65418e-10	1.62885e-08	1.95645	NO
Trpm3	33.01	17.94	-0.831661	4.77747e-10	1.6638e-08	1.77973	YES
Cd55	12.1433	6.51333	-0.840222	4.8251e-10	1.67628e-08	1.79033	YES
Dusp5	8.72	3.31	-1.33563	5.4693e-10	1.88168e-08	2.52385	NO
Lingo1	231.807	145.22	-0.611625	5.5405e-10	1.90157e-08	1.52798	YES
Myh15	1.07667	0.35	-1.54786	5.65984e-10	1.93785e-08	2.92384	NO
Vipr2	3.08	1.09333	-1.43321	5.89541e-10	2.01365e-08	2.70047	NO
2900005J15Rik	6.47333	2.13	-1.53976	6.1005e-10	2.07373e-08	2.90746	NO
Rapgef5	27.7633	17.3233	-0.618232	6.09882e-10	2.07373e-08	1.53499	NO
Gramd1b	61.3533	31.6933	-0.88754	6.31162e-10	2.14038e-08	1.85002	YES
Inpp4b	8.31667	3.85	-0.939709	6.98946e-10	2.35899e-08	1.91814	NO
Rnf220	480.837	336.823	-0.534625	7.21083e-10	2.42219e-08	1.44857	NO
Jade1	15.68	9.26	-0.695475	7.91758e-10	2.64086e-08	1.61942	YES
Slc25a12	109.907	70.69	-0.575256	8.52924e-10	2.82499e-08	1.48994	NO
Rasa4	37.6633	20.82	-0.798625	8.87119e-10	2.92461e-08	1.73944	NO
Rasd1	12.2233	5.32333	-1.13548	9.32306e-10	3.05938e-08	2.19692	YES
Dact1	28.55	17.8667	-0.615637	1.00353e-09	3.28551e-08	1.53223	NO
Prkcg	54.3367	32.47	-0.686734	1.07187e-09	3.4772e-08	1.60963	NO
Trpm8	1.78	0.58	-1.54813	1.20262e-09	3.89249e-08	2.92437	NO
Pid1	38.61	24.9533	-0.571369	1.22948e-09	3.97039e-08	1.48593	NO
Grm7	32.2133	18.4667	-0.739342	1.44465e-09	4.62321e-08	1.66941	NO
Adora1	91.86	62.1967	-0.500143	1.55772e-09	4.96269e-08	1.41435	NO
Pitpnm1	133.26	90.52	-0.50275	1.56511e-09	4.97507e-08	1.41691	NO
Ube2e3	213.69	141.56	-0.533865	1.57517e-09	4.9959e-08	1.4478	NO
Ank3	89.39	59.4933	-0.552733	1.70627e-09	5.38765e-08	1.46686	NO
Ick	45.08	30.6733	-0.493192	1.79141e-09	5.63146e-08	1.40756	YES
Lrrc55	33.2733	20.5533	-0.632263	1.90583e-09	5.93859e-08	1.54999	YES
Grb14	73.31	47.0167	-0.581762	2.27862e-09	7.04119e-08	1.49668	NO
Rpl34	241.027	109.41	-1.0611	2.3777e-09	7.31273e-08	2.08652	NO
Plekhg1	22.7	14.0267	-0.634057	2.46499e-09	7.56481e-08	1.55192	YES
Sorcs1	20.9067	12.63	-0.640598	2.48403e-09	7.60681e-08	1.55898	YES
Atp11c	12.32	7.8	-0.596837	2.7444e-09	8.35014e-08	1.5124	YES
Sh3gl2	95.0967	58.37	-0.640219	2.77204e-09	8.40189e-08	1.55857	YES
Neto2	42.78	26.4667	-0.628962	2.77323e-09	8.40189e-08	1.54645	NO
Coro2b	88.5933	59.2633	-0.518504	2.88268e-09	8.71489e-08	1.43247	NO
Dkk4	6.33333	2.33333	-1.37484	2.93912e-09	8.86665e-08	2.5934	YES
Sez6l	231.59	131.747	-0.748647	3.10343e-09	9.3031e-08	1.68022	NO
1810041L15Rik	164.75	106.35	-0.568846	3.15005e-09	9.40316e-08	1.48334	NO
March3	9.59333	4.05667	-1.17767	3.2332e-09	9.63113e-08	2.26211	NO
Atxn1	18.64	11.5567	-0.625321	3.35655e-09	9.95684e-08	1.54255	YES
Adcy9	15.7167	9.86667	-0.614529	3.48333e-09	1.02899e-07	1.53106	YES
Smyd1	42.7233	26.0967	-0.649517	3.50155e-09	1.03223e-07	1.56864	YES
Btbd3	130.09	89.44	-0.477122	3.69585e-09	1.08501e-07	1.39196	YES
Gal3st1	21.9833	12.0267	-0.775102	4.66382e-09	1.34966e-07	1.71131	NO
Pcdha12	19.7	11.83	-0.672281	4.77189e-09	1.37813e-07	1.59359	NO
Scd3	5.79333	2.96667	-0.901321	4.78785e-09	1.37993e-07	1.86778	NO
Pqlc1	44.6067	29.95	-0.515519	5.30264e-09	1.51906e-07	1.42951	NO
Camkk2	73.71	49.4633	-0.515365	5.93731e-09	1.68727e-07	1.42936	YES
Epha4	67	38.7333	-0.726239	6.27802e-09	1.78053e-07	1.65432	YES
Ndrg4	371.893	231.507	-0.621136	7.30704e-09	2.04784e-07	1.53809	NO
Ccser1	11.5567	6.72333	-0.716127	8.01199e-09	2.2322e-07	1.64277	YES
D430041D05Rik	38.9333	22.2767	-0.739464	8.42439e-09	2.34251e-07	1.66956	YES
Pak7	21.5733	12.73	-0.69738	8.93234e-09	2.4789e-07	1.62156	NO
Fes	13.6033	7.56667	-0.788465	1.03178e-08	2.83024e-07	1.72724	NO
Rasd2	18.18	10.3267	-0.751755	1.08538e-08	2.96581e-07	1.68384	NO
Inpp5a	52.4333	35.8267	-0.489163	1.08445e-08	2.96581e-07	1.40363	NO
Fras1	4.39333	2.51667	-0.737435	1.101e-08	3.00272e-07	1.66721	NO
Sox11	103.047	69.49	-0.505924	1.21438e-08	3.29927e-07	1.42003	NO
Cnnm1	7.82	4.45667	-0.752714	1.26645e-08	3.43415e-07	1.68496	NO
Dlc1	25.7333	16.5233	-0.547854	1.31174e-08	3.5502e-07	1.46191	NO
Gckr	8.11	3.41	-1.1939	1.35861e-08	3.67006e-07	2.28771	NO
Map6d1	9.41333	5.34	-0.758863	1.47383e-08	3.96623e-07	1.69216	NO
Tnnt1	7.83667	3.03	-1.32494	1.47799e-08	3.9699e-07	2.50523	NO
Rab33a	50.02	31.7733	-0.59562	1.72999e-08	4.58608e-07	1.51112	NO
Cdh7	10.09	5.92667	-0.709823	1.7376e-08	4.59767e-07	1.6356	YES
Fbxl21	7.20333	3.24333	-1.0884	1.77373e-08	4.67588e-07	2.12639	NO
Pex26	20.2267	13.16	-0.557372	2.01234e-08	5.24648e-07	1.47159	NO
Asns	72.9533	49.2	-0.507254	2.03285e-08	5.29024e-07	1.42134	YES
Ppp2r3d	22.0667	13.8467	-0.611801	2.03736e-08	5.2923e-07	1.52817	NO
Cadm1	154.587	87.12	-0.763689	2.049e-08	5.31283e-07	1.69783	NO
Kctd12	108.43	66.6567	-0.636298	2.09701e-08	5.41752e-07	1.55434	NO
Ifnlr1	1.20333	0.33	-1.78584	2.14531e-08	5.53224e-07	3.4482	NO
Il22	7.01	2.60333	-1.37247	2.18748e-08	5.62637e-07	2.58913	NO
Zc3hav1l	13.42	8.59333	-0.579277	2.19457e-08	5.62637e-07	1.4941	NO
Amer1	17.58	11.43	-0.557473	2.2309e-08	5.70123e-07	1.47169	NO
Pou2f1	13.2233	8.03	-0.65674	2.32538e-08	5.90023e-07	1.57652	NO
Gm21949	24.5233	14.6133	-0.686212	2.41888e-08	6.12654e-07	1.60905	NO
Gm37013	3.30667	1.23	-1.3612	2.44735e-08	6.18762e-07	2.56899	NO
Ina	595.09	383.46	-0.572864	2.52388e-08	6.35847e-07	1.48747	NO
Pdzk1	6.75	3.47667	-0.894805	2.87326e-08	7.17507e-07	1.85936	YES
Enox1	23.7733	15.6133	-0.547111	3.13331e-08	7.78343e-07	1.46116	NO
Sp3	35.6033	24.0967	-0.498466	3.21599e-08	7.97486e-07	1.41271	NO
Kcns2	8.23333	4.43	-0.830362	3.36434e-08	8.31373e-07	1.77813	NO
Ltk	3.51333	1.42667	-1.21877	3.46308e-08	8.50263e-07	2.32749	NO
Smpd3	140.557	89.8933	-0.580862	3.46472e-08	8.50263e-07	1.49574	YES
Zc2hc1a	51.95	32.9	-0.595641	3.70248e-08	9.05483e-07	1.51114	NO
St6gal2	37.88	18.47	-0.96778	3.87345e-08	9.45667e-07	1.95583	YES
Fam189a2	14.0167	8.47	-0.667372	4.95377e-08	1.19708e-06	1.58818	NO
4921507P07Rik	9.89667	5.46333	-0.796792	5.07942e-08	1.22355e-06	1.73723	NO
Dcdc2a	6.14333	2.92333	-0.997307	5.12499e-08	1.23216e-06	1.99627	YES
Brinp1	143.277	85.6667	-0.679088	5.43263e-08	1.29953e-06	1.60113	YES
Synpo2	8.15667	4.68667	-0.73601	5.46469e-08	1.30501e-06	1.66556	NO
Ppp1r14c	51.3767	31.4633	-0.649187	5.53775e-08	1.31802e-06	1.56828	NO
Foxp4	172.66	119.433	-0.4714	5.59862e-08	1.32806e-06	1.38645	YES
Cdon	7.54333	4.75	-0.605833	5.71993e-08	1.35007e-06	1.52186	NO
Extl3	84.3533	57.6833	-0.485353	5.70939e-08	1.35007e-06	1.39993	NO
Large	33.1433	22.7567	-0.482543	5.71527e-08	1.35007e-06	1.3972	NO
Prep	91.5033	62.7867	-0.480843	6.02145e-08	1.41186e-06	1.39556	NO
Cnr2	1.74333	0.496667	-1.7437	6.14318e-08	1.43567e-06	3.34892	YES
Tspan9	60.4	42.71	-0.43904	6.18288e-08	1.44257e-06	1.3557	YES
Adamts17	26.9033	17.42	-0.564902	6.24641e-08	1.45262e-06	1.47929	NO
Pogk	53.3733	36.27	-0.493449	6.317e-08	1.46664e-06	1.40781	YES
Pla2g4e	30.8667	21.5767	-0.456528	6.60463e-08	1.53092e-06	1.37224	NO
Il4ra	15.8167	10.3333	-0.553677	7.00047e-08	1.60694e-06	1.46782	NO
Cplx1	104.133	72.9333	-0.453567	7.12993e-08	1.63402e-06	1.36942	YES
Dagla	44.2733	29.5733	-0.518846	7.30052e-08	1.66773e-06	1.43281	NO
Prokr2	14.6833	7.32333	-0.934818	7.4422e-08	1.69737e-06	1.91165	NO
Gtf2ird1	49.0767	32.7367	-0.505439	1.01509e-07	2.26784e-06	1.41956	YES
Pax2	2.11667	0.883333	-1.19885	1.09444e-07	2.43744e-06	2.29557	YES
Ado	31.5967	22.3033	-0.440916	1.1545e-07	2.56717e-06	1.35747	NO
Sorcs2	62.0233	40.8467	-0.538126	1.19001e-07	2.63788e-06	1.45209	NO
Cyp46a1	72.4033	50.64	-0.457656	1.20437e-07	2.66091e-06	1.37331	NO
Vps13c	12.7233	8.25667	-0.559957	1.35545e-07	2.95392e-06	1.47423	NO
Mypn	0.543333	0.166667	-1.63233	1.37351e-07	2.98869e-06	3.10012	NO
B3galt1	29.6133	16.25	-0.79768	1.39184e-07	3.01933e-06	1.7383	NO
Rhou	42.6333	30.0167	-0.44625	1.41339e-07	3.05674e-06	1.36249	NO
Kcnc1	39.61	27.3833	-0.48142	1.46974e-07	3.1738e-06	1.39612	NO
Slc20a1	86.78	61.6	-0.408064	1.5601e-07	3.34352e-06	1.3269	YES
Lgi3	5.75333	3.12	-0.821408	1.62306e-07	3.46799e-06	1.76713	NO
Stox1	5.35667	2.94333	-0.804652	1.68512e-07	3.59519e-06	1.74672	NO
Spsb3	82.53	57.0233	-0.504161	1.76567e-07	3.75013e-06	1.4183	NO
Frmd5	22.2933	13.7633	-0.633047	1.86617e-07	3.95177e-06	1.55084	NO
Nectin1	77.8733	49.6733	-0.585077	1.90092e-07	4.0134e-06	1.50012	YES
Aph1c	3.45	1.89	-0.807567	1.94559e-07	4.08947e-06	1.75026	NO
Mtmr7	36.5667	24.3933	-0.522073	1.98101e-07	4.15777e-06	1.43602	YES
Gm14685	2.66667	0.98	-1.38597	2.04621e-07	4.27975e-06	2.61348	NO
Ache	132.023	90.89	-0.477449	2.04816e-07	4.27975e-06	1.39228	YES
Dlgap3	345.243	246.433	-0.431171	2.04537e-07	4.27975e-06	1.34833	YES
Med12l	13.51	9.64667	-0.42585	2.11441e-07	4.38592e-06	1.34336	NO
Efna2	59.21	39.2733	-0.531429	2.12613e-07	4.3974e-06	1.44536	NO
2900079G21Rik	73.9767	48.21	-0.584057	2.17716e-07	4.48337e-06	1.49906	NO
Pou2f2	184.293	122.943	-0.524648	2.2265e-07	4.57172e-06	1.43858	NO
Frmpd1	21.3733	14.0633	-0.542582	2.26729e-07	4.64877e-06	1.45658	YES
Sik2	20.9033	13.3067	-0.588053	2.33847e-07	4.7878e-06	1.50322	NO
Plpp6	36.4733	24.5167	-0.511841	2.41661e-07	4.92649e-06	1.42587	NO
G630093K05Rik	1.61333	0.47	-1.72158	2.50832e-07	5.08427e-06	3.29797	NO
L1cam	326.993	211.373	-0.5654	2.53412e-07	5.12926e-06	1.4798	NO
Col6a6	3.78667	2.15	-0.743895	2.56823e-07	5.18351e-06	1.67469	NO
Jakmip2	72.1867	47.0967	-0.552043	2.62576e-07	5.29211e-06	1.46616	NO
Trpm2	6.31667	3.92667	-0.62432	2.65921e-07	5.34437e-06	1.54148	NO
Agap1	110.5	77.5533	-0.447788	2.76654e-07	5.54439e-06	1.36395	NO
Lrrc8d	56.28	37.3633	-0.528633	2.90059e-07	5.80485e-06	1.44256	YES
Sh3rf3	25.26	17.2567	-0.486288	2.92131e-07	5.83811e-06	1.40084	YES
Ssc4d	8.60333	4.82667	-0.775797	3.14835e-07	6.22182e-06	1.71214	NO
Col4a3	0.536667	0.193333	-1.39155	3.19712e-07	6.30665e-06	2.6236	NO
Itga3	29.5433	21.2867	-0.419305	3.20015e-07	6.30665e-06	1.33728	NO
Casp9	43.5567	29.9967	-0.476225	3.24543e-07	6.37819e-06	1.3911	NO
Sbk1	746.507	530.57	-0.432095	3.79879e-07	7.41442e-06	1.34919	NO
Fgd3	8.04333	3.32	-1.20934	3.84153e-07	7.48176e-06	2.31232	NO
Egr4	1.77	0.483333	-1.80304	3.99865e-07	7.76187e-06	3.48955	NO
Mmp24	177	124.253	-0.448674	4.23421e-07	8.18556e-06	1.36479	NO
Creg1	40.2967	27.5467	-0.487913	4.51882e-07	8.67675e-06	1.40241	NO
Slc45a1	56.0533	38.8833	-0.466133	4.62253e-07	8.8639e-06	1.3814	YES
Rgma	526.673	314.083	-0.683883	4.77746e-07	9.12406e-06	1.60646	NO
Samd5	20.3433	11.4767	-0.763773	4.8377e-07	9.20199e-06	1.69793	YES
Galnt18	21.08	14.13	-0.516231	4.91379e-07	9.30934e-06	1.43021	NO
Sh2d4b	6.88	2.92	-1.18264	5.15224e-07	9.72221e-06	2.26992	NO
Dusp8	165.63	115.22	-0.462263	5.18947e-07	9.76651e-06	1.3777	NO
Slc27a2	8.13667	4.62667	-0.752803	5.30991e-07	9.96678e-06	1.68506	NO
C230014O12Rik	4.01333	2.02333	-0.931654	5.45202e-07	1.02066e-05	1.90746	NO
Gm2a	50.7367	36.0667	-0.433116	5.63243e-07	1.05304e-05	1.35015	YES
Kcnj6	23.2867	12.5833	-0.802173	5.67518e-07	1.05825e-05	1.74373	NO
Syngap1	143.483	97.64	-0.491846	5.7975e-07	1.07823e-05	1.40624	NO
Fez2	63.89	46.4367	-0.411315	5.84522e-07	1.08568e-05	1.3299	NO
Srd5a1	22.2767	14.1067	-0.597296	6.02626e-07	1.11785e-05	1.51288	YES
Slc22a23	69.4333	45.6933	-0.539996	6.3615e-07	1.1739e-05	1.45397	NO
St8sia2	247.747	154.723	-0.614738	6.96151e-07	1.27799e-05	1.53128	NO
Cd160	1.49333	0.556667	-1.38628	7.10319e-07	1.30064e-05	2.61403	NO
Sema5a	15.95	9.45	-0.690196	7.21347e-07	1.31913e-05	1.6135	NO
Wasf1	156.363	105.363	-0.506553	7.25757e-07	1.32549e-05	1.42065	YES
Ggt7	104.953	75.34	-0.42018	7.33826e-07	1.33679e-05	1.33809	NO
Macrod1	8.58333	4.28333	-0.943499	7.41645e-07	1.3493e-05	1.92319	NO
Chd7	25.44	16.33	-0.578428	7.54751e-07	1.3657e-05	1.49322	NO
Kcnj11	16.7333	11.38	-0.508307	7.55466e-07	1.3657e-05	1.42238	YES
Negr1	130.75	79.4133	-0.655463	7.68865e-07	1.3864e-05	1.57512	NO
Adcy2	21.4533	13.3833	-0.615937	8.17838e-07	1.4654e-05	1.53255	NO
Bok	115.037	83.6	-0.402771	8.30958e-07	1.48704e-05	1.32204	YES
Elavl4	60.2833	43.7233	-0.403641	9.75129e-07	1.71906e-05	1.32284	NO
Tbx21	1.66667	0.616667	-1.37073	1.00243e-06	1.76281e-05	2.58601	NO
Slco3a1	24.3567	16.1833	-0.509956	1.03929e-06	1.81639e-05	1.42401	YES
Cacng2	39.9733	27.0867	-0.501442	1.13616e-06	1.97839e-05	1.41563	NO
Zbed4	15.7067	10.9933	-0.452209	1.1818e-06	2.05534e-05	1.36813	NO
Zdhhc14	23.0467	14.9133	-0.566807	1.19222e-06	2.06588e-05	1.48124	NO
Hlf	18.9833	11	-0.72561	1.19369e-06	2.06592e-05	1.6536	YES
6430548M08Rik	90.8033	63.1467	-0.461036	1.20512e-06	2.08062e-05	1.37653	NO
Rai1	55.0767	39.7767	-0.406179	1.21469e-06	2.09207e-05	1.32517	NO
Opcml	61.9333	40.3867	-0.552792	1.2909e-06	2.20727e-05	1.46692	NO
Greb1	3.21333	1.95333	-0.649573	1.33662e-06	2.27722e-05	1.5687	NO
Ufsp1	87.67	60.7767	-0.471762	1.38154e-06	2.34532e-05	1.3868	YES
Lhfp	159.293	109.16	-0.484623	1.39223e-06	2.36065e-05	1.39922	YES
Nmnat2	110.057	78.0633	-0.432979	1.43367e-06	2.42512e-05	1.35002	NO
Cdh10	35.2667	22.9967	-0.553131	1.45501e-06	2.44955e-05	1.46727	NO
C530008M17Rik	122.61	82.6633	-0.504816	1.48888e-06	2.49501e-05	1.41894	NO
Fgd5	23.58	16.9367	-0.415706	1.52653e-06	2.55482e-05	1.33395	YES
Armcx4	37.74	25.2933	-0.513518	1.5547e-06	2.58977e-05	1.42753	YES
Plekha1	86.2333	60.4233	-0.456624	1.6426e-06	2.72659e-05	1.37233	NO
Zfp827	29.0133	20.6367	-0.428234	1.73074e-06	2.85623e-05	1.34559	NO
Cdk17	30.1133	21.3133	-0.43745	1.78651e-06	2.93124e-05	1.35421	YES
Kcnk1	20.98	12.33	-0.701768	1.84362e-06	3.02145e-05	1.6265	NO
Galntl6	10.9833	6.21	-0.755948	1.8916e-06	3.09295e-05	1.68874	NO
Aplp2	252.063	177.127	-0.447023	1.89845e-06	3.10058e-05	1.36322	NO
Cep120	38.06	27.0433	-0.430608	1.97481e-06	3.21053e-05	1.3478	NO
Cntnap2	57.1767	40.0133	-0.699328	2.0825e-06	3.35967e-05	1.62375	YES
Slc4a10	13.6667	8.70667	-0.583261	2.10459e-06	3.39048e-05	1.49823	NO
C2cd4b	7.53333	2.95667	-1.28007	2.16064e-06	3.46898e-05	2.42851	NO
4930570G19Rik	17.0467	8.95667	-0.870718	2.15947e-06	3.46898e-05	1.82857	NO
St3gal1	18.3367	12.7667	-0.46034	2.31632e-06	3.69389e-05	1.37587	YES
Tspan11	5.69	3.49333	-0.643135	2.41603e-06	3.83997e-05	1.56172	YES
Nos1ap	18.09	11.1033	-0.653413	2.69209e-06	4.25021e-05	1.57289	NO
Mmd	154.15	110.933	-0.413545	2.69792e-06	4.25468e-05	1.33195	YES
Zfp618	11.49	7.09	-0.639259	2.70231e-06	4.25689e-05	1.55753	NO
Ctif	69.1667	47.0367	-0.492019	2.84501e-06	4.46682e-05	1.40641	YES
Slc8a1	36.77	20.8667	-0.749696	3.16925e-06	4.9323e-05	1.68144	NO
Psg16	10.6233	6.03333	-0.705575	3.1874e-06	4.95511e-05	1.63079	NO
Mag	10.8967	6.27333	-0.736106	3.36504e-06	5.21986e-05	1.66567	YES
Ttc28	35.1967	25.71	-0.39077	3.61067e-06	5.54638e-05	1.31109	NO
Lrp12	41.4033	23.63	-0.744964	3.69762e-06	5.66671e-05	1.67593	YES
Arhgef17	32.2733	24.1267	-0.358397	3.8122e-06	5.83074e-05	1.282	NO
Trpm6	1.63	0.786667	-0.984832	3.89983e-06	5.94557e-05	1.97908	NO
Scn3a	31.7533	22.18	-0.455572	4.01213e-06	6.10368e-05	1.37133	NO
Ppp1r10	47.3633	33.9567	-0.421307	4.1606e-06	6.30929e-05	1.33914	NO
Grin2d	67.2333	49.3733	-0.384212	4.2074e-06	6.36666e-05	1.30515	NO
Mtus1	31.36	22.2033	-0.430155	4.28947e-06	6.47706e-05	1.34738	NO
Tmem169	26.5233	17.7633	-0.516991	4.42389e-06	6.66586e-05	1.43097	NO
Dab1	60.8233	47.01	-0.398667	4.47392e-06	6.71986e-05	1.31829	YES
Ttc19	38.99	28.0533	-0.414704	4.53359e-06	6.79512e-05	1.33302	YES
Crtac1	59.8367	43.6667	-0.393505	4.54247e-06	6.80126e-05	1.31358	NO
Igfbp4	205.29	141.55	-0.477428	4.63123e-06	6.91231e-05	1.39226	NO
Gpc4	13.7467	8.24	-0.677153	4.64513e-06	6.92577e-05	1.59898	NO
Slc2a9	4.07667	2.34	-0.768046	4.77306e-06	7.06082e-05	1.70296	YES
Tmem198	35.1433	24.7333	-0.446151	5.1806e-06	7.60446e-05	1.3624	NO
Ccdc184	117.223	84.38	-0.411946	5.47976e-06	7.99403e-05	1.33048	NO
Olfm1	919.457	651.817	-0.437648	5.51411e-06	8.0359e-05	1.35439	NO
Pex5l	6.90667	3.99	-0.728647	5.52197e-06	8.0391e-05	1.65708	YES
Igsf21	375.147	271.747	-0.406018	5.88816e-06	8.51984e-05	1.32502	YES
Nectin3	24.5133	18.2033	-0.442974	5.91233e-06	8.54611e-05	1.3594	YES
Rgs6	15.7833	10.9667	-0.468499	5.96713e-06	8.59908e-05	1.38367	YES
2310030G06Rik	3.51	1.28333	-1.39511	6.0305e-06	8.67281e-05	2.63008	NO
Fam19a4	4.74	2.35667	-0.945276	6.07343e-06	8.72572e-05	1.92556	NO
Lrrc20	25.67	17.5633	-0.486064	6.13657e-06	8.80753e-05	1.40062	NO
Smarce1	135.677	100.657	-0.371277	6.36441e-06	9.09777e-05	1.2935	NO
Tmtc4	23.3367	15.9233	-0.487744	6.49412e-06	9.23673e-05	1.40225	NO
Cd83	34.81	24.43	-0.451559	6.6242e-06	9.39405e-05	1.36752	NO
Chst10	72.1367	51.8867	-0.414209	6.62456e-06	9.39405e-05	1.33257	YES
Fbrsl1	62.1133	45.1733	-0.405785	6.9278e-06	9.77528e-05	1.32481	NO
Megf9	46.28	30.7733	-0.52469	6.95458e-06	9.80334e-05	1.43862	YES
Ablim1	81.4267	60.5633	-0.367594	6.99875e-06	9.85583e-05	1.2902	YES
Apba1	130.177	93.11	-0.420788	7.14793e-06	0.000100559	1.33866	NO
Fat3	22.3433	13.6267	-0.645629	7.51289e-06	0.00010507	1.56442	NO
Engase	11.9	8.08333	-0.497856	7.62402e-06	0.000106519	1.41211	NO
Sorbs1	60.3433	45.16	-0.355989	7.64276e-06	0.000106676	1.27986	YES
Fkrp	53.13	39.1533	-0.379889	7.97087e-06	0.000111037	1.30124	NO
Prickle1	11.2033	7.52	-0.515822	8.00122e-06	0.000111351	1.42981	NO
Foxk1	44.58	31.0533	-0.456907	8.17469e-06	0.000113654	1.3726	NO
Dpysl4	121.29	90.6267	-0.360062	8.24917e-06	0.000114577	1.28348	NO
Lhx9	117.373	84.2467	-0.42259	8.58672e-06	0.000118917	1.34033	YES
Slc7a8	66.1167	42.59	-0.572241	8.62834e-06	0.000119377	1.48683	NO
Ppm1l	20.7367	12.49	-0.665413	8.64195e-06	0.000119449	1.58602	NO
Mtss1	122.64	84.0133	-0.480656	8.6873e-06	0.000119959	1.39538	NO
Trib1	16.8833	10.9267	-0.563575	8.7319e-06	0.000120458	1.47793	YES
Scarf2	24.8467	14.2933	-0.736775	9.04693e-06	0.000124081	1.66645	NO
Ttll7	13.37	8.22667	-0.618001	9.10705e-06	0.000124785	1.53475	NO
Ptprr	10.26	6.28	-0.689237	9.43542e-06	0.000128664	1.61243	NO
Scx	14.11	8.27333	-0.713447	9.66458e-06	0.000131536	1.63972	NO
Stac2	18.96	12.8	-0.505448	9.71695e-06	0.000132123	1.41956	YES
Cldn6	2.58333	0.873333	-1.49458	9.78136e-06	0.000132744	2.81783	NO
Nrg1	6	3.50333	-0.715203	9.9031e-06	0.000134013	1.64171	YES
Ripk4	1.02	0.443333	-1.14522	9.99494e-06	0.00013487	2.2118	NO
Exosc9	32.98	22.0067	-0.523859	9.98623e-06	0.00013487	1.4378	NO
Slc8a3	38.2833	27.79	-0.400253	1.01254e-05	0.000136501	1.31974	NO
Htr5a	6.56667	4.01667	-0.644635	1.03615e-05	0.000139287	1.56334	NO
Kitl	254.32	165.903	-0.550249	1.09019e-05	0.000145725	1.46434	NO
Clstn2	34.4433	22.5667	-0.545619	1.10676e-05	0.000147523	1.45965	YES
Faah	21.8467	15.6967	-0.41604	1.11218e-05	0.000147968	1.33426	NO
Bsn	51.4733	34.6833	-0.504368	1.13553e-05	0.000150511	1.4185	YES
Kcnc3	33.4167	24.73	-0.371754	1.13874e-05	0.000150795	1.29393	NO
Sppl2b	80.7067	61.5067	-0.331651	1.17032e-05	0.000154546	1.25845	NO
Gm28042	4.43333	2.66333	-0.674227	1.17661e-05	0.000154958	1.59574	NO
Prdm2	24.23	18.5233	-0.330822	1.17788e-05	0.000154968	1.25773	NO
Tle1	50.3333	36.62	-0.384911	1.22876e-05	0.000161213	1.30578	YES
Rims2	56.3733	43.1267	-0.412735	1.26555e-05	0.000165429	1.33121	NO
Smad2	31.8667	22.1567	-0.461216	1.28837e-05	0.000168103	1.3767	NO
Dyrk3	10.3233	6.32667	-0.645132	1.29793e-05	0.000169041	1.56388	NO
Cubn	1.78	1.08333	-0.655973	1.32604e-05	0.000172228	1.57568	NO
Slc45a4	26.6933	19.1267	-0.429807	1.34341e-05	0.000174166	1.34705	NO
Efna3	71.66	48.89	-0.490753	1.34828e-05	0.000174638	1.40518	NO
H2-M3	2.64333	1.12333	-1.17634	1.3699e-05	0.000177115	2.26003	YES
Tpbgl	6.02667	3.66667	-0.654472	1.39147e-05	0.000179576	1.57404	NO
Fam110b	50.8233	35.41	-0.461961	1.44126e-05	0.000185161	1.37741	NO
Ephb6	50.4967	35.15	-0.462576	1.45696e-05	0.000186841	1.378	NO
Zfp609	26.3067	19.7433	-0.351334	1.4653e-05	0.00018774	1.27574	NO
Glt1d1	16.2833	9.7	-0.685538	1.59462e-05	0.000202847	1.6083	NO
Gdpd1	69.04	50.8	-0.382047	1.60192e-05	0.00020341	1.30319	NO
Fnip2	26.99	19.0767	-0.436473	1.61443e-05	0.000204816	1.35329	NO
Scnn1a	1.63	0.68	-1.20327	1.62703e-05	0.000206164	2.30261	NO
Rnf19a	24.49	17.8667	-0.392283	1.67283e-05	0.000210721	1.31247	YES
Mrs2	17.12	11.3267	-0.533964	1.67543e-05	0.000210861	1.4479	NO
Papd7	41.3467	29.12	-0.444422	1.68209e-05	0.000211512	1.36077	YES
Kansl1	46.2833	35.07	-0.339803	1.73525e-05	0.000216853	1.26558	NO
Rprml	20.3733	10.6533	-0.884773	1.74769e-05	0.000218024	1.84647	YES
Myh7b	4.88667	3.17	-0.561964	1.84456e-05	0.000229504	1.47628	NO
Grem1	4.18	2.05667	-0.962653	1.88452e-05	0.000233997	1.94889	NO
Kcnh8	4.41667	2.6	-0.701705	1.88467e-05	0.000233997	1.62643	YES
Zdhhc9	68.77	48.38	-0.443693	1.88561e-05	0.000233997	1.36008	NO
Cacna2d1	14.86	9.77	-0.539455	1.91941e-05	0.000237776	1.45342	YES
Rnf150	8.31667	5.27667	-0.591929	1.94363e-05	0.000240082	1.50726	NO
Sms	122.527	92.38	-0.346438	1.94478e-05	0.000240082	1.27142	NO
Tmem8	9.57667	6.43333	-0.514155	2.09239e-05	0.0002563	1.42816	NO
Scn2a1	48.6333	32.9033	-0.500771	2.09963e-05	0.000256743	1.41497	NO
Ppip5k2	23.0133	16.4433	-0.42312	2.14695e-05	0.000261855	1.34082	NO
Csrnp3	37.3667	25.2867	-0.497511	2.25851e-05	0.000274049	1.41178	NO
Rimkla	23.23	15.2467	-0.54495	2.29988e-05	0.000278593	1.45897	NO
Ero1lb	8.09667	5.27	-0.559977	2.3155e-05	0.000280008	1.47425	NO
Dlgap1	56.8167	43.4633	-0.346865	2.31391e-05	0.000280008	1.27179	NO
Lrrc8b	47.8567	29.72	-0.621725	2.31991e-05	0.000280303	1.53871	NO
Prrt3	13.8767	9.25	-0.522616	2.33297e-05	0.000281402	1.43656	NO
Lrp11	57.73	40.7633	-0.43847	2.51337e-05	0.000301624	1.35517	NO
Rgs7bp	14.46	8.92333	-0.633084	2.53184e-05	0.00030333	1.55088	YES
Dnajc15	85.8867	58.7367	-0.495541	2.55082e-05	0.000305346	1.40985	NO
Lrrc3	38.8767	27.72	-0.425618	2.62555e-05	0.000312873	1.34315	NO
Zbtb46	21.19	14.3067	-0.512312	2.72894e-05	0.000323668	1.42633	NO
Pgr	3.06667	1.75333	-0.739781	2.79746e-05	0.000331243	1.66992	NO
Id2	96.3533	70.72	-0.390003	2.8175e-05	0.000333041	1.3104	YES
Ccdc85c	54.3633	39.51	-0.400273	2.91219e-05	0.000341978	1.31976	NO
Mboat1	5.96667	2.74	-1.06047	2.94194e-05	0.000344901	2.08561	NO
Fbxo27	15.2333	9.73	-0.586708	3.08415e-05	0.000360384	1.50182	NO
Polr1e	7.81667	5.23	-0.521181	3.10641e-05	0.000362687	1.43513	NO
Mxra7	23.77	16.2133	-0.492685	3.24368e-05	0.000375016	1.40706	NO
Clvs1	33.15	22.6067	-0.488721	3.30205e-05	0.000381144	1.4032	NO
Nlk	28.8633	21.0533	-0.393586	3.30021e-05	0.000381144	1.31365	NO
Entpd3	5.59667	3.24333	-0.724499	3.33683e-05	0.000384846	1.65233	NO
Cntn5	11.8067	6.75667	-0.761462	3.36675e-05	0.000387668	1.69521	NO
Gria4	40.2367	29.62	-0.368118	3.39072e-05	0.000389796	1.29067	YES
Zbtb34	16.7367	11.9333	-0.42515	3.50187e-05	0.000399985	1.34271	NO
Dock3	43.3133	32.19	-0.365594	3.50505e-05	0.000400026	1.28841	NO
Fam196b	4.84667	2.69667	-0.785625	3.53756e-05	0.000402443	1.72384	NO
Tox	34.3033	23.1967	-0.501306	3.54088e-05	0.000402499	1.41549	NO
Chrna3	10.52	6.82667	-0.560577	3.64663e-05	0.000412539	1.47486	NO
Nt5dc2	180.557	135.207	-0.359444	3.64643e-05	0.000412539	1.28293	NO
Chd9	17.7067	12.7633	-0.409877	3.67173e-05	0.000414719	1.32857	NO
Cacna1e	19.98	13.9633	-0.452185	3.74941e-05	0.00042282	1.36811	NO
Arpp21	72.6567	54.84	-0.342978	3.78487e-05	0.000426481	1.26837	NO
Obscn	2.01	1.25667	-0.608553	3.80726e-05	0.000428664	1.52473	NO
B3gnt9	19.71	12.24	-0.615498	3.81721e-05	0.000429444	1.53209	YES
Cacna1h	62.0333	46.2833	-0.362865	3.82474e-05	0.000429951	1.28598	NO
St8sia6	2.59667	1.28	-0.963178	3.85588e-05	0.000433109	1.9496	NO
Ralgapa2	13.2933	9.57	-0.410601	3.90454e-05	0.000437192	1.32924	NO
Pls1	2.44333	1.14333	-1.04012	3.91544e-05	0.000438067	2.05639	NO
Csmd3	3.81333	2.53667	-0.526416	4.08599e-05	0.000454643	1.44035	NO
Myh10	138.17	100.323	-0.398015	4.08527e-05	0.000454643	1.31769	NO
Alpk1	2.03	1.18	-0.719538	4.16721e-05	0.000461872	1.64665	NO
Dgkd	51.57	39.95	-0.308142	4.165e-05	0.000461872	1.23811	NO
Asb13	28.4333	20.0467	-0.436698	4.22607e-05	0.000467302	1.3535	NO
E2f3	12.3367	8.50667	-0.456932	4.39449e-05	0.000484144	1.37262	NO
Cotl1	406.313	309.133	-0.336466	4.43882e-05	0.000488545	1.26266	NO
Dzip3	29.69	22.09	-0.372121	4.44853e-05	0.000489235	1.29425	NO
Kif17	8.32333	5.58667	-0.535022	4.55277e-05	0.000499154	1.44896	NO
Icmt	27.4033	20.7233	-0.344319	4.69416e-05	0.000512678	1.26955	NO
Grip1	31.4267	22.5033	-0.431469	4.76483e-05	0.000519996	1.34861	NO
Gnal	173.213	129.673	-0.353537	4.79487e-05	0.000522873	1.27769	NO
Polr3d	49.01	36.8667	-0.352399	4.81144e-05	0.000524277	1.27668	NO
Pitpnc1	56.7133	42.64	-0.349378	4.86049e-05	0.000528811	1.27401	YES
Ncald	245.943	183.367	-0.367545	4.93892e-05	0.000536932	1.29016	YES
Cyp4x1os	1.89667	0.9	-1.02067	4.96854e-05	0.00053974	2.02886	NO
Tacc2	55.27	41.0233	-0.375426	4.98432e-05	0.000540628	1.29722	NO
Rusc2	121.847	90.01	-0.373571	5.00889e-05	0.000542465	1.29556	NO
Tbc1d9	83.4867	59.81	-0.408019	5.08293e-05	0.000549645	1.32686	NO
2610307P16Rik	3.90667	2.20333	-0.758098	5.10848e-05	0.000551279	1.69126	NO
Atp8a2	23.45	13.59	-0.717615	5.1616e-05	0.000556036	1.64446	YES
Habp4	53.2733	39.1533	-0.384736	5.33891e-05	0.000574266	1.30562	NO
Zmynd19	44.89	33.46	-0.363288	5.44053e-05	0.00058387	1.28635	NO
Cadm2	35.6333	23.36	-0.543775	5.50691e-05	0.000589658	1.45778	YES
Pigk	36.9367	27.3167	-0.374989	5.57854e-05	0.000596429	1.29683	NO
Zbtb39	13.2367	9.80667	-0.37245	5.60131e-05	0.000597964	1.29455	NO
D630045J12Rik	42.49	29.7633	-0.44893	5.6407e-05	0.000601717	1.36503	NO
Paqr3	22.5767	13.7267	-0.654219	5.67125e-05	0.000604522	1.57376	NO
Tmem150c	155.987	118.36	-0.336602	5.68336e-05	0.000605359	1.26278	NO
2610028E06Rik	0.56	0.2	-1.4449	5.72228e-05	0.000609048	2.72245	NO
Kcnq3	26.2	17.9767	-0.478914	5.76446e-05	0.000613078	1.39369	YES
Ckmt1	107.503	81.4833	-0.339602	5.80859e-05	0.000616387	1.26541	NO
Nudt8	27.2233	17.1533	-0.613757	5.93569e-05	0.000627532	1.53024	NO
Epha8	70.6233	55.0133	-0.300466	5.96111e-05	0.000629283	1.23154	NO
Cacna1b	47.2	34.1233	-0.404049	5.98498e-05	0.000630864	1.32322	NO
Acap3	92.8433	71.8733	-0.309407	5.98091e-05	0.000630864	1.2392	NO
Fam19a1	17.0767	11.7	-0.482074	6.00689e-05	0.000632705	1.39675	YES
Lgi1	34.8633	23.7133	-0.492202	6.02995e-05	0.000634663	1.40659	NO
Igsf9b	24.8767	18.32	-0.435319	6.13749e-05	0.000644549	1.35221	NO
Fam220a	76.8233	57.46	-0.360255	6.18509e-05	0.000648589	1.28365	NO
Spire2	55.29	41.9433	-0.33921	6.21564e-05	0.000651313	1.26506	NO
Gdpd5	61.0667	46.5733	-0.32924	6.39073e-05	0.00066769	1.25635	NO
Adamts8	3.06333	1.76	-0.743628	6.56948e-05	0.000684353	1.67438	NO
Atp2b1	71.3133	50.49	-0.43463	6.83564e-05	0.000709479	1.35156	YES
Slc38a1	51.8933	37.18	-0.420232	6.88173e-05	0.00071322	1.33814	NO
Cacnb4	6.86333	4.77	-0.463676	7.03975e-05	0.000728534	1.37905	NO
Ptprn2	62.9667	43.4867	-0.469618	7.14153e-05	0.00073853	1.38474	NO
Prkcq	13.6467	8.62667	-0.603224	7.21186e-05	0.000744719	1.51911	NO
Gnai1	70.8233	49.3533	-0.45783	7.23275e-05	0.000746334	1.37347	NO
Zbtb38	24.59	17.8133	-0.402793	7.39099e-05	0.00075883	1.32206	NO
Sptan1	389.923	291.403	-0.358187	7.39569e-05	0.00075883	1.28181	NO
Ikzf4	31.9133	24.0367	-0.347449	7.55238e-05	0.000772583	1.27231	NO
Zfp358	74.88	56.9233	-0.337636	7.59205e-05	0.000775524	1.26368	NO
Klhl11	16.06	10.6567	-0.527691	7.71116e-05	0.000785148	1.44162	NO
Cacng7	151.143	110.71	-0.390005	7.70411e-05	0.000785148	1.3104	NO
Asxl3	19.0333	13.2933	-0.451969	7.75459e-05	0.000787598	1.36791	NO
Bean1	22.4267	16.2033	-0.407602	7.78884e-05	0.000790511	1.32648	NO
Diras2	61.9533	43.4167	-0.447823	7.87615e-05	0.000798181	1.36398	YES
Nrcam	75.8667	54.7633	-0.411847	7.95221e-05	0.000804221	1.33039	YES
Fam102b	65.82	47.4333	-0.408834	7.99626e-05	0.000807526	1.32761	NO
Nrg3	23.27	15.3533	-0.53389	8.02586e-05	0.000809939	1.44783	NO
Leprotl1	37.0067	27.1867	-0.382707	8.03164e-05	0.000809947	1.30379	NO
Fam101b	39.86	30.1267	-0.345858	8.24392e-05	0.000829588	1.27091	YES
Epc1	45.4133	33.49	-0.374495	8.28888e-05	0.000833522	1.29639	NO
Slc35e2	23.0167	16.7733	-0.394316	8.30738e-05	0.000834792	1.31432	NO
Trnp1	33.4567	23.77	-0.435673	8.37644e-05	0.000840543	1.35254	NO
Sez6l2	189.637	132.37	-0.456286	8.50518e-05	0.000850458	1.37201	NO
Gm3020	11.4567	5.62333	-0.969555	8.55991e-05	0.000854728	1.95824	NO
Rtn1	1378.54	981.45	-0.420149	8.663e-05	0.000863202	1.33807	NO
Ola1	69.9133	52.81	-0.338833	8.69384e-05	0.000865062	1.26473	NO
Galr2	13.93	8.88667	-0.584885	8.83969e-05	0.000878344	1.49992	NO
Gpr63	2.84	1.36	-0.995671	8.91297e-05	0.00088382	1.99401	NO
Wnt3	36.0667	26.28	-0.394119	8.95588e-05	0.000886788	1.31414	YES
Zfp608	36.7267	26.6467	-0.401021	8.96892e-05	0.00088746	1.32044	YES
Pde9a	53.17	39.7633	-0.361904	9.35592e-05	0.000919317	1.28512	NO
Bend5	35.6033	24.72	-0.465839	9.53688e-05	0.000935194	1.38112	NO
Eif4g3	129.057	95.7667	-0.367777	9.61823e-05	0.000941871	1.29036	NO
Ctr9	49.5367	37.8067	-0.327564	9.62913e-05	0.000942289	1.25489	NO
Carm1	95.0767	73.7367	-0.306789	9.65588e-05	0.000944256	1.23695	NO
Cdh3	1.09333	0.46	-1.17339	9.74428e-05	0.000951591	2.25542	NO
Adam19	19.5433	14.9467	-0.35135	9.78929e-05	0.00095533	1.27575	NO
Dst	56.0067	38.6733	-0.454175	9.92106e-05	0.000964216	1.37	NO
Cux2	44.48	32.7533	-0.379578	9.91951e-05	0.000964216	1.30096	NO
Cbarp	311.933	230.683	-0.376445	9.93794e-05	0.000965196	1.29814	NO
Ckap4	92.9333	71.3767	-0.320746	0.000102333	0.000991849	1.24898	NO
Sema4g	140.553	107.913	-0.319697	0.000103676	0.00100418	1.24807	NO
Vsig10l	18.16	13.1467	-0.405985	0.000104054	0.00100647	1.32499	YES
Ppp2r5d	156.99	122.2	-0.301745	0.000104395	0.00100839	1.23263	YES
Jakmip3	10.3933	6.81333	-0.544532	0.000111793	0.00107402	1.45855	NO
Ctnnd2	158.17	120.347	-0.33325	0.00011269	0.0010819	1.25985	NO
AU019823	30.6167	21.3867	-0.458964	0.000114177	0.00109204	1.37455	NO
Slitrk1	22.5467	16.6133	-0.378601	0.000114207	0.00109204	1.30008	NO
Auts2	81.7733	57.9867	-0.433089	0.000115253	0.00110129	1.35012	YES
Dopey1	14.54	11.13	-0.324026	0.000115894	0.00110668	1.25182	NO
Tgfb1i1	27.98	20.53	-0.382237	0.000118653	0.00112923	1.30336	YES
Hmgb3	298.903	223.293	-0.365249	0.000119678	0.0011367	1.2881	NO
Cabp1	45.2733	31.6133	-0.482074	0.000120227	0.00113963	1.39675	NO
Evc2	5.29	3.39333	-0.582947	0.000120875	0.00114501	1.49791	NO
Cd247	2.72333	1.11	-1.27784	0.000121065	0.00114528	2.42475	NO
Vash2	51.2067	37.6967	-0.378425	0.000121336	0.00114708	1.29992	YES
Iffo2	17.42	13.1833	-0.339842	0.000123404	0.00116123	1.26562	NO
Wasf3	53.47	39.2367	-0.383399	0.000123602	0.00116232	1.30441	NO
Epb41l2	66.6467	49.85	-0.355013	0.000126198	0.00118594	1.279	YES
Lpgat1	46.17	32.4467	-0.444279	0.000126521	0.0011882	1.36063	NO
Dner	200.347	148.397	-0.370538	0.000126806	0.0011893	1.29283	NO
Hivep1	45.33	34.0067	-0.350926	0.000126772	0.0011893	1.27538	YES
Fam163a	20.4733	13.3967	-0.551355	0.000128856	0.00120255	1.46546	YES
Fmnl1	40.5167	30.03	-0.374883	0.000128896	0.00120255	1.29673	NO
Htr4	0.996667	0.473333	-1.0093	0.000129758	0.00120979	2.01293	NO
Slc38a2	83.1467	62.4567	-0.35252	0.000132499	0.00123212	1.27679	NO
Ifngr2	125.833	97.27	-0.309978	0.000132413	0.00123212	1.23969	NO
Trim7	8.51	5.01	-0.70616	0.00013281	0.0012334	1.63146	NO
Unc13c	15.7533	10.5133	-0.517882	0.000132909	0.00123351	1.43185	NO
Ppa1	98.19	74.0433	-0.349298	0.000135504	0.00125513	1.27394	NO
Gpr26	22.8867	15.2467	-0.522489	0.000136926	0.001265	1.43643	NO
Phf20	39.67	29.9767	-0.341607	0.000138005	0.00127277	1.26717	YES
Tenm3	121.833	75.5467	-0.622698	0.000138937	0.00127942	1.53975	NO
Mgst3	418.3	328.827	-0.294028	0.000139892	0.00128572	1.22606	YES
Tbc1d30	25.2733	17.6867	-0.450166	0.000142704	0.0013065	1.3662	NO
Tmem132c	28.2067	15.34	-0.815796	0.000143132	0.00130957	1.76027	YES
Cited2	78.6333	57.38	-0.392347	0.000143475	0.00131187	1.31253	NO
Npr1	6.74333	3.71667	-0.801937	0.000144454	0.00131965	1.74344	NO
Os9	109.12	82.7733	-0.33204	0.000144605	0.00131965	1.25879	YES
Rbms1	31.0633	22.49	-0.403299	0.000153009	0.00139009	1.32253	NO
Ano5	1.59667	0.886667	-0.785733	0.000153446	0.00139228	1.72397	NO
Mex3a	92.93	69.8433	-0.351386	0.000153446	0.00139228	1.27579	NO
Il17ra	6.57667	3.95667	-0.675528	0.000153675	0.00139331	1.59718	YES
Slc41a3	19.4667	12.7667	-0.547323	0.000156195	0.00141272	1.46137	YES
Speg	73	58.74	-0.329965	0.000156761	0.00141693	1.25698	NO
Tmem120a	72.6067	54.5967	-0.354976	0.000157109	0.00141917	1.27896	YES
Lrp8	88.65	67.1533	-0.339373	0.000157264	0.00141967	1.26521	NO
Usp33	44.6433	32.8767	-0.377818	0.00016102	0.00144806	1.29937	YES
Arhgap33	388.997	299.357	-0.317603	0.000164706	0.00147667	1.24626	NO
Wdr4	29.5633	22.79	-0.316068	0.000164721	0.00147667	1.24493	NO
Bri3bp	35.3367	26.7533	-0.338329	0.000167263	0.00149851	1.26429	NO
Erc2	76.2267	55.5833	-0.391982	0.000169473	0.00151545	1.31219	NO
Greb1l	4.56333	3.09	-0.500685	0.000170436	0.00152309	1.41489	NO
Slitrk4	4.30333	2.76667	-0.574827	0.000174167	0.00155253	1.4895	NO
Slc12a5	136.007	100.21	-0.376773	0.000176721	0.00157283	1.29843	NO
App	1140.05	764.047	-0.508085	0.000182532	0.00161495	1.42216	YES
Tgfb2	37.2567	24.6167	-0.533997	0.000183403	0.00162164	1.44794	NO
Minpp1	50.5433	37.6033	-0.366148	0.000184496	0.00163029	1.28891	NO
Tcerg1	66.5033	50.3433	-0.340659	0.000185859	0.00164131	1.26633	NO
Pcdha6	8.56667	5.11333	-0.678192	0.000186324	0.0016444	1.60013	NO
Pdzd8	31.5467	22.2333	-0.440886	0.000189996	0.00167265	1.35744	YES
Stxbp6	31.28	22.8333	-0.390065	0.00019123	0.00168247	1.31045	YES
Jph3	83.6967	64.4533	-0.316499	0.000193783	0.00169996	1.24531	NO
Gramd4	42.3267	33.23	-0.289697	0.000196459	0.00172101	1.22238	NO
Cacna1a	42.8	33.1933	-0.305416	0.000198914	0.00174145	1.23578	NO
Sorcs3	24.36	17.0667	-0.449132	0.0001995	0.00174551	1.36522	NO
Mycbp2	67.24	49.5133	-0.3774	0.000201791	0.00176229	1.299	NO
Man1a2	29.9	22.0433	-0.377083	0.00020264	0.00176753	1.29871	NO
Ccer2	8.85667	4.23667	-1.00759	0.000203071	0.00176912	2.01055	YES
Camsap1	72.0233	52.69	-0.388121	0.000205947	0.00179088	1.30869	NO
Shc2	29.03	21.5333	-0.370234	0.000207786	0.00180576	1.29256	NO
Slc39a3	58.2867	45.0733	-0.31006	0.00021087	0.00183145	1.23976	NO
Egfem1	6.03333	3.55667	-0.704079	0.000214552	0.00185889	1.6291	YES
Gm16596	8.69667	5.18	-0.696359	0.000216924	0.00187714	1.62041	NO
Robo2	55.7667	37.4133	-0.509183	0.000217687	0.00188146	1.42324	NO
Ttc9	46.7233	32.9433	-0.439301	0.000217616	0.00188146	1.35595	NO
Gpr161	41.27	29.77	-0.407344	0.000225668	0.00194236	1.32624	NO
Adgrl3	55.8367	39.4333	-0.437083	0.000230696	0.00198064	1.35386	YES
Wdr3	14.2567	10.2867	-0.411636	0.000236436	0.0020238	1.33019	NO
Ddx21	32.3733	24.49	-0.341753	0.000236719	0.00202501	1.2673	NO
Slc4a7	10.5033	7.48	-0.426694	0.000238405	0.00203698	1.34415	NO
Sptbn2	119.947	90.0767	-0.350567	0.000243437	0.00207499	1.27506	NO
Grm5	46.6833	32.3867	-0.462765	0.000243881	0.00207752	1.37818	NO
Map3k1	16.33	12.19	-0.358618	0.000248021	0.00210868	1.2822	NO
Map7d2	42.65	32.29	-0.342313	0.000249437	0.00211597	1.26779	NO
Dclk1	249.44	190.86	-0.351006	0.000252553	0.00213476	1.27545	NO
Tuft1	5.78667	3.79333	-0.550681	0.000253597	0.00214104	1.46478	NO
Plcd1	18.4633	13.6867	-0.379418	0.000258869	0.00218037	1.30082	NO
Tbpl1	44.0967	32.7767	-0.367026	0.000260435	0.00219225	1.28969	NO
Chst1	109.847	83.4767	-0.335945	0.000264987	0.00222267	1.2622	NO
Fam185a	10.1067	6.52667	-0.568124	0.000269844	0.00226207	1.48259	NO
Phactr3	46.1733	36.04	-0.300454	0.000270395	0.00226402	1.23153	NO
5930412G12Rik	6.82667	3.88667	-0.749006	0.000271272	0.00226748	1.68063	NO
March9	112.907	89.15	-0.282019	0.000271286	0.00226748	1.21589	NO
Ttc16	1.07	0.526667	-1.01864	0.000275781	0.00230233	2.02601	NO
Gyltl1b	2.46333	1.28333	-0.86136	0.00027984	0.00233074	1.81675	NO
Polb	103.287	80.0567	-0.310706	0.000282797	0.00235124	1.24031	NO
D430036J16Rik	26.2067	16.7633	-0.589391	0.000288915	0.00239002	1.50461	NO
Ccdc40	5.16667	3.49	-0.504685	0.000291953	0.00241324	1.41881	NO
Paqr9	17.1567	11.54	-0.5093	0.000293406	0.00242384	1.42336	NO
P2rx3	1.58333	0.913333	-0.727309	0.000293581	0.00242388	1.65555	NO
Emilin2	5.08	3.08	-0.662385	0.000300127	0.0024718	1.5827	NO
Chst5	4.26	2.34333	-0.801091	0.000301004	0.0024751	1.74242	NO
Trim36	11.19	7.08	-0.59272	0.000305486	0.0025047	1.50809	NO
Palld	23.25	18.09	-0.310669	0.000310256	0.00253941	1.24028	YES
Serpine1	6.00667	3.08667	-0.896989	0.000311317	0.00254663	1.86218	YES
Kdm4b	56.73	45.2233	-0.266614	0.000312565	0.00255537	1.20298	NO
Tmem59l	91.3067	69.0633	-0.342288	0.000314265	0.00256484	1.26777	NO
Nif3l1	25.8233	18.9533	-0.387243	0.000318105	0.00259469	1.30789	NO
Dalrd3	59.63	43.2967	-0.405631	0.000321107	0.00261618	1.32467	NO
Kctd15	43.9967	33.4867	-0.334242	0.000324174	0.00263662	1.26071	NO
Vps37d	82.12	64.2367	-0.303844	0.000331486	0.00268841	1.23443	NO
Sestd1	36.6033	26.7367	-0.387906	0.00033355	0.00270206	1.30849	YES
Gm10653	5.29667	2.17333	-1.23791	0.000334489	0.00270658	2.35856	NO
Lmtk2	29.7233	21.0367	-0.433092	0.000334843	0.0027079	1.35012	NO
Xkr4	19.06	12.0533	-0.59384	0.00033654	0.00272008	1.50926	YES
Elovl4	52.77	37.8667	-0.415893	0.000347196	0.00280142	1.33412	YES
Alox12b	1.2	0.493333	-1.20823	0.000349713	0.00281534	2.31055	NO
Bysl	36.3333	27.5267	-0.338636	0.00036375	0.00291185	1.26456	NO
B4galnt1	157.857	124.54	-0.28701	0.000373457	0.0029845	1.22011	NO
Rtn4r	65.4767	48.5467	-0.370408	0.000374693	0.0029927	1.29272	NO
Agpat4	55.1733	42.2367	-0.326837	0.000375473	0.00299725	1.25426	NO
Rmnd5a	25.31	19.3767	-0.322648	0.000382875	0.00305119	1.25062	NO
Fam169a	23.79	16.5867	-0.454982	0.000385898	0.00307184	1.37077	NO
Zc3h12d	0.726667	0.3	-1.20945	0.000386207	0.00307258	2.31249	NO
Gsto1	80.59	60.59	-0.354329	0.000389177	0.00309101	1.27839	NO
Pak1	147.63	114.25	-0.308191	0.000402451	0.00317867	1.23815	YES
Nr1h5	1.02667	0.486667	-1.02637	0.000412733	0.00325265	2.03689	NO
Wiz	131.127	102.47	-0.29459	0.000417095	0.00328338	1.22654	NO
Clec2l	86.3733	65.56	-0.341186	0.000418141	0.00328979	1.2668	NO
H2afy2	223.807	176.607	-0.281724	0.000418823	0.00329334	1.21565	NO
Nbas	16.9433	12.8133	-0.339318	0.000425238	0.00333639	1.26516	NO
Gpld1	16.0333	12.0667	-0.352275	0.000434997	0.00340544	1.27657	NO
Map3k10	184.453	142.7	-0.31135	0.000437033	0.00341573	1.24087	NO
Vamp1	17.7033	12.3633	-0.449317	0.000444249	0.00345894	1.36539	YES
Ppp3cc	23.4667	17.2667	-0.383445	0.000452147	0.00350877	1.30445	NO
Cntnap5a	11.51	7.73333	-0.508689	0.000452949	0.00351308	1.42276	YES
Lad1	2.03667	1.04333	-0.900654	0.000460668	0.00356128	1.86691	NO
Cables2	69.62	55.2267	-0.274615	0.000469745	0.00362948	1.20967	NO
Ndufaf4	13.75	10.2333	-0.365416	0.000474101	0.00366114	1.28825	NO
Akap9	35.5767	25.8133	-0.399233	0.000476102	0.00367061	1.31881	NO
Plekhm3	5.49667	3.99333	-0.398218	0.000485369	0.00373395	1.31788	NO
Akap6	54.1133	39.5967	-0.385493	0.000487232	0.00374386	1.30631	NO
Fut9	9.20333	6.97333	-0.337901	0.000498483	0.00381213	1.26392	NO
Srgap2	66.9867	50.4633	-0.34465	0.000500888	0.00382641	1.26984	NO
Rnft2	60.78	46.27	-0.331521	0.000502202	0.00383439	1.25834	NO
Mical2	16.5867	11.08	-0.445795	0.000511216	0.00389067	1.36206	YES
Mogs	30.7867	23.85	-0.309163	0.000515227	0.00391699	1.23899	NO
Zcchc14	68.4733	53.9733	-0.281263	0.000516504	0.0039246	1.21526	NO
Map6	335.363	256.48	-0.312023	0.000519835	0.0039478	1.24145	NO
Cftr	0.623333	0.246667	-1.28062	0.000523833	0.00397118	2.42944	NO
Far2	23.58	17.39	-0.377494	0.000523661	0.00397118	1.29908	NO
Ybx3	187.097	147.92	-0.287096	0.000526107	0.00398479	1.22018	NO
Apba2	169.95	132.23	-0.301113	0.000530374	0.00401282	1.23209	NO
Kcnq2	66.5167	50.5933	-0.334459	0.000534788	0.00403977	1.2609	YES
Nav3	24.1767	17.3333	-0.414884	0.000539745	0.00407288	1.33319	NO
Ppp1r26	31.8167	24.0967	-0.337122	0.000544237	0.00410024	1.26323	NO
Nsg1	768.04	564.73	-0.381637	0.000556215	0.00417279	1.30282	YES
Gdf11	26.7767	19.78	-0.376863	0.000563195	0.00421863	1.29852	NO
5430416N02Rik	54.91	37.3067	-0.507451	0.000564335	0.00422478	1.42154	NO
Zfp248	9.62333	6.56333	-0.490091	0.000569327	0.00425319	1.40453	NO
Arsa	32.6267	25.43	-0.298968	0.000569202	0.00425319	1.23026	NO
Gabbr1	405.537	312.013	-0.315523	0.000576075	0.00429457	1.24446	YES
Cbfa2t3	16.01	12.3233	-0.316118	0.000579138	0.00431062	1.24498	NO
P4htm	37.0267	27.85	-0.351498	0.000585423	0.00435512	1.27588	NO
Murc	2.67	1.39	-0.881729	0.000586577	0.00435914	1.84258	NO
Mapk8ip2	133.44	103.077	-0.31025	0.000589387	0.00437544	1.23992	NO
Ppp2r2d	93.2667	73.2867	-0.287896	0.000590954	0.00438479	1.22086	NO
5330417C22Rik	9.31333	6.68	-0.418571	0.000591929	0.00438973	1.3366	NO
Rpusd2	3.49	2.38667	-0.489918	0.000592823	0.00439406	1.40437	NO
Cgref1	111.383	86.6033	-0.306939	0.000595512	0.0044094	1.23708	NO
Pcbd1	95.9733	73.4133	-0.331394	0.000608997	0.00449753	1.25823	NO
Camsap2	69.0367	52.01	-0.345269	0.00060987	0.00450163	1.27039	NO
Unc45a	57.8633	46.25	-0.263657	0.000615277	0.00453641	1.20052	NO
Atp8b2	30.8867	23.7933	-0.31576	0.000622187	0.00458065	1.24467	NO
Celsr3	47.4567	37.24	-0.288877	0.000628501	0.00462234	1.22169	NO
Apbb2	31.6767	24.5633	-0.341696	0.000632546	0.00464728	1.26725	NO
Gpr22	4.54667	2.85667	-0.6045	0.000639574	0.00468776	1.52045	NO
B3gnt5	16.93	12.31	-0.389393	0.000639235	0.00468776	1.30984	NO
Ap5b1	6.14	3.93	-0.579635	0.000641382	0.00469763	1.49447	NO
Orai2	62.64	47.7033	-0.330768	0.000642005	0.00469977	1.25768	NO
Nrip3	24.1433	18.34	-0.334446	0.000646718	0.00472453	1.26089	NO
Gm5113	9.03333	6.26333	-0.466987	0.000651358	0.0047511	1.38222	NO
Fig4	27.7467	20.45	-0.377999	0.000652803	0.00475919	1.29954	NO
Gpr89	18.9267	12.94	-0.485582	0.000659149	0.00479562	1.40015	NO
Kcnh2	59.82	45.7233	-0.340318	0.000658943	0.00479562	1.26604	NO
Igf2bp2	8.9	6.38333	-0.420162	0.000665792	0.00483652	1.33808	NO
Fry	52.6033	38.13	-0.398806	0.00066814	0.0048511	1.31842	NO
Htr7	24.4833	18.2967	-0.358191	0.00066979	0.00485839	1.28182	YES
Ept1	24.1	18.4767	-0.320296	0.00067893	0.00491688	1.24859	NO
Baz2b	18.6733	14.07	-0.347193	0.00068464	0.00495066	1.27208	NO
Txnrd1	80.5467	64.6967	-0.256525	0.00068754	0.00496153	1.1946	NO
Endov	19.5033	15.25	-0.296583	0.000695703	0.00501535	1.22823	NO
Slc27a3	31.6033	23.85	-0.345026	0.00069789	0.00502601	1.27017	NO
Epha3	20.07	12.9733	-0.563943	0.000708223	0.00509164	1.4783	NO
Dgkk	8.63333	6.01	-0.458329	0.000722033	0.0051815	1.37395	YES
Zbtb26	4.45667	3.07333	-0.473912	0.000729509	0.00521933	1.38887	NO
Uggt2	11.7233	9.03	-0.314337	0.000728807	0.00521933	1.24344	NO
Gtf3c1	56.1933	44.4267	-0.277338	0.000741514	0.00528924	1.21196	NO
Dhrs13	57.8867	44.57	-0.31877	0.0007437	0.00529992	1.24727	NO
Cep170b	144.02	113.65	-0.280449	0.000743757	0.00529992	1.21457	NO
Fndc4	126.233	99.4867	-0.285303	0.000761093	0.00540448	1.21867	NO
Plcxd2	19.4633	14.0767	-0.403882	0.000787049	0.00555548	1.32306	YES
Lrrc4c	41.7433	28.4433	-0.500632	0.000795192	0.00559628	1.41483	NO
Prtn3	7.67	4.51	-0.712404	0.000802567	0.00564259	1.63853	NO
Map3k13	8.38	5.83667	-0.456137	0.000809632	0.00568663	1.37186	NO
Bzw2	208.653	165.69	-0.273622	0.000810061	0.00568684	1.20884	YES
Chpf	83.3067	65.5033	-0.285955	0.000819288	0.00574088	1.21922	NO
Syt14	5.77667	4.29667	-0.363435	0.000826354	0.00578122	1.28649	NO
Fam171a1	51.34	39.5633	-0.309748	0.000830251	0.00580277	1.23949	NO
Col19a1	1.22333	0.813333	-0.525356	0.00083807	0.00584906	1.43929	NO
Cldn3	14.7133	9.43667	-0.582233	0.000838622	0.00584977	1.49716	YES
Kremen2	4.16	2.56667	-0.632325	0.000839715	0.00585452	1.55006	NO
Brsk2	94.4733	75.4533	-0.258533	0.00085004	0.00590622	1.19626	NO
Klf5	7.02333	4.61333	-0.546871	0.000856429	0.00592909	1.46091	YES
Tenm4	60.23	41.5233	-0.471277	0.000857505	0.00592909	1.38634	NO
Unc5c	17.99	12.4033	-0.470796	0.000857403	0.00592909	1.38587	NO
Zfyve27	29.19	23.18	-0.276924	0.000856897	0.00592909	1.21161	NO
Zic1	553.677	382.243	-0.473128	0.000882397	0.00608049	1.38812	YES
Btbd6	65.18	51.7833	-0.280222	0.000883432	0.00608468	1.21438	NO
Cecr2	3.04	2.12333	-0.458001	0.000885844	0.00609538	1.37364	NO
Zfp768	45.74	35.6267	-0.300251	0.000889554	0.00611498	1.23136	NO
Frs3	59.67	47.2067	-0.279294	0.000893492	0.00613909	1.2136	NO
Ube4a	33.3267	25.5133	-0.3219	0.000894742	0.00614438	1.24998	NO
Map2k5	31.4067	24.3367	-0.308929	0.000910751	0.00623055	1.23879	NO
Rnf111	22.7633	17.4933	-0.316917	0.000919698	0.00628571	1.24567	NO
Fkbp1a	447.513	357.823	-0.264547	0.000938685	0.00638477	1.20126	NO
B3gnt6	1.14	0.52	-1.0809	0.000942572	0.00640507	2.11535	NO
Klhl36	17.8633	13.1167	-0.384872	0.000944761	0.00641688	1.30574	NO
Sema6b	82.42	66.34	-0.25251	0.000952332	0.00645904	1.19128	NO
Gm3264	16.63	8.28	-0.953842	0.000953805	0.00646594	1.93702	NO
LOC100505025	3.57333	1.78667	-0.934677	0.000955867	0.00647683	1.91146	YES
Ttll11	11.51	7.88667	-0.484941	0.000957721	0.0064863	1.39953	NO
Ank	45.4967	34.72	-0.327379	0.000961766	0.00651059	1.25473	YES
Gm8773	9.63	5.74667	-0.680884	0.000974141	0.00659123	1.60312	NO
Mark4	118.807	93.7733	-0.280402	0.000993336	0.00670514	1.21453	YES
Cyp4x1	10.4367	6.97667	-0.519021	0.000996333	0.00672217	1.43298	NO
Tsc22d2	13.7167	10.26	-0.35569	0.00100159	0.00674167	1.2796	NO
Ildr2	18.5733	13.7067	-0.37763	0.00100422	0.00675358	1.29921	NO
Colec11	1.60667	0.733333	-1.06364	0.00100551	0.00675609	2.09019	NO
2010111I01Rik	11.3033	8.51	-0.4144	0.00100631	0.00675736	1.33274	NO
Pbx1	85.5633	66.7633	-0.3016	0.00100773	0.00675736	1.23251	NO
Klc1	647.063	504.373	-0.298899	0.00100764	0.00675736	1.23021	NO
Ankrd9	5.93667	3.95667	-0.5264	0.00100841	0.0067587	1.44033	NO
Lrfn3	50.7467	38.7567	-0.327864	0.00101704	0.00679565	1.25515	NO
Hist3h2ba	211.05	153.113	-0.41514	0.00102188	0.00682007	1.33343	NO
Cobl	31.0433	23.1933	-0.362371	0.00102169	0.00682007	1.28554	NO
Fam134a	155.193	124.937	-0.260154	0.00102272	0.00682243	1.19761	NO
Podxl2	623.163	489.267	-0.292002	0.001025	0.00683449	1.22434	NO
Lsm14b	113.087	89.8067	-0.271899	0.00102891	0.00685729	1.2074	NO
Pcdhga11	34.2667	26.86	-0.28901	0.00103408	0.00688855	1.2218	NO
Bcat1	22.8367	17.9133	-0.287574	0.00103704	0.00690176	1.22059	NO
Dlgap4	280.303	228.133	-0.278866	0.00104018	0.00691941	1.21324	NO
Derl1	52.6133	40.54	-0.315794	0.00104511	0.006949	1.2447	YES
Osbp2	44.5767	34.55	-0.306092	0.00104978	0.00697673	1.23635	NO
Zfp354c	35.8367	27.09	-0.339807	0.00109951	0.00725297	1.26559	NO
Cdk19	18.4167	14.3633	-0.296034	0.00111868	0.00736915	1.22776	YES
Has3	12.8667	8.97667	-0.453431	0.00114176	0.00751428	1.36929	NO
Atp13a2	195.047	155.89	-0.261872	0.00114777	0.00754681	1.19903	NO
Glmn	14.2733	9.32333	-0.548683	0.0011565	0.00760069	1.46275	NO
Rps6ka3	21.4267	16.4633	-0.316745	0.00115917	0.00761472	1.24552	NO
Nod2	0.95	0.493333	-0.876747	0.00117939	0.00773682	1.83623	NO
Prdx2	539.57	430.603	-0.267882	0.00118756	0.00777606	1.20404	NO
Optc	6.59	4.06667	-0.592924	0.00122257	0.00796493	1.5083	NO
Suv420h1	35.48	28.7	-0.271599	0.00123169	0.00801334	1.20715	NO
Coa7	15.4433	11.37	-0.379959	0.00123361	0.00801844	1.3013	NO
Tmem231	14.75	11.0667	-0.353436	0.00124696	0.00808673	1.2776	NO
Agpat9	1.39	0.726667	-0.871775	0.00125169	0.00810633	1.82991	NO
Meis3	146.137	116.46	-0.269634	0.00126123	0.00816067	1.2055	NO
Emsy	26.36	20.3533	-0.311768	0.00128372	0.0082911	1.24123	NO
Zfp629	23.8833	19.1367	-0.258664	0.00129	0.00832028	1.19637	NO
Amot	28.46	22.7133	-0.262555	0.00129663	0.00835167	1.1996	NO
Myrf	4.90333	3.51333	-0.418272	0.00131708	0.00846621	1.33633	NO
Gm5431	0.666667	0.276667	-1.18425	0.00132581	0.00851263	2.27246	NO
Dtnbp1	103.837	82.0233	-0.283862	0.00133045	0.00853857	1.21745	NO
Flywch1	85.3233	67.4633	-0.278789	0.00133181	0.00854343	1.21318	NO
Rnf24	24.2167	18.6033	-0.316928	0.00133358	0.0085509	1.24568	NO
Grpel2	19.1333	15.03	-0.288861	0.0013562	0.00868419	1.22168	NO
Scube2	1.83667	0.976667	-0.845383	0.00136858	0.00875557	1.79674	NO
2810403A07Rik	53.2	41.91	-0.286534	0.00137844	0.00881072	1.21971	NO
Atrnl1	34.8	26.42	-0.333489	0.00138284	0.00883485	1.26006	YES
Mtfr1	10.05	7.05	-0.450993	0.00140768	0.00897746	1.36698	NO
Epha7	25.5667	17.35	-0.472843	0.0014239	0.00907681	1.38784	YES
Lrrc75b	75.83	59.0433	-0.29794	0.00143013	0.00911152	1.22939	NO
Dusp7	42.14	33.0933	-0.288405	0.00144083	0.00916829	1.22129	YES
Ddah1	258.71	202.55	-0.291099	0.0014474	0.00919537	1.22357	NO
BC030500	11.35	7.68333	-0.501089	0.00145548	0.00923668	1.41528	NO
St3gal3	41.5533	32.4433	-0.288778	0.00146781	0.00930659	1.2216	NO
Gins3	5.32	3.33333	-0.60854	0.00147054	0.00931334	1.52472	NO
Tox3	22.8567	17.61	-0.315869	0.00147003	0.00931334	1.24476	YES
Zhx2	23.73	18.6833	-0.28402	0.00147448	0.00933225	1.21758	YES
Smarcd1	127.507	99.9633	-0.289299	0.00148013	0.00935964	1.22205	NO
Arhgap39	46.4433	36.1	-0.302046	0.00148303	0.00937381	1.23289	NO
Zbtb12	105.737	85.6233	-0.24475	0.00150292	0.00947848	1.18489	NO
Zfhx4	22.6233	15.9033	-0.443435	0.00152005	0.00955877	1.35984	NO
Kctd8	6.54333	4.08667	-0.614924	0.00152547	0.00958241	1.53148	NO
Clk2-scamp3	17.4433	11.6467	-0.522179	0.00152691	0.00958723	1.43612	NO
Alg9	35.2433	27.72	-0.285655	0.00152915	0.00959701	1.21896	NO
Armc6	62.4233	49.9533	-0.261526	0.00153835	0.00964623	1.19875	NO
Kcnv1	3.06667	1.99333	-0.558986	0.00153967	0.00965028	1.47323	NO
Klhl8	34.22	25.56	-0.358486	0.00154146	0.00965725	1.28208	NO
Rnf115	54.9233	41.6633	-0.337493	0.00154447	0.00967185	1.26356	YES
Adam11	54.16	43.4133	-0.259072	0.00157839	0.00984206	1.19671	NO
Cfap206	2.43667	1.30667	-0.846059	0.00160367	0.00997662	1.79758	NO

## Sheet: SOX2 UP MUT 
GENE	Average Expression WT	Average Expression MUT	log fold change MUT/WT	PValue	FDR	Fold Ratio MUT/WT	COMMON WITH NR2F1
Dclk3	3.25333	13.0667	2.0698	6.94384e-40	4.28978e-37	4.1983	NO
Vcan	20.9333	44.0933	1.13331	3.66459e-38	2.16959e-35	2.19361	NO
Vsnl1	55.46	133.203	1.32637	1.02458e-36	5.39193e-34	2.5077	NO
Agt	19.03	51.7	1.5024	2.75369e-35	1.18567e-32	2.83314	NO
Grin3a	31.2667	68.13	1.187	7.06518e-33	2.57408e-30	2.27679	NO
Sox2ot	23.9167	49.5967	1.11187	6.43503e-32	2.28588e-29	2.16125	NO
Grm1	3.59	8.19	1.25063	3.35767e-30	1.10952e-27	2.37945	NO
Cx3cr1	13.57	28.5	1.13061	5.61486e-30	1.77292e-27	2.18952	YES
Kirrel3	24.54	62.0067	1.40229	9.02647e-30	2.7882e-27	2.6432	YES
Calb2	130.53	297.43	1.24923	5.21156e-29	1.48102e-26	2.37715	NO
Alcam	13.2633	24.17	0.926738	4.15338e-27	1.09288e-24	1.90097	YES
Gfap	56.2733	131.773	1.28836	6.59502e-27	1.67337e-24	2.44251	NO
Fcrls	14.5833	34.76	1.31236	1.06724e-26	2.57024e-24	2.48348	YES
Cdh4	18.4067	41.5567	1.23672	1.75927e-25	4.09795e-23	2.35663	NO
Ephb1	18.4933	33.01	0.897312	1.41764e-24	3.14738e-22	1.86259	YES
Apoe	1206.44	2335.72	1.0084	1.11483e-23	2.32951e-21	2.01168	NO
P2ry12	5.94333	15.6867	1.45974	1.17933e-23	2.42857e-21	2.75058	NO
Abca1	28.9233	59.7133	1.10422	5.18619e-23	9.5702e-21	2.14983	NO
Gbx2	18.9767	58.2467	1.68475	5.84808e-23	1.03869e-20	3.21485	YES
Csf1r	20.7233	42.4367	1.09214	5.82827e-23	1.03869e-20	2.1319	YES
Vwc2l	1.23	3.86667	1.69669	3.25675e-22	5.19945e-20	3.24156	NO
Hexb	40.56	73.5633	0.919517	1.09492e-21	1.6206e-19	1.89148	NO
C1qb	27.74	67.8067	1.34523	1.56941e-21	2.2079e-19	2.54071	YES
C1qa	27.0333	62.78	1.27065	2.2195e-21	3.03239e-19	2.41271	NO
Lgmn	92.8367	158.153	0.826778	2.32119e-21	3.14113e-19	1.77372	NO
Itga7	17.5433	30.1233	0.838765	1.00107e-20	1.32936e-18	1.78852	NO
Mpeg1	8.69333	17.1433	1.04023	1.75083e-20	2.22121e-18	2.05656	NO
Tspan18	19.1167	33.7	0.875774	4.71952e-20	5.88243e-18	1.83499	NO
Brinp3	9.71	20.04	1.11564	4.68324e-19	5.2397e-17	2.16691	NO
Serpina3n	15.52	31.8033	1.09498	6.28757e-19	6.87232e-17	2.1361	NO
Fut8	33.7033	53.7433	0.751765	1.48687e-18	1.58849e-16	1.68385	YES
Adcyap1r1	72.7067	117.417	0.750347	1.58176e-18	1.67725e-16	1.6822	NO
Mt1	184.443	368.027	1.04709	2.68603e-18	2.80631e-16	2.06636	NO
Trem2	6.83	19.6367	1.58535	2.95573e-18	3.04333e-16	3.0008	NO
Ctsd	229.18	386.09	0.812634	4.12091e-18	4.18243e-16	1.75642	NO
Fam65b	7.68667	16.3767	1.11358	5.1322e-18	5.09954e-16	2.16382	YES
Phactr1	17.5267	37.8867	1.17455	1.7523e-17	1.67104e-15	2.25723	YES
Aqp4	112.857	186.4	0.780796	1.98271e-16	1.73903e-14	1.71808	YES
Frem2	2.89667	5.18333	0.901183	3.23463e-16	2.75215e-14	1.8676	NO
Pcsk2	18.9567	44.05	1.28219	5.63185e-16	4.6525e-14	2.43208	NO
Plxnc1	10.29	20.05	1.02714	8.57882e-16	6.84812e-14	2.03798	YES
Mamdc2	10.5933	18.3533	0.850828	9.66528e-16	7.62966e-14	1.80354	YES
Hunk	8.49333	14.29	0.811608	1.00942e-15	7.9242e-14	1.75517	NO
Scube1	5.15333	10.2433	1.05576	1.27197e-15	9.72686e-14	2.07881	YES
Smoc2	0.516667	2.12667	2.10046	1.33475e-15	1.01419e-13	4.28846	NO
Nxpe4	2.13667	5.19667	1.33777	2.68466e-15	1.9765e-13	2.5276	NO
C1qc	32.8367	73.96	1.22573	4.85583e-15	3.52023e-13	2.33874	YES
Pcdh17	7.30333	11.77	0.750843	5.16542e-15	3.70684e-13	1.68278	YES
Baiap3	3.82	10.0867	1.46432	5.20371e-15	3.71555e-13	2.75934	YES
Ssbp2	7.37667	13.8767	0.975319	7.06157e-15	4.91853e-13	1.96608	YES
Kcnab1	1.72	4.18333	1.34022	7.66634e-15	5.28791e-13	2.53189	NO
Adgre1	2.93667	6.99667	1.3095	8.31667e-15	5.68132e-13	2.47855	NO
Igsf11	7.81667	13.7367	0.872656	1.19801e-14	7.99179e-13	1.83103	NO
Arhgef26	20.1567	30.5133	0.657539	1.22417e-14	8.12817e-13	1.57739	NO
Kcnj3	2.47	4.89667	1.04299	1.66386e-14	1.07463e-12	2.0605	YES
Pbx3	16.1	26.4467	0.781284	1.70734e-14	1.09772e-12	1.71866	NO
Laptm5	23.38	42.0933	0.905043	2.75626e-14	1.74061e-12	1.8726	NO
Tshz2	13.6267	23.07	0.817714	3.36126e-14	2.10408e-12	1.76261	NO
Rgs4	29.2633	47.0733	0.745434	4.64143e-14	2.89255e-12	1.67648	NO
Plscr5	7.97333	20.5633	1.42337	4.73071e-14	2.93531e-12	2.68212	YES
Renbp	5.55333	12.8367	1.26093	5.5285e-14	3.41541e-12	2.3965	NO
Hpcal1	20.1633	39.7567	1.04107	6.90793e-14	4.19465e-12	2.05775	NO
Lrrn3	31.75	50.3667	0.726681	9.91683e-14	5.97069e-12	1.65483	NO
Clu	144.26	205.8	0.572155	1.1517e-13	6.81852e-12	1.48674	NO
Cd180	1.25667	3.60667	1.5813	1.17966e-13	6.95509e-12	2.9924	NO
Arsb	22.2533	33.06	0.63207	1.24767e-13	7.29553e-12	1.54979	NO
Stom	16.84	30.0167	0.89048	1.94741e-13	1.11128e-11	1.85379	NO
5930403L14Rik	6.07333	10.36	0.829486	2.00942e-13	1.14207e-11	1.77705	YES
Nr2f2	28.2633	43.61	0.683803	2.5867e-13	1.46432e-11	1.60637	NO
Fyb	1.17	2.77667	1.30787	2.98728e-13	1.68437e-11	2.47575	NO
Col16a1	11.2833	20.92	0.945828	3.06259e-13	1.72002e-11	1.92629	YES
Grn	55.7533	88.96	0.732691	3.33642e-13	1.86642e-11	1.66174	NO
Nckap1l	3.90667	7.56667	1.01388	4.15501e-13	2.28831e-11	2.01933	NO
Maoa	16.1933	24.6933	0.66689	4.931e-13	2.7052e-11	1.58765	NO
Zfpm2	6.37	11.0833	0.862404	5.89881e-13	3.21991e-11	1.81807	NO
Gstm1	242.98	371.663	0.669208	5.91454e-13	3.21991e-11	1.5902	YES
Pgm5	0.893333	2.12333	1.3065	6.43309e-13	3.48885e-11	2.47341	NO
Cpne2	34.22	58.1333	0.825447	6.68813e-13	3.61337e-11	1.77208	NO
Ctss	14.6967	27.71	0.97436	6.81959e-13	3.67044e-11	1.96477	NO
Cyth4	4.42667	8.94333	1.07516	7.79715e-13	4.13395e-11	2.10696	YES
Nrp2	13.79	20.6933	0.659126	7.95373e-13	4.20129e-11	1.57913	NO
Zeb2	10.64	16	0.653035	8.04553e-13	4.23404e-11	1.57247	NO
Phgdh	118.347	183.597	0.689467	8.43125e-13	4.4044e-11	1.61269	NO
Myo1f	1.2	3.05	1.40788	1.05296e-12	5.46042e-11	2.65347	NO
Abcc3	0.876667	2.19333	1.38285	1.2237e-12	6.27707e-11	2.60783	NO
Adra2a	1.77667	3.85	1.17691	1.38143e-12	7.06068e-11	2.26092	YES
Fads2	297.933	431.737	0.592986	1.61677e-12	8.20455e-11	1.50836	NO
Plpp3	87.1433	131.253	0.648225	1.90046e-12	9.50834e-11	1.56724	NO
Nfib	18.4267	28.6567	0.694053	2.57939e-12	1.25947e-10	1.61782	NO
Plagl1	7.15667	11.3	0.71981	3.51538e-12	1.6875e-10	1.64697	YES
Pdpn	13.7533	23.83	0.85139	3.55364e-12	1.70013e-10	1.80424	NO
Tyrobp	21.0967	51.42	1.33084	4.40022e-12	2.07717e-10	2.51549	NO
Flrt1	3.98	6.95667	0.865338	6.46174e-12	3.03019e-10	1.82177	YES
Rab3b	13.46	27.5633	1.09843	7.08433e-12	3.31122e-10	2.14121	YES
Pla2g7	85.1267	136.887	0.741025	7.37741e-12	3.43691e-10	1.67136	NO
Inpp5d	3.44667	6.12333	0.886097	8.23332e-12	3.77378e-10	1.84817	NO
Limch1	19.8667	27.72	0.538052	8.39424e-12	3.83517e-10	1.45201	NO
Cntnap5b	3.94333	7.68	1.02592	8.5548e-12	3.896e-10	2.03626	NO
Mybpc1	0.103333	0.583333	2.55527	1.00912e-11	4.58102e-10	5.87777	NO
Bhlhe41	2.09333	4.42	1.14042	1.37538e-11	6.12628e-10	2.20445	YES
Snca	74.3333	129.673	0.873595	1.39383e-11	6.18903e-10	1.83222	NO
Kirrel	5.18667	8.43667	0.760145	1.85068e-11	8.06636e-10	1.69366	NO
P2ry13	3.27333	6.54667	1.06016	1.87844e-11	8.1623e-10	2.08516	NO
Cadps2	4.60667	7.77333	0.832569	1.93798e-11	8.39536e-10	1.78085	NO
Unc93b1	7.57667	15.72	1.11073	2.1389e-11	9.23758e-10	2.15955	NO
Gja1	56.5333	93.4133	0.781619	2.26801e-11	9.73599e-10	1.71906	YES
Itgam	1.64333	3.4	1.10894	2.30572e-11	9.86806e-10	2.15688	NO
Tmcc3	7.61	11.9367	0.710617	2.34732e-11	1.0016e-09	1.6365	NO
Kcne1l	21.6067	36.0067	0.79506	2.82074e-11	1.19641e-09	1.73515	NO
Ednrb	65.0833	94.6733	0.59092	2.92519e-11	1.23702e-09	1.50621	NO
Atp8a1	13.0567	19.0467	0.606112	3.3322e-11	1.39667e-09	1.52215	NO
Fgfr3	47.6367	70.69	0.632888	3.44923e-11	1.44147e-09	1.55067	YES
Skap2	6.25	11.9	0.988524	3.50048e-11	1.4586e-09	1.98415	NO
Hap1	113.87	205.493	0.918576	3.61313e-11	1.50114e-09	1.89025	YES
Mdga1	7.98667	15.25	0.993551	3.92195e-11	1.60596e-09	1.99108	YES
Pcdh18	6.57333	12	0.925184	4.84482e-11	1.97249e-09	1.89893	NO
Tmem164	15.5767	21.7333	0.555874	4.87827e-11	1.98044e-09	1.47006	NO
Npl	13.1533	23.9867	0.922105	5.42335e-11	2.18921e-09	1.89488	NO
Erbb4	3.44	5.20667	0.659788	5.47442e-11	2.20357e-09	1.57985	NO
Fhl1	65.49	94.6633	0.589214	5.60358e-11	2.23655e-09	1.50443	YES
Man2b1	11.3533	18.3067	0.747219	5.73597e-11	2.28298e-09	1.67855	NO
Slc4a4	44.0633	67.79	0.680206	6.48697e-11	2.57468e-09	1.60237	YES
2810459M11Rik	11.6167	18.47	0.727341	8.52037e-11	3.30781e-09	1.65558	NO
AW551984	36.0067	64.09	0.895754	1.04209e-10	4.02364e-09	1.86058	YES
Pcdhgc5	5.24667	8.49	0.757212	1.40239e-10	5.3566e-09	1.69022	NO
Lrrc16a	14.5067	21.49	0.627974	1.47907e-10	5.6193e-09	1.54539	NO
Syt17	2.98333	7.13667	1.31965	1.83375e-10	6.89306e-09	2.49606	NO
Irak1	17.8533	26.4233	0.654677	2.05362e-10	7.69916e-09	1.57426	YES
Peg10	7.54667	12.2833	0.762652	2.10713e-10	7.8583e-09	1.69661	NO
Akap13	7.08667	10.4033	0.612378	2.60977e-10	9.55726e-09	1.52878	NO
Khdrbs3	29.5233	50.6333	0.8378	2.66108e-10	9.72012e-09	1.78732	NO
Kcnj5	1.84	4.15333	1.24085	2.73844e-10	9.95154e-09	2.36337	NO
Celf4	127.39	208.46	0.772545	2.81935e-10	1.02194e-08	1.70828	YES
Acss1	20.28	33.1667	0.7669	3.3654e-10	1.21061e-08	1.70161	YES
Slc16a2	28.2867	39.3933	0.53836	3.43867e-10	1.23073e-08	1.45232	NO
Plxdc2	9.55	15.0367	0.711993	3.60242e-10	1.28288e-08	1.63807	NO
Elmo1	18.47	27.3567	0.632311	4.19943e-10	1.48064e-08	1.55005	YES
Pamr1	3.49667	6.8	1.01914	4.2938e-10	1.51016e-08	2.02672	NO
Ntrk3	18.2667	28.5433	0.70404	4.46255e-10	1.56564e-08	1.62906	NO
Parvg	3.29	6.18667	0.97008	4.76881e-10	1.6638e-08	1.95895	NO
Asrgl1	62.5167	91.9233	0.612992	4.85488e-10	1.68251e-08	1.52943	NO
Oxtr	3.27	5.92333	0.921121	5.37952e-10	1.8598e-08	1.89359	YES
Gabra4	5.11	8.52	0.799399	5.44506e-10	1.87788e-08	1.74038	NO
Plekhb1	18.2867	29.78	0.762319	6.92678e-10	2.3434e-08	1.69622	NO
Rph3al	1.8	4.41	1.35517	7.06784e-10	2.37978e-08	2.55828	NO
Nfix	35.1067	59.0767	0.80947	7.306e-10	2.44837e-08	1.75257	NO
Slc11a1	0.94	2.60333	1.52869	7.51668e-10	2.51305e-08	2.88523	YES
Nrp1	19.2233	27.42	0.57098	8.35935e-10	2.78169e-08	1.48553	YES
Ptms	1274.98	1778.87	0.537386	8.49113e-10	2.81894e-08	1.45134	NO
Sall1	16.18	24.4767	0.655467	8.79853e-10	2.9074e-08	1.57513	NO
Tpp1	19.8167	31.3767	0.719571	8.95598e-10	2.94573e-08	1.64669	NO
Spats2l	7.33667	12.1267	0.789375	1.01493e-09	3.31522e-08	1.72833	YES
Klhl25	28.21	41.8433	0.630012	1.0611e-09	3.45807e-08	1.54758	NO
Kcnj10	23.85	33.2167	0.538082	1.06781e-09	3.47198e-08	1.45204	NO
Dcc	4.23333	7.18	0.827125	1.26707e-09	4.0825e-08	1.77415	NO
Bcan	221.16	327.913	0.625434	1.27935e-09	4.11274e-08	1.54267	NO
Adgrg1	105.907	145.23	0.515448	1.28901e-09	4.13442e-08	1.42944	YES
Ctsa	40.6733	57.3633	0.551637	1.48194e-09	4.73188e-08	1.46575	NO
Nlrx1	2.02667	4.32333	1.14723	1.6385e-09	5.18519e-08	2.21488	NO
Ndrg2	222.077	317	0.569444	1.7369e-09	5.47221e-08	1.48395	NO
Hebp1	19.7533	32.7533	0.7884	1.84082e-09	5.77399e-08	1.72716	YES
Luzp2	25.6267	37.4867	0.611737	1.84519e-09	5.77496e-08	1.5281	YES
Drd2	4.02333	9.79667	1.34704	1.88625e-09	5.89048e-08	2.54389	NO
Ston2	6.32	8.77667	0.534163	2.02994e-09	6.31147e-08	1.4481	NO
Pou3f2	4.80667	7.61333	0.723033	2.12914e-09	6.60545e-08	1.65065	NO
Sdk1	4.42667	7.03	0.727803	2.2795e-09	7.04119e-08	1.65612	NO
Ugt1a7c	0.366667	1.21667	1.78818	2.33417e-09	7.19441e-08	3.4538	NO
Il10ra	0.746667	2.05	1.51132	2.60999e-09	7.97536e-08	2.8507	NO
C1qtnf5	6.13333	10.9233	0.937388	2.68544e-09	8.1883e-08	1.91506	NO
2900026A02Rik	8.26	12.9267	0.70273	3.01814e-09	9.06653e-08	1.62758	YES
Aldh6a1	21.21	30.3967	0.577118	3.01758e-09	9.06653e-08	1.49187	NO
Vav1	1.22	2.70333	1.21858	3.12925e-09	9.36074e-08	2.32718	NO
Pygb	102.203	139.33	0.50612	3.34248e-09	9.93584e-08	1.42023	NO
Prdx6	33.14	47.45	0.578168	3.47574e-09	1.02889e-07	1.49295	NO
Igf1	1.06667	1.94	0.922072	3.58152e-09	1.05362e-07	1.89484	NO
Vwf	5.92667	13.1833	1.20451	3.87439e-09	1.13508e-07	2.3046	NO
Lypd1	5.37	10.0967	0.966328	4.16811e-09	1.21861e-07	1.95386	YES
Nek7	8.01667	11.66	0.601172	4.19888e-09	1.22509e-07	1.51695	NO
Fat1	31.0667	42.03	0.496781	4.36594e-09	1.27122e-07	1.41106	NO
Man1c1	16.63	24.4533	0.613577	4.44718e-09	1.29223e-07	1.53005	YES
Sfxn5	44.1667	61.81	0.542613	4.64864e-09	1.34801e-07	1.45661	NO
Gpx3	34.07	50.1367	0.614738	4.9166e-09	1.41417e-07	1.53128	NO
Camk1g	8.18	14.55	0.891394	5.0372e-09	1.44593e-07	1.85497	YES
Uap1l1	5.62333	11.7167	1.11728	5.44213e-09	1.55588e-07	2.16938	NO
C3ar1	1.07	2.98667	1.54869	5.49749e-09	1.56855e-07	2.92551	NO
Sez6	68.6667	118.567	0.853724	5.91855e-09	1.68531e-07	1.80716	NO
Sgpl1	33.3333	44.4967	0.48089	6.30168e-09	1.78368e-07	1.3956	NO
Apbb1ip	2.86	5.45667	0.991563	6.42862e-09	1.81599e-07	1.98834	NO
Lamp2	34.2267	53.0667	0.71039	6.69853e-09	1.88848e-07	1.63625	NO
Ctsb	104.537	145.59	0.538126	6.7775e-09	1.90696e-07	1.45209	NO
Slc9a3r1	78.1133	119.84	0.672992	7.07837e-09	1.98768e-07	1.59438	NO
Rac2	2.85	5.96	1.12206	7.40899e-09	2.07233e-07	2.17658	NO
Dhrs3	9.62667	19.1967	1.05962	7.43764e-09	2.07626e-07	2.08438	NO
Bag3	10.0533	16.4233	0.76762	9.30624e-09	2.57763e-07	1.70246	NO
Bmp3	0.69	1.67667	1.3489	9.57706e-09	2.64748e-07	2.54717	YES
Car5b	2.37667	4.45667	0.963259	9.66117e-09	2.66554e-07	1.94971	YES
Kif26b	2.91667	6.13	1.13632	9.84432e-09	2.71081e-07	2.1982	YES
Mfge8	97.2	154.907	0.731053	1.02386e-08	2.81392e-07	1.65985	YES
Rasal1	3.17	6.51333	1.0976	1.119e-08	3.04596e-07	2.13998	YES
Lix1l	51.7833	68.8867	0.471805	1.42706e-08	3.84764e-07	1.38684	NO
Fgfr1	24.38	32.7433	0.483426	1.48208e-08	3.97338e-07	1.39806	NO
Mgst1	51.4633	78.5367	0.664888	1.51973e-08	4.06664e-07	1.58545	NO
Cacnb3	151.583	222.637	0.60782	1.54857e-08	4.13601e-07	1.52395	NO
Rnase4	9.96	18.73	0.972039	1.57752e-08	4.20544e-07	1.96161	NO
Ptprk	10.0733	14.3633	0.569807	1.66396e-08	4.42756e-07	1.48432	NO
Ntng2	3.54333	11.65	1.75621	1.72676e-08	4.58608e-07	3.37809	NO
Irf8	3.10333	5.39	0.858943	1.7429e-08	4.60314e-07	1.81371	NO
P2ry6	2.98333	6.34667	1.14593	1.79413e-08	4.71961e-07	2.21288	NO
Rfx4	22.8467	31.72	0.531866	1.79696e-08	4.71961e-07	1.4458	NO
Slc15a2	17.5833	27.1633	0.656867	1.89302e-08	4.96273e-07	1.57666	NO
Tcf4	30.53	45.14	0.62212	1.91128e-08	5.00136e-07	1.53914	NO
Parm1	2.62667	5.23	1.04788	1.94391e-08	5.0774e-07	2.06749	YES
Maf	7.36333	13.1367	0.892712	2.09621e-08	5.41752e-07	1.85666	NO
Deptor	0.866667	1.59	0.938148	2.1973e-08	5.62637e-07	1.91607	NO
Nova1	15.0267	20.4467	0.503525	2.19764e-08	5.62637e-07	1.41767	NO
Irx1	19.4533	28.1833	0.593992	2.29619e-08	5.85756e-07	1.50942	NO
Tril	48.03	68.5267	0.570781	2.3012e-08	5.8598e-07	1.48533	NO
Elfn1	8.24	17.0033	1.11167	2.3103e-08	5.87246e-07	2.16096	YES
Gabrg1	7.59667	11.7667	0.695264	2.47583e-08	6.24851e-07	1.61918	NO
Lpl	3.72333	9.30333	1.38752	2.70819e-08	6.81073e-07	2.61629	NO
Hpgds	2.14333	4.67333	1.18743	2.73075e-08	6.85533e-07	2.27747	NO
Myo6	24.67	34.39	0.536996	2.82701e-08	7.08448e-07	1.45095	NO
Hacd4	1.29	2.88667	1.21977	2.83994e-08	7.10434e-07	2.3291	NO
Ptpru	7.42	13.1233	0.88633	2.91135e-08	7.25743e-07	1.84847	YES
Gpr34	3.34333	7.16667	1.16262	3.08446e-08	7.67549e-07	2.23863	NO
Sparcl1	626.327	926.687	0.622033	3.30677e-08	8.18569e-07	1.53904	NO
Slc7a7	2.42	4.96667	1.09241	3.41617e-08	8.42714e-07	2.13229	NO
Stum	43.9567	60.7033	0.529157	3.45491e-08	8.50263e-07	1.44309	NO
C4b	0.613333	1.30667	1.14965	3.59953e-08	8.81823e-07	2.21859	NO
Tmem196	0.773333	1.72	1.21556	3.88011e-08	9.45667e-07	2.3223	YES
Syndig1	4.99333	9.28667	0.958315	4.0563e-08	9.86916e-07	1.94304	YES
Ldb2	14.53	27.0133	0.958733	4.09117e-08	9.937e-07	1.9436	NO
Flrt2	11.5667	17.8767	0.686017	4.19653e-08	1.01755e-06	1.60884	YES
Crabp2	18.68	46.0033	1.35623	4.51784e-08	1.09359e-06	2.56015	NO
Amdhd2	14.82	22.9033	0.685719	5.08053e-08	1.22355e-06	1.6085	NO
Lmo4	44.9867	65.38	0.595213	5.31041e-08	1.27459e-06	1.5107	NO
Susd2	2.44667	4.13	0.84845	5.38444e-08	1.29018e-06	1.80057	YES
Whrn	8	11.5633	0.586415	5.49655e-08	1.31041e-06	1.50151	NO
Angpt1	1.43333	2.62	0.928328	5.59439e-08	1.32806e-06	1.90307	YES
Myh13	0.1	0.36	1.91871	5.78605e-08	1.36342e-06	3.78084	NO
Nfia	14.9567	20.8533	0.537352	5.84712e-08	1.37552e-06	1.45131	NO
Hck	1.81333	4.32333	1.31923	5.9736e-08	1.40296e-06	2.49533	NO
Glra3	0.536667	2.1	2.02072	6.06056e-08	1.41869e-06	4.05786	NO
Cpne6	5.81333	12.7867	1.17429	6.20195e-08	1.44465e-06	2.25682	YES
Scml4	4.01667	6.35	0.720126	6.76034e-08	1.56446e-06	1.64733	NO
Sardh	7.6	11.4633	0.649661	6.78841e-08	1.5684e-06	1.5688	NO
Npas3	15.78	22.17	0.547763	6.80115e-08	1.56879e-06	1.46182	NO
Neat1	2.67667	5.15667	1.00566	6.82449e-08	1.56911e-06	2.00787	NO
Aldh4a1	13.31	19.4333	0.60378	6.8246e-08	1.56911e-06	1.51969	NO
AI464131	29.2667	40.46	0.526619	7.15114e-08	1.63624e-06	1.44055	NO
Tnc	238.197	349.69	0.613811	7.47427e-08	1.70195e-06	1.5303	NO
Arc	0.666667	1.91	1.57686	7.52176e-08	1.71003e-06	2.98321	NO
Dock2	0.973333	2.07333	1.15408	7.65415e-08	1.73734e-06	2.22543	NO
Itga6	11.0667	17.4	0.711772	7.82041e-08	1.77225e-06	1.63781	NO
Ezr	4.80667	9.74667	1.08259	8.18057e-08	1.85092e-06	2.11783	NO
Gucy1a3	12.9167	19.8933	0.682193	8.31405e-08	1.87813e-06	1.60458	NO
Gareml	16.8267	24.4333	0.596285	9.53122e-08	2.14967e-06	1.51182	NO
Mn1	6.15333	10.7333	0.863128	9.55901e-08	2.15252e-06	1.81898	NO
Cdh20	8.98333	13.2233	0.616309	9.75639e-08	2.19349e-06	1.53295	NO
Naip5	0.133333	0.496667	1.92634	9.89911e-08	2.22206e-06	3.8009	NO
Dhrs1	41.5667	57.0633	0.514811	9.95563e-08	2.23122e-06	1.42881	NO
Hk3	0.86	1.96667	1.29666	1.01254e-07	2.2657e-06	2.45659	YES
Amz1	1.73333	3.52333	1.08013	1.03889e-07	2.31736e-06	2.11423	NO
Ramp1	13.17	20.0567	0.718588	1.16501e-07	2.58651e-06	1.64557	NO
Prkcb	50.1667	67.2533	0.510302	1.19538e-07	2.64567e-06	1.42435	YES
Cmtm5	14.3467	23.7667	0.78308	1.20602e-07	2.66091e-06	1.7208	NO
Gpr39	4.05333	6.82667	0.813806	1.26089e-07	2.77768e-06	1.75784	YES
Evi2a	3.18	7.94	1.37986	1.2908e-07	2.83916e-06	2.60244	NO
Ctsz	42.1933	69.1067	0.765286	1.29526e-07	2.84457e-06	1.69971	YES
Prlr	0.63	1.16667	1.16142	1.32377e-07	2.90269e-06	2.23678	NO
Stat3	26.98	39.3733	0.603435	1.33608e-07	2.92517e-06	1.51933	YES
Pml	2.09333	4.17	1.05054	1.3389e-07	2.92684e-06	2.07131	NO
Ndnf	4.29	6.63667	0.69082	1.34558e-07	2.93692e-06	1.6142	NO
Abca9	3.72333	6.83667	0.932135	1.39103e-07	3.01933e-06	1.9081	YES
Fcgr3	5.69333	12.48	1.18883	1.40636e-07	3.04619e-06	2.27968	NO
6530402F18Rik	1.57333	3.26667	1.11429	1.48682e-07	3.20581e-06	2.16488	NO
Cst3	489.907	648.04	0.457022	1.51756e-07	3.26712e-06	1.37271	NO
Pax6	7.19667	10.63	0.629565	1.53881e-07	3.30786e-06	1.5471	NO
Galnt16	37.6933	49.4467	0.452468	1.55729e-07	3.34252e-06	1.36838	YES
Islr2	44.9433	85.9267	0.997691	1.57472e-07	3.36976e-06	1.9968	NO
Gdpd2	29.94	43.6167	0.598312	1.75067e-07	3.72943e-06	1.51394	NO
Chst3	6.73333	10.2033	0.66199	1.76186e-07	3.74765e-06	1.58226	YES
Rab7b	0.376667	0.996667	1.46617	1.83449e-07	3.89049e-06	2.76287	NO
Nr3c1	8.90333	12.8233	0.585712	1.87369e-07	3.9618e-06	1.50078	NO
Sdcbp	33.9067	45.3167	0.476204	1.92036e-07	4.04842e-06	1.39108	NO
Adcyap1	1.48	3.05667	1.18815	1.94468e-07	4.08947e-06	2.2786	NO
Gm5415	0.466667	1.52	1.74988	2.06127e-07	4.30081e-06	3.3633	NO
Tlr7	0.73	1.55667	1.15355	2.06724e-07	4.30695e-06	2.22461	NO
Nts	2.14	7.83	1.93761	2.07734e-07	4.32166e-06	3.8307	NO
Dbi	612.743	886.563	0.581253	2.10336e-07	4.3694e-06	1.49615	NO
Igfbp5	91.73	128.987	0.550649	2.12498e-07	4.3974e-06	1.46474	NO
Tox2	20.5067	29.2567	0.571956	2.1406e-07	4.42089e-06	1.48654	NO
Pld2	24.0933	31.7333	0.455597	2.14667e-07	4.42701e-06	1.37135	NO
Cfap44	0.296667	0.69	1.26702	2.21788e-07	4.56061e-06	2.40663	YES
Ackr3	6.65667	11.85	0.882389	2.36019e-07	4.82532e-06	1.84342	NO
Wnt7b	17.0633	24.15	0.558686	2.41167e-07	4.92348e-06	1.47293	NO
Abhd4	56.1933	80.9967	0.58036	2.46088e-07	5.00955e-06	1.49522	NO
2610035D17Rik	2.36	4.56	1.00806	2.49946e-07	5.07354e-06	2.0112	NO
Plk5	11.8167	17.84	0.652932	2.49891e-07	5.07354e-06	1.57236	NO
Lima1	6.16333	9.85667	0.754206	2.55719e-07	5.16858e-06	1.6867	NO
Cd53	1.21667	2.53	1.11811	2.63783e-07	5.30891e-06	2.17062	NO
Unc5d	1.95	3.72	1.00077	2.69862e-07	5.41592e-06	2.00107	NO
Gm5607	2.68667	4.34667	0.754219	2.96307e-07	5.91324e-06	1.68672	NO
Mfsd1	19.19	27.4733	0.576546	3.01548e-07	6.00939e-06	1.49127	NO
Myh7	2.41333	3.96	0.774333	3.027e-07	6.023e-06	1.7104	NO
Aldoc	75.4867	111.237	0.616345	3.03078e-07	6.023e-06	1.53299	NO
Lynx1	9.97	15.32	0.683886	3.04409e-07	6.04099e-06	1.60646	NO
Slc25a18	44.19	64.78	0.606536	3.08049e-07	6.1047e-06	1.5226	NO
Nrgn	21.1567	63.1167	1.64463	3.10593e-07	6.14655e-06	3.12669	NO
Ramp3	7.08	17.6733	1.38412	3.20479e-07	6.30704e-06	2.61012	YES
Chst8	1.2	3.09	1.42157	3.26023e-07	6.39844e-06	2.67877	NO
Ptchd2	8.20667	12.64	0.682656	3.34239e-07	6.55063e-06	1.60509	YES
Cmtm3	31.88	52.3667	0.769056	3.58551e-07	7.01743e-06	1.70415	NO
Pld4	7.44	12.6233	0.82029	3.66132e-07	7.15594e-06	1.76576	NO
Col15a1	10.9033	15.3767	0.552574	3.84382e-07	7.48176e-06	1.4667	NO
Cacng3	10.09	21.4267	1.15256	3.90183e-07	7.58427e-06	2.22308	YES
Doc2b	4.27	11.1533	1.45534	4.02699e-07	7.8062e-06	2.74222	NO
BC024139	2.62	5.12	1.02382	4.22215e-07	8.17338e-06	2.0333	NO
Pcdh8	9.25333	15.44	0.797503	4.27517e-07	8.25352e-06	1.73809	NO
Irs4	0.313333	0.836667	1.47698	4.28902e-07	8.26903e-06	2.78365	NO
Axl	20.44	32.2667	0.713241	4.30206e-07	8.28292e-06	1.63948	YES
Selplg	1.74667	3.41	1.02545	4.3227e-07	8.31139e-06	2.03559	NO
Wdfy4	0.463333	1.03	1.20183	4.72539e-07	9.04377e-06	2.30031	NO
Ncapg2	2.83667	4.24667	0.643567	4.72906e-07	9.04377e-06	1.56219	NO
Slc15a3	1.68667	3.64333	1.17231	4.81412e-07	9.18172e-06	2.25372	NO
Fam46a	1.54333	2.91333	0.981341	4.83387e-07	9.20199e-06	1.9743	NO
Igdcc4	22.1067	29.19	0.461905	4.86616e-07	9.24375e-06	1.37736	NO
Hmha1	2.10667	3.91667	0.963828	4.89761e-07	9.29108e-06	1.95048	NO
Cryba4	1.25	3.99667	1.73263	4.98039e-07	9.42295e-06	3.32334	NO
Ralb	25.68	35.9667	0.543072	5.05464e-07	9.55071e-06	1.45707	YES
Trps1	3.91667	5.8	0.623712	5.16028e-07	9.72445e-06	1.54083	NO
Ikzf1	1.09333	1.98333	0.900733	5.25731e-07	9.8811e-06	1.86701	NO
Cidea	3.73333	7.44	1.05408	5.37597e-07	1.00775e-05	2.07639	NO
Nkx2-2	38.2533	52.9367	0.53491	5.66936e-07	1.05825e-05	1.44885	NO
Omg	11.5867	17.81	0.678219	5.7569e-07	1.07208e-05	1.60016	NO
Tpcn1	24.8933	36.7967	0.620091	6.04693e-07	1.12022e-05	1.53697	YES
Rassf2	34.05	44.1133	0.432941	6.08484e-07	1.12577e-05	1.34998	NO
Ppp2r5a	12.8333	19.7767	0.679955	6.22933e-07	1.15101e-05	1.60209	NO
Pdlim4	19.6333	31.79	0.752632	6.73412e-07	1.24105e-05	1.68486	NO
Cebpa	1.77333	3.38333	0.992673	6.83e-07	1.25709e-05	1.98987	NO
Ptpn6	3.41333	5.99333	0.869982	6.89827e-07	1.26801e-05	1.82764	NO
Tmem47	30.4933	38.8767	0.410824	7.05171e-07	1.29287e-05	1.32944	NO
Fzd7	2.07667	4.03333	1.0148	7.31265e-07	1.33383e-05	2.02062	NO
Col27a1	1.55667	2.59	0.792321	7.44171e-07	1.35216e-05	1.73186	YES
Zcchc24	41.39	55.9767	0.492979	7.50767e-07	1.36241e-05	1.40735	NO
Olfml3	19.01	38.7367	1.07643	7.52588e-07	1.36397e-05	2.10881	NO
Slc7a14	2.09333	3.82	0.935363	7.59236e-07	1.37077e-05	1.91237	YES
Reep3	25.04	33.7867	0.490622	7.72651e-07	1.39146e-05	1.40505	NO
Bcl11b	2.26333	4.64	1.1034	7.94375e-07	1.42877e-05	2.14861	NO
Megf6	5.27667	7.94667	0.649802	7.97405e-07	1.43241e-05	1.56895	NO
Polr3gl	15.2267	23.8333	0.672926	8.12706e-07	1.45805e-05	1.5943	NO
Slc17a7	5.41667	12.36	1.25432	8.40503e-07	1.50223e-05	2.38554	NO
C130060K24Rik	0.573333	1.67667	1.60345	8.50596e-07	1.51836e-05	3.03869	NO
Pdzrn3	14.1967	21.9	0.680713	8.54555e-07	1.52351e-05	1.60293	NO
Hcrtr1	2.56667	4.79	0.955832	8.58777e-07	1.52912e-05	1.9397	YES
Flnc	9.05333	13.97	0.680391	8.68763e-07	1.54496e-05	1.60257	NO
Gprc5b	10.2667	15.61	0.661192	8.80924e-07	1.56463e-05	1.58139	NO
Prph	0.956667	2.44667	1.3974	8.82528e-07	1.56552e-05	2.63427	NO
BC026585	6.01	10.6667	0.883286	9.23192e-07	1.63562e-05	1.84457	NO
Aif1	3.19333	8.07	1.38458	9.29842e-07	1.64534e-05	2.61097	NO
Veph1	0.533333	1.22	1.25217	9.35908e-07	1.65402e-05	2.382	NO
Cmbl	3.65333	8.18333	1.21827	9.67365e-07	1.70749e-05	2.32668	NO
Fah	17.9067	27.6267	0.680966	1.00055e-06	1.76168e-05	1.60321	YES
Sesn3	32.43	42.8467	0.463336	1.01172e-06	1.77696e-05	1.37873	NO
Cd9	79.18	113.117	0.569037	1.02388e-06	1.79609e-05	1.48353	NO
Cybrd1	10.3733	15.14	0.605371	1.02796e-06	1.80102e-05	1.52137	NO
Ephb3	13.1	17.8533	0.507272	1.03176e-06	1.80545e-05	1.42136	NO
Aif1l	12.0067	17.44	0.59529	1.07352e-06	1.87392e-05	1.51078	NO
Styk1	0.823333	2.03333	1.36766	1.09137e-06	1.90274e-05	2.58052	NO
Zfp663	1.07667	2.39333	1.20479	1.18369e-06	2.05612e-05	2.30504	YES
Svep1	2.29667	3.37333	0.611925	1.18603e-06	2.05767e-05	1.5283	NO
Acsf2	9.08667	13.8267	0.663731	1.19966e-06	2.07372e-05	1.58417	NO
Rcn1	33.7767	43.3633	0.420441	1.21353e-06	2.09207e-05	1.33834	YES
Ptgds	137.09	255.917	0.956913	1.21889e-06	2.09676e-05	1.94115	YES
Hpse	0.186667	0.606667	1.7573	1.22726e-06	2.10861e-05	3.38065	NO
Reln	12.7667	17.88	0.550846	1.23068e-06	2.11193e-05	1.46494	NO
Wnt7a	9.24	13.5833	0.615531	1.24728e-06	2.13783e-05	1.53212	NO
Hey1	22.0933	34.7833	0.709627	1.2553e-06	2.14899e-05	1.63538	NO
S1pr1	35.1533	50.8033	0.588905	1.30215e-06	2.22383e-05	1.5041	NO
Elmod1	7.52667	17.6767	1.2992	1.30598e-06	2.2277e-05	2.46093	NO
Scpep1	11.0733	17.1133	0.686737	1.35138e-06	2.2996e-05	1.60964	YES
Kcne4	1.14667	2.72667	1.31093	1.37772e-06	2.34163e-05	2.48101	NO
Bcl2a1b	1.46	3.89333	1.46124	1.43242e-06	2.42512e-05	2.75344	NO
2310022B05Rik	100.25	128.703	0.419632	1.43659e-06	2.42717e-05	1.33759	NO
Clic4	32.2867	44.1633	0.511182	1.45002e-06	2.44695e-05	1.42522	YES
Shisa6	8.94667	14.4167	0.755548	1.45186e-06	2.44714e-05	1.68827	NO
Ppp1r3c	11.72	20.9033	0.895986	1.47945e-06	2.48776e-05	1.86088	NO
Nfe2l2	6.45333	12.0733	0.983613	1.48154e-06	2.48832e-05	1.97741	NO
Tpd52	17.2467	24.0233	0.540752	1.48903e-06	2.49501e-05	1.45473	YES
Rxrg	24.3567	33.51	0.48701	1.53434e-06	2.56488e-05	1.40154	YES
Tsc22d4	56.3233	80.37	0.567876	1.54409e-06	2.57814e-05	1.48234	NO
Cd63	134.79	195.043	0.585429	1.55153e-06	2.58752e-05	1.50049	NO
Mmd2	106.483	150.113	0.550825	1.57616e-06	2.62245e-05	1.46492	NO
Ryr2	2.2	3.32667	0.661538	1.60003e-06	2.65905e-05	1.58177	YES
Impact	18.7133	24.51	0.450389	1.65312e-06	2.74086e-05	1.36641	NO
Rbm24	3.19667	5.22667	0.771422	1.65845e-06	2.74649e-05	1.70695	NO
Pou6f1	24.7667	32.3133	0.448764	1.68233e-06	2.7828e-05	1.36487	NO
Ptpre	4.35667	6.84	0.712386	1.70571e-06	2.81818e-05	1.63851	YES
Pbxip1	12.2267	18.4033	0.645505	1.75114e-06	2.88653e-05	1.56429	NO
Col11a1	5.38333	8.36	0.689693	1.75483e-06	2.88927e-05	1.61294	YES
Mertk	4.82333	7.85667	0.763498	1.77634e-06	2.9213e-05	1.6976	NO
Cpne3	4.97667	7.06	0.563525	1.78385e-06	2.93026e-05	1.47788	NO
Necab1	17.84	30.3633	0.835896	1.86465e-06	3.0524e-05	1.78496	NO
Tnfrsf1b	2.55667	4.35667	0.829409	1.91531e-06	3.12454e-05	1.77696	YES
Tle3	23.16	29.0267	0.386876	1.93841e-06	3.15858e-05	1.30756	YES
Nwd1	8.47	13.75	0.760084	1.97388e-06	3.21053e-05	1.69359	NO
Fn1	28.28	42.2833	0.636598	1.98426e-06	3.22221e-05	1.55466	NO
Mbp	9.42333	15.8367	0.806706	2.01058e-06	3.26122e-05	1.74921	YES
Grik2	23.96	30.6433	0.416473	2.01305e-06	3.2615e-05	1.33466	YES
Sh3pxd2b	38.0667	48.03	0.397764	2.04967e-06	3.31706e-05	1.31746	NO
Mt2	120.61	206.343	0.824044	2.06641e-06	3.34035e-05	1.77036	NO
Fstl5	6.81667	12.4167	0.937145	2.08309e-06	3.35967e-05	1.91474	YES
Mpp3	14.62	22.1333	0.661022	2.1512e-06	3.46165e-05	1.5812	YES
Als2cl	9.16667	13.63	0.627129	2.17623e-06	3.49007e-05	1.54449	NO
Dsc2	0.913333	1.75333	1.00729	2.18733e-06	3.50391e-05	2.01013	YES
Inhbb	2.41	3.88667	0.750752	2.2606e-06	3.61721e-05	1.68267	NO
Ssc5d	5.74	11.2	1.01746	2.29934e-06	3.67094e-05	2.02435	YES
Adcy7	6.84333	9.42333	0.51349	2.29712e-06	3.67094e-05	1.4275	NO
Adamts5	1.08333	1.71333	0.722363	2.32458e-06	3.7029e-05	1.64988	NO
Col8a1	1.29333	2.23333	0.845118	2.39296e-06	3.80756e-05	1.79641	NO
Paqr8	126.223	167.09	0.466202	2.43818e-06	3.87084e-05	1.38147	NO
Sox1	11.8833	16.4267	0.525052	2.51691e-06	3.99139e-05	1.43899	NO
Robo1	38.87	49.6333	0.415188	2.53524e-06	4.01597e-05	1.33347	NO
Msi2	18.64	24.0133	0.394876	2.55774e-06	4.0471e-05	1.31483	NO
Itpr2	5.16	6.75	0.449874	2.62855e-06	4.15452e-05	1.36592	NO
S100a11	94.8767	161.667	0.812973	2.71526e-06	4.27254e-05	1.75683	NO
Lifr	8.12333	10.8767	0.414414	2.7956e-06	4.3941e-05	1.33276	NO
Nfam1	1.78667	3.11667	0.865396	2.87195e-06	4.50415e-05	1.82184	NO
Itgb8	11.4867	15.8867	0.530765	2.88161e-06	4.51431e-05	1.44469	NO
Adgrb2	134.34	167.613	0.379797	2.94627e-06	4.61052e-05	1.30116	NO
Cyp4v3	1.53333	2.79333	0.920405	2.9874e-06	4.66975e-05	1.89265	NO
1600029O15Rik	0.343333	1.12667	1.76591	3.02742e-06	4.7271e-05	3.4009	NO
B230209E15Rik	7.93667	13.0633	0.776137	3.04347e-06	4.74694e-05	1.71254	YES
Slit2	1.93667	3.00667	0.701399	3.05448e-06	4.75889e-05	1.62608	YES
Sft2d2	4.56	7.10333	0.694906	3.1961e-06	4.96321e-05	1.61878	NO
Npc2	35.7267	49.2	0.518189	3.3914e-06	5.255e-05	1.43216	NO
Ccdc190	10.39	16.2933	0.707687	3.41588e-06	5.28275e-05	1.63318	NO
Cd164	29.4967	42.0333	0.567811	3.41674e-06	5.28275e-05	1.48227	NO
Drp2	13.9133	19.09	0.517116	3.44554e-06	5.31571e-05	1.43109	NO
Egfr	14.6567	19.15	0.466052	3.44206e-06	5.31571e-05	1.38132	NO
Syce2	11.9067	18.9667	0.771768	3.51188e-06	5.40631e-05	1.70736	NO
Fabp7	2493.25	3672.1	0.609283	3.50842e-06	5.40631e-05	1.5255	NO
Hadha	41.46	54.5667	0.453906	3.58097e-06	5.50671e-05	1.36974	NO
Peak1	2.48667	3.52333	0.562932	3.69332e-06	5.66671e-05	1.47727	NO
Aldh1l1	187.16	264.36	0.553478	3.70097e-06	5.66671e-05	1.46762	NO
Gsta4	28.76	44.6033	0.685111	3.8278e-06	5.8483e-05	1.60783	YES
Nov	2.51667	4.19667	0.797873	3.85497e-06	5.88348e-05	1.73854	NO
Arpc1b	26.1367	41.8267	0.732521	3.98948e-06	6.07572e-05	1.66154	YES
Spi1	6.07667	11.9767	1.03003	4.05799e-06	6.16684e-05	2.04206	NO
Slco2b1	10.4133	16.5267	0.719373	4.1502e-06	6.30024e-05	1.64647	NO
Plcg2	1.8	3.24	0.906773	4.17387e-06	6.32265e-05	1.87485	NO
Sh3rf1	15.9633	21.52	0.493338	4.24409e-06	6.41535e-05	1.4077	NO
Rassf4	1.48667	2.49667	0.808907	4.37485e-06	6.59897e-05	1.75188	NO
Sstr2	1.6	4.10333	1.46404	4.43165e-06	6.67047e-05	2.75879	NO
Abhd3	4.53	7.49	0.783422	4.43723e-06	6.67181e-05	1.72121	NO
Nkx2-1	0.6	1.46	1.26171	4.5234e-06	6.78702e-05	2.3978	NO
Gkn3	0.786667	2.83333	1.89489	4.59123e-06	6.86702e-05	3.71894	NO
Adamts7	5.16667	7.29333	0.567215	4.61983e-06	6.90254e-05	1.48166	NO
Jade2	1.14667	2.03667	0.892547	4.68056e-06	6.97128e-05	1.85645	NO
Pxmp2	7.88333	14.1267	0.894797	4.70608e-06	7.00196e-05	1.85935	NO
Dlg1	11.9467	16.49	0.526324	4.71341e-06	7.00553e-05	1.44025	YES
Ttyh1	313.22	413.68	0.451258	4.75051e-06	7.05329e-05	1.36723	NO
Notch1	30.02	40.2033	0.478811	4.75954e-06	7.05932e-05	1.39359	NO
Hspb8	12.19	22.1367	0.912722	4.76624e-06	7.06082e-05	1.88259	NO
Glrx	40.9533	55.14	0.484753	4.77546e-06	7.06082e-05	1.39935	NO
Cfap45	1.08333	2.6	1.31946	4.82245e-06	7.1229e-05	2.49572	NO
Tle4	13.9633	17.9567	0.42985	4.83085e-06	7.12789e-05	1.34709	NO
Sema3f	12.5667	19.0467	0.665098	4.86282e-06	7.16762e-05	1.58568	NO
Otof	2.37	4.23	0.897817	4.9085e-06	7.22745e-05	1.86324	NO
Nckap5	5.14	6.91	0.489585	5.10324e-06	7.50641e-05	1.40404	NO
Atp1a2	165.023	236.407	0.57531	5.16369e-06	7.58748e-05	1.49	YES
Pld1	6.04667	9.8	0.752753	5.19427e-06	7.61666e-05	1.68501	NO
Synpr	1.96333	4.44667	1.2511	5.23688e-06	7.66331e-05	2.38023	NO
Mkl2	10.5233	13.5267	0.420716	5.23566e-06	7.66331e-05	1.33859	YES
Wasf2	16.3267	22.18	0.502661	5.26454e-06	7.69587e-05	1.41682	NO
Fbln2	36.8467	54.8367	0.626993	5.36719e-06	7.83786e-05	1.54434	NO
Etfa	32.7933	43.4367	0.462575	5.53392e-06	8.04825e-05	1.378	NO
Scamp2	23.1067	31.5433	0.506122	5.54223e-06	8.05211e-05	1.42023	NO
Fmo1	19.7567	30.45	0.678924	5.61281e-06	8.14632e-05	1.60095	YES
Slc14a1	2.8	5.67333	1.07928	5.68046e-06	8.23608e-05	2.11299	NO
Pdxk	27.12	34.0633	0.388628	5.68709e-06	8.2373e-05	1.30915	YES
Snta1	15.6567	21.3167	0.504855	5.93647e-06	8.57228e-05	1.41898	NO
Slc39a12	8.66333	13.12	0.655489	5.94869e-06	8.58121e-05	1.57515	NO
Iqgap2	4.79333	6.80667	0.567697	5.99156e-06	8.62555e-05	1.48216	NO
Ube2l6	9.75667	14.85	0.663125	6.15697e-06	8.8279e-05	1.58351	NO
Dazap2	78.0033	100.66	0.424458	6.27522e-06	8.98837e-05	1.34207	NO
Flot2	55.07	68.89	0.376246	6.34147e-06	9.07412e-05	1.29796	NO
Gcnt1	0.206667	0.553333	1.50277	6.43062e-06	9.17172e-05	2.83386	NO
Ntf3	2.35333	5.76	1.35191	6.42487e-06	9.17172e-05	2.5525	NO
Irx2	6.74	10.49	0.701116	6.43551e-06	9.17172e-05	1.62576	NO
Zfp536	1.39	2.53667	0.920703	6.46068e-06	9.19838e-05	1.89304	NO
Ebf3	0.496667	1.29333	1.4527	6.52612e-06	9.27296e-05	2.7372	NO
Tbc1d4	2.26667	3.6	0.724	6.76198e-06	9.57936e-05	1.65175	YES
Baiap2	11.6667	16.6567	0.592253	6.79256e-06	9.6131e-05	1.5076	YES
Vstm2a	9.14667	14.3	0.710584	6.83682e-06	9.66611e-05	1.63647	NO
Slc30a10	17.68	23.53	0.470108	6.84629e-06	9.66987e-05	1.38521	NO
Galm	0.763333	1.84	1.32031	7.18795e-06	0.000101022	2.4972	NO
Cd84	0.67	1.52333	1.24145	7.30364e-06	0.000102547	2.36437	NO
Qk	121.593	156.527	0.443709	7.33997e-06	0.000102955	1.3601	NO
Cd37	1.35333	2.99	1.20329	7.42697e-06	0.000104073	2.30265	NO
Tgif2	9.5	13.7533	0.592498	7.51028e-06	0.00010507	1.50786	NO
Adamts6	1.36333	2.16667	0.725556	7.95216e-06	0.000110885	1.65354	NO
Gpam	30.7033	39.6033	0.429271	8.4948e-06	0.000117874	1.34655	NO
Tcirg1	8.45	12.9667	0.651278	8.52308e-06	0.000118151	1.57056	NO
Sox9	25.3333	37.1133	0.610573	8.79651e-06	0.000121231	1.52687	NO
Ccl3	1.71333	4.39	1.4141	8.8718e-06	0.000122151	2.66494	NO
Lrmp	0.936667	2.11333	1.173	8.93919e-06	0.000122959	2.2548	NO
Sorl1	6.40333	8.99667	0.555081	9.00191e-06	0.000123583	1.46925	YES
Itm2b	289.003	365.293	0.395515	8.99693e-06	0.000123583	1.31541	NO
Hes5	63.7467	97.6167	0.670728	9.16622e-06	0.000125475	1.59188	NO
Cd33	1.78333	3.13	0.873814	9.23082e-06	0.000126238	1.8325	NO
Ttc12	1.30667	2.36	0.912574	9.30155e-06	0.000127082	1.8824	NO
Gnai2	351.48	470.47	0.476572	9.43097e-06	0.000128664	1.39143	NO
Cbs	21.7033	32.2833	0.625801	9.45951e-06	0.000128869	1.54307	NO
Acot2	8.72	12.8033	0.610711	9.77895e-06	0.000132744	1.52701	NO
Ctso	5.68333	8.62667	0.660729	9.85675e-06	0.00013364	1.58088	NO
Stc1	0.74	1.45333	1.0361	9.8938e-06	0.000134013	2.05068	NO
Tmem91	32.16	49.37	0.669519	9.97005e-06	0.00013479	1.59054	YES
Tgif1	2.75333	5.37	0.996988	1.01504e-05	0.000136708	1.99583	NO
Gldc	12.2833	17.01	0.52881	1.02711e-05	0.000138203	1.44274	NO
Slc13a3	3.93333	7.32333	0.953105	1.04309e-05	0.000139961	1.93604	YES
Prr5l	6.01	8.43667	0.552427	1.04313e-05	0.000139961	1.46655	YES
Siglech	2.25333	3.94333	0.861514	1.05518e-05	0.000141444	1.81694	NO
Matk	46.05	62.3433	0.492949	1.0607e-05	0.00014205	1.40732	NO
Tst	59.89	89.25	0.628274	1.06844e-05	0.000142952	1.54571	NO
Npr3	0.626667	1.21	0.997263	1.10032e-05	0.000146803	1.99621	NO
Ptgis	4.81	8.94667	0.948053	1.10015e-05	0.000146803	1.92927	YES
Fndc1	4.43333	7.5	0.822221	1.11022e-05	0.000147846	1.76813	YES
Tnfaip2	0.18	0.57	1.72438	1.1165e-05	0.000148403	3.30439	NO
Rab29	3.26667	6.09	0.951753	1.12524e-05	0.000149426	1.93422	NO
Sirpa	66.7467	81.87	0.346203	1.13092e-05	0.00015004	1.27121	NO
Dnase2a	4.23	8.00333	0.980291	1.14259e-05	0.000151165	1.97286	NO
Fzd1	10.0267	14.54	0.597102	1.1507e-05	0.000152096	1.51267	NO
Hepacam	71.2533	93.5567	0.450025	1.17335e-05	0.000154801	1.36606	NO
Spock1	39.7267	67.8433	0.840925	1.17672e-05	0.000154958	1.7912	YES
Otx1	10.29	13.8133	0.486384	1.21238e-05	0.000159359	1.40093	NO
Mlc1	50.3767	67.4367	0.478484	1.21518e-05	0.000159579	1.39328	NO
Cd68	12.4767	23.71	0.968209	1.24764e-05	0.000163539	1.95641	NO
Prex1	49.8	65.58	0.455922	1.25719e-05	0.00016464	1.37166	NO
Ddx26b	7.32	10.1267	0.525242	1.26003e-05	0.00016486	1.43918	NO
Fanci	1.3	2.22	0.829262	1.28494e-05	0.000167809	1.77678	NO
Ahnak	3.77667	5.43667	0.72748	1.29683e-05	0.000169041	1.65574	NO
Hk2	1.72667	2.89	0.806888	1.30539e-05	0.000169701	1.74943	NO
Kcnip3	27.9467	38.05	0.502911	1.30437e-05	0.000169701	1.41707	NO
Pcdh11x	5.89667	9.27	0.721003	1.34339e-05	0.000174166	1.64833	YES
P4ha3	6.22333	9.17667	0.619514	1.3542e-05	0.000175244	1.53636	NO
Nxph4	1.78333	3.87667	1.17815	1.37405e-05	0.00017749	2.26286	NO
Atp2b4	16.5667	20.6967	0.380721	1.40823e-05	0.000181575	1.30199	NO
Ccdc88b	0.81	1.46333	0.915966	1.41095e-05	0.00018176	1.88683	NO
Mturn	126.44	167.347	0.455372	1.43338e-05	0.000184316	1.37114	NO
Rrbp1	37.57	48.54	0.426668	1.433e-05	0.000184316	1.34413	NO
Prss23	2.83333	4.54667	0.741189	1.45346e-05	0.000186561	1.67155	NO
Slc14a2	4.34	8.55	0.996347	1.48404e-05	0.000189971	1.99494	NO
Limd1	7.71667	11.1233	0.582485	1.48682e-05	0.000190155	1.49743	NO
Naprt	4.34	7.23	0.793276	1.50672e-05	0.000192527	1.73301	NO
Slc6a11	161.45	209.723	0.436603	1.52784e-05	0.00019505	1.35341	YES
Car14	0.726667	1.71333	1.29538	1.54078e-05	0.000196526	2.45441	NO
Prss35	3.21	5.5	0.83624	1.55267e-05	0.000197864	1.78539	NO
Sh3bgrl	39.4967	48.9333	0.36982	1.57873e-05	0.000201005	1.29219	NO
Ctsc	4.23	6.29333	0.625329	1.59631e-05	0.00020288	1.54256	NO
Irf5	1.92	3.55667	1.00497	1.62795e-05	0.000206164	2.0069	NO
Arid5b	4.69333	6.65333	0.563622	1.6518e-05	0.000208812	1.47798	NO
Ncan	651.95	814.21	0.381131	1.65101e-05	0.000208812	1.30236	NO
Soat1	9.11667	12.58	0.52645	1.65508e-05	0.000209041	1.44038	NO
Kcnh1	0.33	0.756667	1.25506	1.66447e-05	0.00021004	2.38677	YES
Lrrc16b	73.6633	93.62	0.403694	1.67079e-05	0.000210651	1.32289	YES
Boc	2.62333	4.16	0.726389	1.69171e-05	0.000212533	1.65449	NO
Tmbim1	5.64667	8.86333	0.708424	1.69766e-05	0.000212927	1.63402	NO
Nkain4	27.83	40.52	0.604859	1.69784e-05	0.000212927	1.52083	NO
Rasal3	0.743333	1.55333	1.11704	1.70299e-05	0.000213384	2.16902	NO
Cyp2j6	10.67	14.0933	0.460025	1.7081e-05	0.000213836	1.37557	NO
Havcr2	0.816667	1.90667	1.28367	1.72619e-05	0.00021591	2.43457	NO
Anxa5	17.2533	30.2633	0.86112	1.7428e-05	0.000217605	1.81645	YES
Cit	10.4233	13.9467	0.483886	1.80147e-05	0.000224536	1.39851	NO
Ahi1	61.6967	83.6633	0.422971	1.83417e-05	0.000228411	1.34069	YES
Rai2	2.40333	4.2	0.866788	1.90234e-05	0.000235866	1.8236	YES
Gm17750	7.44333	14.3533	0.995052	1.92512e-05	0.000238276	1.99315	NO
D330050G23Rik	0.646667	1.57333	1.32612	1.94428e-05	0.000240082	2.50727	NO
Tacr3	0.88	1.63667	0.952503	1.95416e-05	0.00024103	1.93523	NO
Slc11a2	8.97333	12.3067	0.512881	1.9854e-05	0.000244671	1.4269	NO
Csrp1	20.2633	31.99	0.712724	2.00684e-05	0.000247099	1.6389	NO
Pcsk2os1	0.24	0.58	1.32815	2.03183e-05	0.000249958	2.51081	NO
Pgm2	38.43	47.84	0.376892	2.07076e-05	0.000254528	1.29854	NO
Tspan15	10.0367	13.7533	0.510798	2.07263e-05	0.000254537	1.42484	NO
Gpt2	31.46	43.7367	0.533115	2.08094e-05	0.000255338	1.44705	NO
Adgrb1	63.7033	78.9867	0.370163	2.08889e-05	0.000256091	1.2925	NO
Galnt12	1.48333	2.65333	0.897041	2.09437e-05	0.000256321	1.86224	NO
Pycard	1.66333	3	0.907354	2.14234e-05	0.000261561	1.8756	NO
Cemip	1.02333	1.73333	0.820514	2.14271e-05	0.000261561	1.76603	NO
Spred1	20.85	25.3567	0.348256	2.17647e-05	0.000265227	1.27302	NO
Rasgrf2	3.1	5.74667	0.958752	2.21682e-05	0.000269912	1.94363	NO
S100b	2.67	5.21667	1.01879	2.23646e-05	0.00027207	2.02622	NO
Daam2	11.9367	16.48	0.520468	2.25094e-05	0.000273598	1.43442	NO
Hvcn1	1.13	2.07667	0.927078	2.25516e-05	0.000273877	1.90142	NO
Vwa5a	4.75333	7.49	0.712706	2.27601e-05	0.000275938	1.63888	NO
Plxna2	5.12	7.87333	0.686484	2.33288e-05	0.000281402	1.60936	YES
Mfrp	0.26	0.596667	1.26437	2.37508e-05	0.000286239	2.40223	NO
Cenpm	9.24667	14.0033	0.649287	2.38212e-05	0.000286632	1.56839	NO
Otx2	23.59	31.68	0.483928	2.38238e-05	0.000286632	1.39855	NO
C2cd4c	7.42333	10.0633	0.500883	2.40886e-05	0.000289573	1.41508	NO
Arhgap9	0.6	1.44	1.33363	2.50014e-05	0.000300291	2.52036	NO
Oat	49.2567	61.0833	0.368974	2.51548e-05	0.000301624	1.29143	NO
Trp53inp1	4.47333	6.01333	0.484745	2.56938e-05	0.000307309	1.39934	NO
Rfx2	2.59333	4.09667	0.720845	2.58573e-05	0.000309004	1.64815	NO
Gja5	0.6	1.77667	1.61011	2.6075e-05	0.000311344	3.05275	NO
Galnt4	4.01333	5.71	0.567112	2.60983e-05	0.000311361	1.48156	NO
Gamt	20.6	32.6833	0.718168	2.62691e-05	0.000312873	1.64509	NO
Dact2	2.32	4	0.848435	2.64451e-05	0.000314706	1.80055	YES
Cdh9	1.43	2.69333	0.974966	2.65348e-05	0.000315509	1.96559	NO
Mlph	0.803333	1.45	0.91587	2.66494e-05	0.000316606	1.88671	NO
Emilin1	9.04333	15.39	0.819496	2.72129e-05	0.000323031	1.76479	NO
Ptprz1	138.827	177.457	0.415513	2.74546e-05	0.000325356	1.33377	NO
Epha5	19.02	23.5667	0.371947	2.81264e-05	0.000332763	1.2941	NO
Agtrap	3.33333	5.58667	0.796746	2.81968e-05	0.000333041	1.73718	NO
Emp2	25.01	33.9467	0.498857	2.82834e-05	0.000333787	1.41309	NO
Ctnna1	39.7533	55.0633	0.526202	2.83855e-05	0.000334714	1.44013	NO
Ak4	3.93333	5.90333	0.653646	2.8538e-05	0.000336233	1.57314	NO
Sdc4	7.39	11.5767	0.705016	2.86523e-05	0.000337299	1.63016	NO
Myo1e	4.07	6.14667	0.653102	2.87691e-05	0.000338394	1.57255	NO
Sept9	110.183	137.677	0.385328	2.89618e-05	0.000340379	1.30616	NO
Was	1.08667	2.32667	1.15745	2.9363e-05	0.000344524	2.23063	NO
Sv2c	5.70667	9.21667	0.752862	2.96131e-05	0.000346886	1.68513	NO
Cd24a	159.967	238.927	0.640369	3.03029e-05	0.000354674	1.55873	YES
Fgfr2	13.4467	18.1567	0.4891	3.05349e-05	0.000357095	1.40357	NO
Syngr2	11.76	18.35	0.697763	3.1229e-05	0.000364014	1.62199	NO
Eepd1	12.9533	17.4967	0.496014	3.12088e-05	0.000364014	1.41031	NO
Tcf7l1	13.3433	20.7833	0.693512	3.12886e-05	0.000364255	1.61722	NO
Efnb1	16.5967	22.59	0.504633	3.13266e-05	0.000364255	1.41876	NO
Plin2	28.7833	38.4	0.472522	3.13148e-05	0.000364255	1.38753	NO
Grik4	8.25333	11.68	0.562594	3.16914e-05	0.000368196	1.47692	YES
Gpr83	0.166667	0.99	2.61832	3.17495e-05	0.000368569	6.14035	YES
Adi1	9.34	13.9533	0.634692	3.18935e-05	0.000369938	1.55261	NO
Acot1	140.977	191.87	0.49888	3.19495e-05	0.000370286	1.41312	NO
Slc37a2	1.07	1.89667	0.881217	3.23224e-05	0.000374303	1.84193	NO
Ntsr2	8.20667	13.4467	0.764673	3.23608e-05	0.000374442	1.69899	NO
Tiam1	12.6633	16.19	0.41042	3.35693e-05	0.00038685	1.32907	NO
Htr2c	1.12667	2.63333	1.29981	3.38788e-05	0.000389784	2.46197	YES
Fam81a	4.30333	8.10667	0.97536	3.39473e-05	0.000389941	1.96613	YES
Ncf2	1.36	2.62333	1.00101	3.41102e-05	0.000391038	2.0014	NO
Arhgap25	1.71667	2.89333	0.830687	3.41253e-05	0.000391038	1.77853	NO
Gad1	26.3533	37.85	0.589942	3.4113e-05	0.000391038	1.50519	NO
Prkg1	2.36	3.42	0.594848	3.41677e-05	0.000391207	1.51031	NO
Nfs1	14.37	19.6867	0.510584	3.42923e-05	0.000392319	1.42463	NO
Crb2	0.92	1.56333	0.821012	3.47919e-05	0.000397714	1.76665	YES
Sox8	19.8733	28.7633	0.592379	3.51694e-05	0.000401061	1.50773	NO
Snx2	41.09	50.6233	0.36027	3.52042e-05	0.000401135	1.28367	NO
Ptx3	0.953333	2.22667	1.27471	3.53598e-05	0.000402443	2.4195	NO
Lcp1	8.69333	13.5633	0.699314	3.55833e-05	0.000404159	1.62373	YES
Mrc2	7.54333	12.8667	0.823164	3.58947e-05	0.000407371	1.76928	YES
Ly86	4.77	8.98	0.964848	3.62664e-05	0.000410933	1.95186	NO
Plod1	24.7833	36.22	0.601205	3.62418e-05	0.000410933	1.51698	NO
Gm3893	0.386667	0.846667	1.18743	3.65063e-05	0.000412664	2.27746	NO
Acox1	89.6433	108.627	0.337047	3.69848e-05	0.000417408	1.26317	NO
Grid2	7.12333	10.2233	0.583629	3.86295e-05	0.000433559	1.49861	NO
Lcat	24.3667	35.6867	0.605842	3.8768e-05	0.00043477	1.52187	NO
Padi2	0.46	1.04333	1.25033	3.88838e-05	0.000435725	2.37895	NO
Sumf2	10.2833	14.53	0.556391	3.92584e-05	0.000438884	1.47059	NO
Slc25a10	9.7	12.5733	0.432635	3.93619e-05	0.000439696	1.3497	NO
Anxa3	7.45	12.2233	0.773028	4.02547e-05	0.000449316	1.70885	NO
Galns	8.08333	11.13	0.512014	4.03219e-05	0.000449713	1.42604	NO
Ly6e	47.02	58.2	0.34893	4.04427e-05	0.000450706	1.27362	NO
Calb1	4.19667	9.79667	1.2905	4.09897e-05	0.00045573	2.44612	NO
Rbbp9	14.0133	18.5633	0.464101	4.10333e-05	0.000455857	1.37946	NO
Rftn2	14.8	19.8767	0.483043	4.13775e-05	0.000459322	1.39769	NO
Antxr1	15.1	19.9233	0.457412	4.19284e-05	0.00046435	1.37308	NO
Mthfd1	22.4433	28.6333	0.408578	4.20559e-05	0.000465399	1.32738	NO
Lefty2	2.09333	3.52333	0.810262	4.24723e-05	0.000469276	1.75353	NO
Slc25a1	70.2733	88.12	0.384922	4.3129e-05	0.000476162	1.30579	NO
Anxa7	13.4267	17.4633	0.43656	4.35689e-05	0.000480645	1.35337	NO
Slit3	0.606667	1.52667	1.39683	4.39542e-05	0.000484144	2.63322	NO
Lhx1os	2.78333	6.57667	1.2891	4.45877e-05	0.000489982	2.44376	NO
B2m	70.92	108.3	0.661461	4.48744e-05	0.000492751	1.58168	NO
Hexa	40.1467	54.26	0.491789	4.49743e-05	0.000493467	1.40619	NO
Zfp36l2	21.81	30.86	0.556282	4.60017e-05	0.000503961	1.47047	NO
Il6ra	1.40667	2.43	0.849512	4.6048e-05	0.00050408	1.80189	NO
Sox6	6.50333	8.41667	0.43803	4.62187e-05	0.00050556	1.35475	NO
Prdm16	1.65667	2.34	0.566021	4.62582e-05	0.000505602	1.48043	NO
Zfp516	4.42667	6.10667	0.525823	4.85028e-05	0.000528105	1.43975	NO
Ninj1	17.0333	25.96	0.662881	4.98024e-05	0.000540598	1.58324	NO
Mt3	201.657	279.753	0.519878	4.99996e-05	0.00054191	1.43383	YES
Trf	13.5933	21.2433	0.699467	5.02141e-05	0.000543406	1.6239	NO
Ccr5	0.93	2.03	1.19164	5.10968e-05	0.000551279	2.28412	NO
Bdh2	2.10333	4.21667	1.05608	5.10284e-05	0.000551279	2.07927	YES
Tns3	17.0333	21.84	0.416909	5.15694e-05	0.000555956	1.33506	NO
Gata2	4.98667	8.01	0.741849	5.2986e-05	0.000570363	1.67232	NO
Ipo8	10.8367	13.6733	0.395532	5.35043e-05	0.000575071	1.31543	NO
Sema3c	1.48333	3.40667	1.26328	5.40777e-05	0.000580794	2.40042	NO
Gatm	47.83	62.6467	0.447918	5.45923e-05	0.000585435	1.36407	NO
Mapk15	1.31667	3.09667	1.2887	5.49097e-05	0.000588395	2.44308	NO
Pcdh10	71.2	87.5667	0.358354	5.55918e-05	0.000594807	1.28196	NO
Zbtb18	24.3567	43.52	0.899569	5.5968e-05	0.000597932	1.86551	YES
Adgrg5	0.256667	0.713333	1.53113	5.77614e-05	0.000613402	2.89013	NO
Gbp9	1.3	2.2	0.813911	5.77461e-05	0.000613402	1.75797	NO
Knstrn	8.12667	11.38	0.54344	5.86268e-05	0.000621663	1.45744	NO
Gpc6	7.21	9.69	0.483454	5.86823e-05	0.000621787	1.39809	NO
Ms4a6b	0.63	1.67	1.46152	5.91087e-05	0.000625838	2.75399	NO
Erbb2	6.03667	8.80333	0.601087	5.93125e-05	0.000627528	1.51686	NO
Btk	0.686667	1.61333	1.28383	5.95457e-05	0.000629059	2.43485	NO
Grik1	35.3633	45.0567	0.411975	6.04983e-05	0.000636284	1.33051	NO
Abcd2	3.40667	4.83333	0.56416	6.066e-05	0.000637513	1.47853	NO
Abca4	0.473333	0.826667	0.870868	6.14389e-05	0.000644745	1.82876	NO
Robo3	0.363333	0.816667	1.23062	6.26532e-05	0.000656034	2.34668	NO
Palm3	3.27	5.76333	0.875147	6.28393e-05	0.000657499	1.83419	NO
Fbxo2	32.3433	48.4533	0.633884	6.32298e-05	0.000661098	1.55174	NO
Nr2e1	7.08333	10.93	0.683178	6.41706e-05	0.000669949	1.60567	NO
Dpyd	1.05667	2.10333	1.04327	6.49712e-05	0.000677809	2.06089	NO
Magt1	11.61	15.8933	0.530081	6.53394e-05	0.00068115	1.44401	NO
1700017B05Rik	4.30333	6.15	0.577672	6.57881e-05	0.000684823	1.49244	NO
Adssl1	2.53667	4.94667	1.03285	6.67145e-05	0.000693957	2.04607	NO
Rlbp1	12.4933	21.7	0.852932	6.80435e-05	0.000707264	1.80617	NO
Frrs1	1.12333	2.02667	0.905932	6.82131e-05	0.000708509	1.87375	NO
Gm8615	5.3	7.64333	0.587758	6.8497e-05	0.000710419	1.50291	NO
Fibcd1	8.47	11.35	0.486612	6.99771e-05	0.000724712	1.40115	NO
Sphkap	6.40333	10.5967	0.795586	7.1923e-05	0.000743239	1.73578	NO
Lgals9	12.9667	20.5967	0.719461	7.27347e-05	0.000749991	1.64657	NO
Suclg2	11.72	17.0267	0.592717	7.32278e-05	0.000754527	1.50808	NO
Efna4	2.43333	4.36	0.898863	7.33045e-05	0.000754771	1.8646	NO
Lrp5	8.29	12.39	0.635269	7.34035e-05	0.000755243	1.55323	NO
Sepp1	189.517	287.123	0.652681	7.36527e-05	0.000757259	1.57209	NO
Efhd2	59.22	82.2867	0.531098	7.39658e-05	0.00075883	1.44503	NO
Snx5	32.3033	42.93	0.464911	7.43161e-05	0.000761874	1.38023	NO
Smox	39.0967	49.74	0.401254	7.53439e-05	0.000771854	1.32066	NO
Ntsr1	1.44667	3.13	1.17583	7.54694e-05	0.000772582	2.25922	NO
Slc39a11	13.7633	17.6033	0.413534	7.57031e-05	0.00077386	1.33194	NO
Tmem123	10.87	16.5933	0.665968	7.69378e-05	0.000785148	1.58663	NO
Csf1	11.2267	17.1067	0.651093	7.70578e-05	0.000785148	1.57036	NO
Stard8	4.12	5.94667	0.58713	7.71389e-05	0.000785148	1.50226	YES
Pls3	15.7467	22.3933	0.561485	7.72002e-05	0.000785209	1.47579	NO
Peli2	4.55333	6.5	0.571456	7.72971e-05	0.000785633	1.48602	NO
Fxyd6	418.823	521.94	0.376758	7.86349e-05	0.000797519	1.29842	NO
Fam188b	1.70667	2.52333	0.736316	7.88126e-05	0.000798181	1.66592	NO
Lrrc58	24.12	28.5533	0.305006	7.91049e-05	0.000800571	1.23542	NO
Gnpda1	5.27	7.96333	0.654564	7.97185e-05	0.000805633	1.57414	NO
P2rx7	5.93333	8.61333	0.521919	8.19372e-05	0.000825706	1.43586	NO
Cdh22	11.8567	15.7067	0.463623	8.23587e-05	0.000829366	1.379	NO
Tmc6	1.24333	2.22667	0.874907	8.37156e-05	0.000840543	1.83389	NO
Nfatc1	4.53333	6.76667	0.632442	8.44804e-05	0.000846863	1.55019	NO
Cbfb	14.6733	19.0567	0.436315	8.45134e-05	0.000846863	1.35314	NO
Gltp	39.1333	50.97	0.438617	8.4807e-05	0.000849205	1.3553	NO
Eln	19.9167	47.4767	1.29663	8.48798e-05	0.000849336	2.45655	YES
Cbln2	31.0733	43.0733	0.532981	8.55501e-05	0.000854728	1.44692	NO
Ptpn13	8.00667	11.46	0.574529	8.62407e-05	0.00086053	1.48919	YES
Cd1d1	2.97	5.03667	0.81652	8.64833e-05	0.000862344	1.76115	NO
Cyp2j9	6.98	10.2567	0.614084	8.67098e-05	0.000863392	1.53059	NO
Psat1	108.967	140.187	0.420309	8.78803e-05	0.000873822	1.33821	NO
Rps6ka4	15.5833	20.53	0.45798	8.89646e-05	0.000883366	1.37362	NO
Slc38a3	61.79	85.5367	0.522421	8.91346e-05	0.00088382	1.43636	NO
Gpr149	0.336667	0.853333	1.38666	8.93367e-05	0.000885206	2.61473	NO
Rnf138rt1	1.47333	3.2	1.17619	9.008e-05	0.000890089	2.25979	NO
Kif15	3.52333	4.77333	0.500147	9.00425e-05	0.000890089	1.41436	NO
Pdlim5	13.5333	17.4633	0.466383	9.0491e-05	0.000893528	1.38164	NO
Dock1	14.6367	19.1233	0.443434	9.07239e-05	0.000895205	1.35984	NO
Mki67	14.3267	18.5367	0.432184	9.18973e-05	0.000906155	1.34927	NO
Sept2	70.9433	85.9667	0.336204	9.20056e-05	0.000906593	1.26243	NO
Fgl2	0.47	1.09333	1.26942	9.25543e-05	0.000910737	2.41065	NO
Cib2	59.03	78.8567	0.470162	9.2497e-05	0.000910737	1.38526	NO
Tmem106a	1.27667	2.45	0.997243	9.3461e-05	0.000919023	1.99618	NO
D930028M14Rik	4.84667	7.95	0.7779	9.36851e-05	0.000919317	1.71463	NO
Dusp15	14.3233	16.52	0.469805	9.36391e-05	0.000919317	1.38492	NO
Cxxc4	19.3733	23.8133	0.358942	9.57402e-05	0.000938188	1.28248	YES
Spata13	10.0567	12.36	0.372874	9.68889e-05	0.000946832	1.29493	NO
Srpx2	1.60333	3.12667	1.0238	9.85151e-05	0.000960083	2.03327	NO
Cand2	7.48667	10.2833	0.517979	9.84938e-05	0.000960083	1.43195	YES
Notch2	8.38	13.43	0.736863	9.90299e-05	0.000964216	1.66655	NO
Stat5b	8.26	11.36	0.522102	9.92097e-05	0.000964216	1.43605	YES
Mfsd2b	1.25	2.14667	0.834804	9.94742e-05	0.000965457	1.78362	NO
Lamb2	23.3033	33.5267	0.579283	0.000100807	0.000977729	1.49411	NO
Ttyh2	25.6133	35.2233	0.515697	0.000103778	0.00100448	1.42968	NO
Dab2	15.2233	25.5	0.784695	0.000104286	0.00100803	1.72273	YES
Dlx2	1.22333	3.79333	1.70179	0.000105138	0.00101489	3.25303	NO
Lmo3	12.3267	21.5733	0.873947	0.00010544	0.0010171	1.83267	NO
Lpp	2.26333	3.35333	0.624792	0.00010579	0.00101979	1.54199	NO
Rhoq	13.7367	18.45	0.486745	0.000106194	0.00102299	1.40128	NO
Ccbe1	0.743333	1.51667	1.08766	0.000107963	0.00103933	2.12529	NO
Fuz	7.11667	10.0633	0.557862	0.000108206	0.00104096	1.47209	NO
Plek	5.38333	7.72333	0.584697	0.000110998	0.0010671	1.49972	NO
Lhx6	1.89667	5.22667	1.53253	0.000113295	0.00108651	2.89294	NO
Plekhg2	14.9567	20.1067	0.480833	0.000113323	0.00108651	1.39555	NO
Pnrc2	39.21	47.57	0.337828	0.000113966	0.00109194	1.26385	NO
Myh6	0.47	0.86	0.926146	0.000114169	0.00109204	1.90019	NO
Csad	8.68333	12.2833	0.555587	0.000116184	0.00110871	1.46977	NO
Dscaml1	4.25	6.62333	0.7024	0.000116988	0.00111563	1.62721	NO
Rspo1	1.47	3.42333	1.28229	0.000117294	0.0011178	2.43225	NO
Alpl	5.48667	7.82667	0.570477	0.000118499	0.00112852	1.48501	NO
Dynlt1c	173.21	211.707	0.344478	0.000119408	0.00113566	1.26969	NO
Cpa1	0.656667	1.48	1.22821	0.000119638	0.0011367	2.34276	NO
Samsn1	0.7	1.66333	1.29363	0.000119775	0.00113686	2.45144	NO
Csgalnact1	3.24	4.71667	0.593992	0.000120086	0.00113905	1.50942	NO
Pdgfra	48.4967	58.8233	0.337587	0.000120967	0.00114512	1.26364	NO
Trpc4	0.89	2.58667	1.59275	0.000122116	0.00115352	3.01623	NO
Irf1	1.79667	3.45	1.01322	0.00012218	0.00115352	2.01841	NO
Cpne5	36.37	43.3333	0.314085	0.000122279	0.0011537	1.24322	YES
Hcls1	5.12667	7.65	0.635874	0.000122674	0.00115665	1.55388	YES
Rnaset2a	51.4833	72.2433	0.542882	0.000122968	0.00115865	1.45688	NO
Slc32a1	21.3733	32.5767	0.671813	0.000123335	0.00116123	1.59307	NO
Ddn	3.92	6.47667	0.786673	0.000127312	0.00119326	1.72509	NO
Hist1h1c	5.87	15.0133	1.4033	0.000127967	0.00119832	2.64506	NO
Masp1	14.9167	19.0233	0.409992	0.000128032	0.00119832	1.32868	NO
Cpt1c	25.8967	32.56	0.389262	0.000128105	0.00119832	1.30972	NO
Casp8	3.48	5.64667	0.745448	0.00012839	0.0012002	1.67649	YES
Hrh3	1.95	3.72667	0.998294	0.000128718	0.00120247	1.99764	NO
Mtmr10	8.07	10.45	0.430243	0.00012985	0.00120987	1.34746	NO
Lyz2	6.10333	16.58	1.48517	0.000131003	0.00121981	2.79951	NO
Mut	7.92667	10.46	0.461311	0.000132706	0.00123323	1.37679	NO
Stab1	11.64	20.0167	0.835995	0.000133856	0.00124149	1.78509	YES
Asph	25.7	29.2633	0.353806	0.000134873	0.00125011	1.27793	NO
Gm11837	3.73333	7.17667	0.996959	0.000135728	0.00125639	1.99579	NO
Cenpf	5.31667	6.93333	0.443651	0.000135967	0.00125779	1.36004	NO
Hmgn5	16.7067	23.4133	0.541803	0.000136427	0.00126122	1.45579	NO
Smagp	2.54	5.90667	1.1949	0.000137923	0.00127277	2.2893	NO
Hmox1	11.3767	23.3	1.08593	0.000138035	0.00127277	2.12274	NO
Acaa2	31.9067	45.36	0.560179	0.000138346	0.00127481	1.47445	NO
Slc7a2	3.54667	4.84667	0.508041	0.000139695	0.00128488	1.42212	YES
Slc29a3	6.71333	8.67667	0.431533	0.00013971	0.00128488	1.34867	NO
Gys1	16.0867	21.8	0.497581	0.000140441	0.00128993	1.41184	NO
Foxo6	8.12667	13.7833	0.82615	0.000140762	0.00129121	1.77295	NO
Asap3	3.2	4.76	0.626764	0.000140743	0.00129121	1.5441	NO
Tcn2	22.0067	36.29	0.773154	0.000141617	0.00129821	1.709	NO
Il1rl2	0.493333	1.21333	1.3486	0.00014179	0.00129896	2.54666	NO
Gm266	4.21	8.84667	1.13551	0.0001446	0.00131965	2.19696	NO
Fam19a5	74.0633	86.4	0.281431	0.000145523	0.00132718	1.2154	NO
Hbp1	16.1433	22.7633	0.551252	0.00014802	0.00134908	1.46536	NO
Vwa5b2	22.21	27.9067	0.400935	0.000148847	0.00135574	1.32036	YES
Rhbdl3	0.99	1.88667	0.987489	0.000149413	0.00136003	1.98273	NO
Glud1	215.923	264.377	0.349565	0.000149597	0.00136084	1.27418	NO
Ldlrad3	18.48	22.48	0.343992	0.000151673	0.00137884	1.26926	NO
Ormdl2	2.26667	3.74333	0.783592	0.000153756	0.00139331	1.72141	NO
Osbpl9	25.9667	31.1133	0.322243	0.000155039	0.00140405	1.25027	NO
Nnt	9.65333	13.6767	0.558912	0.000155377	0.00140621	1.47316	NO
Ccl6	1.47	2.93667	1.05646	0.000158251	0.00142767	2.07982	NO
Acadl	47.2433	66.26	0.541347	0.000159134	0.00143454	1.45533	NO
Cpd	13.9933	16.8067	0.325666	0.000159214	0.00143454	1.25324	NO
Tmem100	7.46667	11.1833	0.639763	0.000159487	0.00143609	1.55807	YES
Ncf1	2.84333	4.62667	0.74706	0.000160702	0.00144611	1.67837	NO
Rbpms	6.35333	9.85667	0.690419	0.000162156	0.00145735	1.61375	NO
Fgf1	2.08	3.31667	0.730565	0.000162671	0.00146105	1.65929	NO
Pde8b	4.64333	6.45	0.537392	0.000163126	0.00146422	1.45135	NO
4933412E12Rik	0.606667	1.47	1.31606	0.000167415	0.00149869	2.48985	NO
Mis18bp1	2.07333	3.11667	0.645795	0.000167493	0.00149869	1.5646	NO
Nfkb2	3.31667	5.37333	0.764278	0.00017278	0.00154307	1.69852	NO
Nap1l5	74	99.9333	0.496277	0.000173529	0.00154879	1.41057	NO
Csf2rb	0.766667	1.29667	0.818542	0.000174161	0.00155253	1.76362	NO
Glis3	0.44	0.813333	0.949774	0.000175203	0.00156079	1.93157	NO
Siae	5.36667	7.34	0.514498	0.000176776	0.00157283	1.4285	NO
Athl1	4.95667	8.05	0.750766	0.000177583	0.00157803	1.68269	NO
Colgalt2	8.84667	12.0567	0.504635	0.000177581	0.00157803	1.41876	NO
Prex2	3.19	4.47	0.546354	0.000178133	0.00158193	1.46039	NO
Slc27a1	70.1833	85.97	0.350186	0.000178573	0.00158485	1.27473	NO
Hdac7	27.87	35.1667	0.386363	0.000179238	0.00158976	1.30709	YES
F2r	31.2967	38.92	0.372875	0.000180191	0.00159721	1.29493	NO
Aoc3	0.356667	0.97	1.48903	0.000180905	0.00160254	2.80701	NO
Lrig1	49.1033	67.0467	0.506922	0.000182019	0.00161141	1.42101	NO
Pik3ip1	9.47667	13.9733	0.621628	0.000187614	0.00165476	1.53861	NO
Sulf1	7.05333	11.61	0.766783	0.000187957	0.00165675	1.70147	YES
Chpt1	10.55	12.9767	0.482852	0.000189697	0.00167105	1.3975	NO
Rspo2	0.473333	1.19333	1.39751	0.000193024	0.0016968	2.63446	NO
Dock8	0.796667	1.39	0.851681	0.000193098	0.0016968	1.8046	NO
Bace2	0.513333	0.996667	1.01198	0.000193816	0.00169996	2.01668	NO
Acads	9.87667	14.0267	0.562996	0.000193686	0.00169996	1.47733	YES
Crabp1	4.86333	11.13	1.2479	0.000195227	0.00171128	2.37495	NO
Dkk3	26.6567	33.63	0.393623	0.000200137	0.00175	1.31369	NO
Fmod	2.65667	4.58667	0.847226	0.000201599	0.0017617	1.79904	YES
Necab2	52.1067	65.9267	0.398053	0.000202289	0.00176555	1.31773	YES
Sall3	10.9733	14.3533	0.448449	0.000203067	0.00176912	1.36457	NO
Slc1a3	130.153	168.057	0.426493	0.00020369	0.00177343	1.34396	NO
Pros1	9.41333	14.5167	0.67748	0.000203907	0.00177423	1.59934	NO
Plin3	10.0067	15.8267	0.712988	0.000213199	0.00185055	1.6392	NO
Stat1	4.27333	5.97	0.541954	0.000213636	0.00185208	1.45594	NO
Plcb3	19.6067	24.9333	0.404319	0.000213619	0.00185208	1.32346	NO
Rassf10	1.62333	2.64333	0.75825	0.000215407	0.00186515	1.69144	NO
Mylk	3.66	5.49333	0.63997	0.00021946	0.00189562	1.5583	NO
Meis1	4.91	7.29333	0.631906	0.000222292	0.00191775	1.54961	NO
Angptl4	30.2867	42.67	0.5463	0.000222247	0.00191775	1.46034	YES
Pcx	62.0967	81.1233	0.44124	0.000222448	0.00191794	1.35777	NO
Etfb	52.64	70.9933	0.484069	0.000223421	0.00192516	1.39868	NO
Prkcdbp	34.4833	49.4133	0.570856	0.000225691	0.00194236	1.4854	NO
Tacr1	2.16667	3.90667	0.920812	0.000228063	0.00196159	1.89318	YES
Capns1	182.867	217.06	0.304291	0.000229002	0.00196847	1.23481	NO
Sec24d	7.14	9.62	0.488845	0.000229198	0.00196897	1.40332	NO
Mad2l2	31.6467	39.9167	0.395148	0.000231365	0.00198519	1.31508	NO
Kcnk6	1.05	1.87333	0.89369	0.000233158	0.00199936	1.85792	NO
Rdh5	4.93333	8.13	0.779685	0.000234142	0.00200659	1.71676	NO
Calcoco1	25.7067	32.1667	0.38028	0.000234572	0.00200906	1.30159	NO
Tifab	0.72	1.54667	1.15229	0.000237954	0.00203435	2.22266	NO
Mxi1	14.2233	18.1767	0.412509	0.000238921	0.00204016	1.331	NO
Itgb5	34.3133	45.94	0.478221	0.000239092	0.0020404	1.39302	YES
Plat	97.43	131.393	0.486899	0.000243027	0.00207273	1.40143	NO
Ptafr	0.393333	1.05667	1.47722	0.000244294	0.00207979	2.78411	NO
Fermt2	43.58	55.22	0.40071	0.000246186	0.00209464	1.32016	NO
Arhgap28	1.92667	3.10333	0.74545	0.000248132	0.00210868	1.6765	NO
Vasn	6.23	9.30333	0.635702	0.000248507	0.00210938	1.55369	NO
Tor1aip1	12.6633	15.6733	0.366841	0.000248511	0.00210938	1.28953	NO
Dgkb	3.73333	5.53	0.629509	0.000250209	0.00212009	1.54704	NO
Rgl1	12.4967	16.8633	0.488963	0.000250392	0.00212009	1.40344	NO
Csrp2	49.7133	64.56	0.431202	0.00025052	0.00212009	1.34836	NO
Mtss1l	273.053	333.767	0.349051	0.000250514	0.00212009	1.27372	YES
Hacl1	1.95667	3.12	0.731719	0.000251069	0.00212347	1.66062	NO
Tuba4a	34.1767	42.7367	0.387523	0.000253521	0.00214104	1.30815	NO
Cyp26b1	0.7	1.75	1.37589	0.000254511	0.00214748	2.59528	NO
Wnt5a	9.2	13.6533	0.612172	0.000257109	0.00216811	1.52856	NO
Slc1a2	30.7367	37.58	0.351394	0.000258371	0.00217746	1.27579	NO
Txlnb	0.35	0.776667	1.19491	0.000261495	0.00219987	2.28931	NO
1700016K19Rik	3.93333	6.85667	0.860364	0.000262056	0.00220328	1.8155	YES
Fabp5	697.997	850.45	0.339133	0.000262553	0.00220616	1.265	NO
Krt19	1.25667	3.77	1.54949	0.000264293	0.00221947	2.92714	NO
2900092D14Rik	5.89667	7.84	0.469931	0.000264491	0.00221982	1.38504	NO
Cacng4	279.07	328.26	0.291672	0.000270213	0.00226383	1.22406	NO
Rfxank	10.3233	13.87	0.486281	0.000271176	0.00226748	1.40083	NO
Abcb1b	0.41	0.756667	0.942729	0.000271648	0.00226917	1.92216	NO
Rgcc	16.4567	25.27	0.673259	0.000277823	0.00231802	1.59467	NO
Cyp4f15	2.01667	3.46	0.834208	0.000278406	0.00232152	1.78288	NO
Gpr17	19.35	27.0433	0.545603	0.000279002	0.00232513	1.45963	NO
Nxph1	14.0533	21.44	0.673056	0.000280296	0.00233317	1.59445	NO
Smug1	10.6867	13.9233	0.441207	0.000282646	0.00235124	1.35774	NO
Lhx5	5.33667	7.44	0.541722	0.000283343	0.0023544	1.45571	NO
Akr1b10	5.13667	9.70333	0.97961	0.000284022	0.00235866	1.97193	NO
St5	14.7067	18.48	0.395388	0.000284411	0.00236052	1.3153	NO
Adam17	11.2933	15.06	0.474165	0.000285226	0.0023659	1.38911	NO
Utrn	7.38	9.55667	0.429163	0.000285419	0.00236612	1.34645	YES
Sst	37.2533	88.1767	1.30343	0.000288111	0.00238704	2.46815	NO
2610001J05Rik	19.3533	24.5467	0.402088	0.000288565	0.00238941	1.32142	NO
Zfhx2os	0.443333	1.05333	1.30467	0.000288976	0.00239002	2.47028	NO
Mast4	23.54	30.2567	0.427493	0.000295975	0.00244222	1.34489	YES
Zfp36l1	52.4867	75.58	0.580752	0.000296546	0.00244552	1.49563	NO
Dera	7.16667	10.2267	0.570317	0.00029876	0.00246235	1.48485	YES
Tln1	19.5133	25.9367	0.466358	0.000300256	0.0024718	1.38162	YES
Traf3ip3	0.566667	1.24	1.17984	0.000300718	0.00247418	2.26552	NO
Nxt2	10.64	13.73	0.427386	0.000302036	0.00248214	1.34479	NO
Mavs	5.13667	7.48667	0.610746	0.000303097	0.00248943	1.52705	NO
Ddah2	149.333	177.097	0.303444	0.000303863	0.00249427	1.23409	NO
Prdx1	114.553	134.683	0.291255	0.000305477	0.0025047	1.2237	NO
Cryab	13.2133	21.2467	0.736976	0.000306205	0.00250915	1.66668	NO
Fcgr2b	2.22333	4.15667	0.961018	0.000307297	0.00251665	1.94668	NO
Thrb	0.77	1.35667	0.877207	0.000314077	0.00256484	1.83682	YES
Ugp2	31.1967	36.86	0.313553	0.000314095	0.00256484	1.24276	NO
Adhfe1	12.2533	16.7567	0.507475	0.000319308	0.00260301	1.42156	NO
Dok5	24.7233	33.43	0.496234	0.000322754	0.00262808	1.41053	NO
Prc1	15.4033	21.3067	0.519622	0.000323006	0.00262863	1.43358	NO
Micu2	28.28	34.4533	0.342955	0.000328604	0.00267113	1.26835	NO
Fsip1	0.656667	1.35333	1.10595	0.000330091	0.00268168	2.1524	NO
Lama5	1.35333	2.04333	0.653545	0.000330917	0.00268532	1.57303	NO
Bmpr1a	26.4133	31.9833	0.337076	0.000330838	0.00268532	1.26319	NO
Pygl	3.62667	5.57333	0.672469	0.000333492	0.00270206	1.5938	NO
Gusb	22.0233	28.9467	0.451717	0.000334044	0.00270452	1.36767	NO
Nbl1	21.11	31.7233	0.639669	0.000338195	0.0027319	1.55797	NO
B4galt1	4.67667	6.42333	0.516247	0.000344038	0.00277752	1.43023	NO
Dock6	10.6067	15.31	0.583445	0.000347934	0.00280579	1.49842	NO
Sox14	12.8933	16.91	0.450371	0.000349117	0.00281213	1.36639	NO
Phkb	11.3567	14.1633	0.379036	0.000349028	0.00281213	1.30047	NO
Barhl2	2.07333	3.35333	0.755939	0.000351824	0.00283073	1.68873	NO
Kif1c	56.9867	73.26	0.420287	0.000352444	0.00283411	1.33819	NO
Pxmp4	11.2433	15.3967	0.509925	0.000354288	0.00284733	1.42398	NO
Dbx2	11.2667	15.7833	0.542417	0.000355026	0.00285165	1.45641	NO
Itgb2	1.09667	2.32333	1.13755	0.000356243	0.00285981	2.20006	NO
Vit	15.0033	19.0433	0.400688	0.000360648	0.00289354	1.32014	NO
Pdyn	0.84	1.68	1.06789	0.000361617	0.00289967	2.09636	NO
Stat6	3.98667	5.90667	0.624202	0.000361854	0.00289993	1.54136	NO
Tead1	8.79333	10.5433	0.323364	0.000363693	0.00291185	1.25124	NO
Pik3cg	1.22	1.84667	0.679311	0.000369588	0.00295691	1.60138	NO
Lyrm5	7.78	11.0867	0.573827	0.0003719	0.00297373	1.48847	NO
Pik3r3	26.7	32.89	0.364468	0.000378646	0.00302088	1.28741	YES
Stag3	9.38333	12.4167	0.461089	0.000381292	0.00304028	1.37658	NO
Ggh	11.32	16.09	0.563904	0.000383354	0.00305329	1.47826	NO
Anxa11	3.66333	5.91667	0.746191	0.000387026	0.00307737	1.67736	NO
Gpm6b	274.26	321.783	0.329922	0.000388281	0.00308562	1.25695	NO
Golm1	23.44	28.7933	0.356778	0.000390701	0.00310138	1.28056	NO
Dzip1	118.243	144.027	0.34413	0.00039153	0.00310623	1.26939	NO
Bin2	3.31667	5.25	0.718623	0.000394225	0.00312458	1.64561	NO
Adamts2	1.27	1.96667	0.689063	0.000394283	0.00312458	1.61224	NO
Nab2	9.44	13.3033	0.556636	0.0003947	0.00312613	1.47084	NO
Man1a	2.37667	3.53	0.626967	0.000395551	0.00313114	1.54431	NO
Aldh1a7	1.65333	3.56333	1.16076	0.000397495	0.00314477	2.23575	YES
Lyl1	3.79667	6.71667	0.875208	0.000398546	0.00315133	1.83427	YES
Sla	2.86	6.51	1.2582	0.000399639	0.00315821	2.39197	NO
Gyg	28.65	35.44	0.367102	0.000402742	0.0031792	1.28976	NO
Pgpep1	9.89333	13.26	0.48286	0.000405381	0.00319826	1.39751	NO
Samhd1	8.31	10.5833	0.409457	0.000407861	0.00321604	1.32819	NO
Bhlhe22	4.27333	9.36	1.19571	0.000414853	0.00326754	2.29057	NO
Adcy8	14.83	18.33	0.364738	0.000422465	0.00332013	1.28765	NO
Lepr	1.11667	2.01	0.913434	0.000423092	0.00332323	1.88352	NO
Vstm4	5.70333	9.97333	0.85941	0.000423356	0.00332346	1.8143	NO
Slc12a4	16.6567	22.78	0.506701	0.000429326	0.00336661	1.4208	NO
Kcnd2	32.6033	38.3933	0.297926	0.00043062	0.00337489	1.22938	YES
Pard3b	3.87667	5.24	0.491953	0.000431359	0.00337882	1.40635	NO
Arx	1.86667	4.17	1.22341	0.000435332	0.00340619	2.33499	NO
Qsox1	28.02	34.6567	0.351192	0.000436625	0.00341442	1.27561	NO
Vegfb	60.04	76.6133	0.406582	0.000439047	0.00342959	1.32554	NO
E130008D07Rik	12.8133	16.93	0.45044	0.00043936	0.00343014	1.36646	NO
Zfp36	4.35333	7.31333	0.8018	0.000440081	0.00343389	1.74327	NO
Pdcd4	38.8367	46.77	0.320488	0.000440931	0.00343864	1.24875	NO
Mcm6	15.3333	20.0867	0.44731	0.00044144	0.00344071	1.3635	NO
Map3k6	0.79	1.55	1.03529	0.000444266	0.00345894	2.04953	NO
Pnmal2	137.913	169.467	0.360203	0.000445552	0.00346706	1.28361	YES
Fdps	141.51	168.627	0.309731	0.000449307	0.00349436	1.23948	NO
Klf15	21.1633	29.13	0.515258	0.00044971	0.00349559	1.42925	NO
Ctdsp1	29.9667	42.27	0.548928	0.000450705	0.0035014	1.463	NO
Vsir	5.69333	8.38333	0.612806	0.000451134	0.00350282	1.52923	YES
Hey2	10.1367	15.1133	0.632236	0.00045579	0.00353318	1.54996	NO
Hrh1	0.796667	1.37333	0.839352	0.000456044	0.00353322	1.78925	NO
Tmem18	18.6367	22.6433	0.340391	0.000457657	0.00354379	1.2661	NO
Igsf9	11.0767	17.0467	0.68691	0.00045908	0.00355287	1.60983	YES
Id1	87.8667	143.007	0.751912	0.000460058	0.0035585	1.68402	NO
Etv1	8.55667	11.3433	0.460819	0.000474755	0.0036642	1.37632	NO
Inppl1	13.1967	17.52	0.465193	0.000476073	0.00367061	1.3805	NO
Sec14l3	0.493333	0.943333	1.00153	0.000477295	0.00367582	2.00212	YES
Phldb2	4.49333	6.03	0.480774	0.000477058	0.00367582	1.39549	NO
Hadh	28.6967	39.1133	0.501231	0.000479898	0.00369386	1.41542	NO
Lrig3	1.41667	2.42	0.829073	0.00048664	0.0037417	1.77654	NO
Haghl	76.66	91.5167	0.310108	0.000487447	0.00374386	1.2398	NO
Adora2b	6.55	10.1833	0.697118	0.000487961	0.00374578	1.62126	NO
S100a1	30.1	45.9233	0.657635	0.000489571	0.00375611	1.57749	NO
Cpxm1	28.6667	36.8233	0.420354	0.00049128	0.00376719	1.33826	NO
Bub1b	6.10667	8.25333	0.491915	0.000494552	0.00379023	1.40631	NO
Gadd45b	9.02333	16.0333	0.892272	0.000494927	0.00379106	1.8561	NO
Aldh3b1	1.7	2.81	0.781544	0.000497261	0.00380483	1.71897	NO
Dbt	11.7233	14.5833	0.374775	0.000497061	0.00380483	1.29664	NO
Ptpn18	1.28667	2.35667	0.930522	0.000499201	0.00381557	1.90597	NO
Gabarap	328.747	384.037	0.281098	0.000502496	0.00383457	1.21512	NO
Arhgdib	9.46	16.1233	0.829395	0.000503355	0.00383906	1.77694	NO
Tacc1	16.0367	18.9133	0.288922	0.000505602	0.00385413	1.22173	NO
Mpped1	14.6267	29.9933	1.10167	0.000509873	0.0038846	2.14602	NO
Birc3	1.15	1.92333	0.798737	0.000510979	0.00389067	1.73958	NO
S100a10	146.283	173.9	0.303438	0.00051264	0.00389941	1.23408	NO
Elovl5	44.4133	52.52	0.301132	0.000520326	0.00394942	1.23211	NO
Kctd11	1.06	1.91333	0.909937	0.000524032	0.00397118	1.87896	NO
Foxa1	0.623333	1.23333	1.04454	0.000528579	0.00400138	2.06271	NO
Caskin2	17.0067	21.23	0.378062	0.000530927	0.00401487	1.29959	NO
Pou3f4	4.24667	5.92333	0.54038	0.000533621	0.0040331	1.45436	NO
Cd300a	0.643333	1.12	0.855743	0.000536115	0.00404764	1.80969	NO
Gda	0.913333	2.45333	1.49823	0.000543354	0.00409773	2.82496	NO
Crat	18.0767	21.6033	0.31578	0.000543615	0.00409773	1.24468	NO
Ackr1	41.4633	51.5967	0.371943	0.000545299	0.00410607	1.29409	NO
Irx3	4.76	6.73	0.55865	0.0005462	0.00411068	1.47289	NO
Vgll4	20.7833	27.8067	0.479936	0.000546844	0.00411334	1.39468	NO
Lfng	40.3233	56.3267	0.535649	0.00054991	0.00413422	1.44959	NO
Prps2	6.52667	8.72667	0.483252	0.000551085	0.00414086	1.39789	NO
Tns1	10.6033	14.3267	0.48992	0.000552855	0.00415196	1.40437	YES
Il6st	31.05	38.4167	0.367146	0.000555511	0.00416971	1.2898	YES
Cdk6	2.29	3.09667	0.496696	0.000562803	0.00421863	1.41098	NO
Emc10	129.863	154.183	0.308352	0.000563216	0.00421863	1.23829	NO
Synpo	2.23	3.51667	0.712202	0.000564707	0.00422534	1.6383	YES
Ets2	16.6167	20.12	0.336157	0.000568184	0.00424912	1.26239	NO
Btbd17	17.2933	24.4	0.553358	0.000570074	0.00425429	1.4675	NO
C1qtnf6	15.3967	21.4833	0.522533	0.000569944	0.00425429	1.43647	YES
Naip2	0.213333	0.473333	1.19542	0.000571954	0.00426609	2.29012	NO
Spred3	21.6733	26.2867	0.336454	0.000576497	0.00429546	1.26265	NO
Ttc39b	2.7	3.52	0.442501	0.000578803	0.00431038	1.35896	NO
Slc13a4	6.39333	11.9267	0.959923	0.00058625	0.00435899	1.94521	NO
Meis2	5.23	9.65667	0.947041	0.000587642	0.00436477	1.92791	NO
Ablim3	115.113	146.523	0.408695	0.000593895	0.00439971	1.32748	YES
Sept8	20.84	25.7033	0.362336	0.000597363	0.0044208	1.28551	NO
Gba	26.8233	32.7267	0.343975	0.0006038	0.00446611	1.26925	NO
Man2b2	17.7767	21.8767	0.360478	0.000606564	0.00448422	1.28385	NO
Slc30a3	0.576667	1.26	1.18611	0.000607604	0.00448957	2.27538	NO
Wipi1	13.5833	19.59	0.582466	0.000613125	0.00452331	1.49741	NO
Jph4	127.607	158.653	0.375349	0.000615539	0.00453641	1.29715	NO
Tmbim6	232.77	275.677	0.301673	0.000617722	0.00455013	1.23257	NO
Slc22a8	19.0333	26.08	0.512414	0.000626903	0.00461298	1.42643	YES
Sparc	199.327	301.177	0.645926	0.000631848	0.00464456	1.56474	YES
Megf10	3.54667	4.75333	0.485778	0.000636661	0.0046751	1.40034	NO
Fkbp11	1.69	3.84	1.22727	0.000638048	0.00468286	2.34124	NO
Plcb1	5.15667	7.35667	0.573678	0.000639705	0.00468776	1.48831	YES
Penk	13.2267	19.7367	0.627871	0.000643691	0.00470726	1.54528	NO
Plekho2	4.36	5.97667	0.512964	0.0006434	0.00470726	1.42698	NO
Dnah9	0.446667	0.686667	0.680573	0.000646708	0.00472453	1.60278	YES
Usp25	7.22	9.01333	0.381509	0.000648151	0.00473257	1.3027	NO
Sppl2a	10.5667	12.5433	0.307553	0.000650375	0.00474637	1.23761	NO
Lhfpl2	12.8667	17.1867	0.473091	0.000653619	0.0047627	1.38808	NO
Zcchc18	104.21	125.403	0.322498	0.00065445	0.00476632	1.25049	YES
Csf2rb2	0.353333	0.783333	1.21634	0.000659997	0.00479934	2.32357	NO
Heg1	13.01	16.8867	0.432685	0.000664594	0.00483029	1.34974	YES
Tspo	2.37	5.21667	1.186	0.000669829	0.00485839	2.27521	NO
Gnb4	49.7	58.4667	0.294591	0.000671069	0.00486491	1.22654	NO
Tnfrsf1a	16.7867	25.0733	0.632804	0.000672725	0.00487443	1.55058	NO
Kyat3	4.62	6.71333	0.59766	0.000682185	0.00493793	1.51326	NO
Acvrl1	7.97333	12.0833	0.656629	0.000683559	0.00494536	1.5764	NO
Gulp1	1.40667	2.30333	0.766169	0.000685814	0.00495663	1.70075	NO
Arhgef16	3.41	4.99667	0.613734	0.000686804	0.00496126	1.53021	YES
Ccdc82	7.06	9.05333	0.416743	0.000687205	0.00496153	1.33491	NO
Plce1	10.5633	13.28	0.388343	0.000693411	0.00500136	1.30889	NO
Nid1	80.96	110.85	0.508677	0.000696287	0.00501701	1.42275	NO
Tmsb15b2	2.98667	5.67667	0.976288	0.00070086	0.00504485	1.9674	NO
Wdr86	3.84	6.41333	0.794595	0.000707846	0.00509164	1.73459	YES
Gck	3.59333	4.92667	0.547944	0.000708437	0.00509164	1.462	YES
Fyco1	7.59333	9.68	0.407393	0.000710856	0.00510645	1.32629	NO
Maml2	8.40667	10.4567	0.374515	0.000716717	0.00514595	1.2964	NO
1700037H04Rik	34.15	42.75	0.375037	0.000723236	0.00518751	1.29687	NO
Ttc23	3.19	5.29	0.771491	0.000726142	0.00520573	1.70703	NO
Zcchc12	122.703	159.56	0.440407	0.000727602	0.00521356	1.35699	YES
Runx1	0.586667	0.86	0.737998	0.000729188	0.00521933	1.66786	NO
Mr1	2.15667	3.56	0.78263	0.000730904	0.00522405	1.72026	NO
Tmem256	120.787	158.37	0.436023	0.000730827	0.00522405	1.35287	NO
Serhl	2.81667	4.52333	0.737176	0.000734038	0.00524381	1.66691	NO
Mmrn1	1.29333	2.54	1.03353	0.000735588	0.00525224	2.04702	NO
Gpr182	2.86333	5.6	1.01787	0.000737711	0.00526476	2.02493	YES
Prrx1	3.37667	5.14333	0.650671	0.000745483	0.00530956	1.5699	NO
Smim15	14.7967	19.3133	0.442934	0.000750268	0.00534096	1.35937	NO
Chrm1	1.03667	1.72333	0.789762	0.000750667	0.00534112	1.72879	NO
Lama2	4.83	7.76667	0.738172	0.000757108	0.00538213	1.66806	YES
Anpep	8.19	12.7067	0.687979	0.000757187	0.00538213	1.61102	NO
Msn	35.0267	48.0867	0.510984	0.000760831	0.00540448	1.42502	NO
Gsdmd	2.33	4.14333	0.882224	0.000761826	0.00540699	1.84321	NO
Foxo4	8.04	11.2	0.535619	0.000764239	0.00542141	1.44956	NO
Gpr37l1	3.69	5.41333	0.609678	0.000764641	0.00542155	1.52592	NO
Scp2	39.58	45.95	0.274887	0.000773078	0.00547863	1.2099	NO
Naga	12.13	17.2533	0.561378	0.000773667	0.00547895	1.47568	NO
Optn	13.9633	18.5367	0.472123	0.000774045	0.00547895	1.38715	NO
Mpp6	24.99	30.02	0.323752	0.000774279	0.00547895	1.25158	NO
Amph	44.19	55.7033	0.397807	0.00077703	0.00549568	1.3175	YES
Antxr2	1.53	2.33667	0.670874	0.000778684	0.0055019	1.59204	NO
Bmpr1b	7.75667	10.35	0.480259	0.000778419	0.0055019	1.39499	NO
Thsd1	5.74	7.89333	0.521529	0.000785484	0.00554719	1.43548	NO
1700003M07Rik	5.68667	8.62667	0.654008	0.000787844	0.00555806	1.57353	NO
Akna	5.31333	6.92333	0.43932	0.000788588	0.00555806	1.35596	NO
Fech	18.02	22.06	0.353177	0.000788271	0.00555806	1.27737	NO
Adrb2	0.51	1.07	1.1164	0.000792255	0.00558113	2.16806	NO
Efnb2	7.09667	10.51	0.624754	0.000794439	0.00559375	1.54195	NO
Nqo1	19.57	26.5567	0.494505	0.000799085	0.00562089	1.40884	NO
Pdk2	18.9267	23.58	0.375461	0.000803795	0.00564843	1.29725	NO
Icam1	2.61333	5.01333	1.00123	0.000810945	0.00569023	2.0017	NO
Cyba	17.5133	27.6067	0.707268	0.000815031	0.00571608	1.63271	NO
Aldh2	91.5533	107.777	0.292556	0.000819376	0.00574088	1.22481	NO
Hpcal4	20.6067	27.8633	0.499349	0.000820318	0.00574465	1.41358	YES
Ctbp2	18.1867	22.6133	0.374202	0.000822335	0.00575594	1.29612	NO
Bcl2l11	4.14	5.17333	0.433029	0.000826956	0.00578259	1.35007	YES
A2m	18.98	33.7167	0.881184	0.000832235	0.00581378	1.84189	NO
Rdm1	4.57667	7.00333	0.670819	0.000838109	0.00584906	1.59198	NO
Serping1	15.84	23.2133	0.604593	0.000840446	0.00585455	1.52055	YES
Tmem175	9.42333	12.14	0.424065	0.000840543	0.00585455	1.3417	NO
Epdr1	15.2433	19.6367	0.425135	0.000844415	0.00587863	1.3427	NO
Aspa	0.833333	1.74667	1.12864	0.000845083	0.00588041	2.18652	NO
Mvk	67.34	79.7967	0.303957	0.000846716	0.00588888	1.23453	NO
Mro	3.7	5.5	0.656823	0.000847834	0.00589377	1.57661	NO
Hspa2	3.07333	4.58	0.63776	0.000852182	0.00591695	1.55591	NO
Elovl1	16.2567	22.45	0.522242	0.000852417	0.00591695	1.43619	NO
Trerf1	6.44667	8.54333	0.451038	0.000853185	0.00591939	1.36702	NO
Racgap1	25.99	31.2767	0.327201	0.000854275	0.00592406	1.25458	NO
Cep112	2.32333	3.27333	0.57703	0.000854919	0.00592563	1.49177	NO
Tnfrsf25	0.686667	1.36667	1.03931	0.000856229	0.00592909	2.05524	NO
Hsdl2	33.54	44.3867	0.45847	0.00086196	0.005957	1.37408	NO
Lrrn1	31.72	37.46	0.301598	0.00086362	0.00596557	1.23251	NO
Ccdc3	13.3867	17.8533	0.471408	0.000868389	0.0059956	1.38646	NO
Ggct	4.15333	6.45333	0.693881	0.000869369	0.00599945	1.61763	NO
Met	0.37	0.806667	1.18516	0.000871455	0.00601092	2.27389	NO
S1pr3	7.73667	10.67	0.520639	0.000874848	0.0060314	1.43459	NO
Csf3r	0.63	1.22333	1.00696	0.000884734	0.00609069	2.00967	NO
Slc44a2	26.3967	31.8567	0.328524	0.000886796	0.00609898	1.25573	YES
Maob	1.38667	2.28333	0.772391	0.000895127	0.00614438	1.7081	YES
Trp53i13	5.91667	8.68667	0.613595	0.000896754	0.00615257	1.53007	NO
Rorb	3.98	4.97	0.381488	0.000899194	0.00616633	1.30268	NO
Arhgap30	1.28	2.11667	0.782711	0.00090208	0.00618314	1.72036	NO
Gna15	0.956667	1.72	0.90348	0.000903824	0.00619211	1.87057	NO
Nup93	18.8967	23.4433	0.37118	0.000905554	0.00620097	1.29341	NO
Ctsl	42.52	51.58	0.338676	0.0009098	0.00622705	1.2646	NO
Emid1	5.6	8.23667	0.609207	0.000916956	0.00626998	1.52542	NO
Srgn	7.78333	12.7467	0.762248	0.000920781	0.00629009	1.69613	NO
Il11ra1	18.1633	25.97	0.56813	0.000924978	0.00631572	1.4826	YES
Abi3	1.04333	1.68667	0.705048	0.000927439	0.00632696	1.6302	NO
Bhlhe40	10.9967	14.9767	0.507577	0.000927515	0.00632696	1.42166	YES
Galr1	0.366667	0.84	1.25949	0.000933299	0.00636189	2.39412	NO
Plcb2	0.536667	0.89	0.802651	0.000933532	0.00636189	1.7443	NO
Taf9b	11.23	14.1033	0.390287	0.00093481	0.00636755	1.31065	NO
Litaf	11.7133	18.4467	0.710318	0.000938492	0.00638477	1.63616	NO
Rab13	23.77	32	0.483896	0.000938328	0.00638477	1.39852	NO
Rgs10	45.47	56.7533	0.377957	0.000942157	0.00640507	1.2995	NO
Kank2	9.28667	13.7333	0.617141	0.000946326	0.00642443	1.53383	NO
Gpx8	19.2933	28.16	0.59691	0.000951866	0.00645896	1.51247	NO
Gpr146	2.36667	3.84667	0.760422	0.000979113	0.00662171	1.69399	NO
Plscr4	0.903333	1.53667	0.827012	0.000987179	0.00667097	1.77401	NO
Lpcat2	1.91333	2.96	0.688446	0.00098774	0.00667097	1.61155	NO
Lamp1	268.6	321.62	0.31843	0.000987806	0.00667097	1.24697	NO
Evi5	19.4933	23.1867	0.308603	0.000997837	0.00672913	1.23851	NO
Ogn	0.93	1.84333	1.04197	0.000999669	0.00673828	2.05904	NO
Txnip	41.0467	67.66	0.770621	0.00100044	0.00673865	1.706	NO
Cenpi	2.18	3.08	0.558517	0.00100067	0.00673865	1.47275	NO
Tcf12	47.3567	59.4767	0.373236	0.00100432	0.00675358	1.29525	NO
Fzd4	2.47	3.57	0.591518	0.00100564	0.00675609	1.50683	NO
Tead2	33.1633	46.5667	0.543929	0.0010068	0.00675736	1.45794	NO
Mmp14	69.66	93.66	0.483446	0.0010104	0.00676887	1.39808	NO
Rprm	35.3767	56.83	0.744922	0.00101184	0.00677529	1.67588	NO
BC064078	12.9767	20.1333	0.683856	0.00101282	0.00677871	1.60643	NO
Dnajc27	22.9167	27.4067	0.320356	0.00101521	0.00679147	1.24864	NO
Prokr1	0.516667	0.98	0.995301	0.00101648	0.00679565	1.9935	NO
She	2.18667	3.21667	0.612439	0.00101727	0.00679565	1.52884	YES
Hist1h2bc	6.66333	12.9033	1.0151	0.00103556	0.00689513	2.02105	NO
Ech1	42.6733	54.1333	0.397404	0.00105168	0.00698614	1.31714	NO
Sp140	0.423333	0.883333	1.10862	0.00105418	0.0069981	2.15639	NO
D17H6S56E-5	11.4267	15.1533	0.464182	0.00105447	0.0069981	1.37954	NO
Eef2kmt	3.08667	4.56667	0.6218	0.00105671	0.00700969	1.53879	NO
Kcnc4	16.3733	20.7333	0.403954	0.00106342	0.00705096	1.32313	YES
Swap70	5.96	8.55333	0.574653	0.00107502	0.00712451	1.48932	NO
Vat1l	27.4467	37.6	0.518261	0.00107921	0.00714625	1.43223	NO
Nmral1	19.8067	25.1167	0.39427	0.00107931	0.00714625	1.31428	NO
Hadhb	26.5333	34.35	0.432043	0.00108506	0.007181	1.34914	NO
Paox	6.59667	9.15	0.528928	0.00108976	0.00720877	1.44286	NO
Htra1	12.1633	20.3067	0.790126	0.00109167	0.00721801	1.72923	NO
Myh14	2.14	2.80333	0.442636	0.00109405	0.00723042	1.35909	NO
Mme	0.196667	0.373333	1.01401	0.00109518	0.00723167	2.01952	NO
Abcb4	0.686667	1.10333	0.75527	0.00109526	0.00723167	1.68795	NO
Kcnh3	0.773333	2.18667	1.57633	0.00109789	0.00724568	2.98211	NO
Hpgd	1.83333	3.39667	0.945238	0.00110254	0.00726959	1.92551	NO
Tbxas1	1.94	3.02667	0.699148	0.00110401	0.00727594	1.62355	NO
Sash3	1.21333	2.13333	0.874677	0.00112683	0.00741946	1.8336	NO
Tnr	2.72333	4.05	0.635552	0.0011429	0.00751824	1.55353	NO
Clic1	38.5367	56.0533	0.59262	0.0011614	0.00762585	1.50798	NO
Nadk2	13.9667	17.22	0.325608	0.00117593	0.00771766	1.25319	NO
Ncapg	2.34667	3.27667	0.542547	0.00118064	0.00774147	1.45654	NO
Gli2	1.54333	2.31	0.638158	0.00118421	0.00776125	1.55634	NO
Col6a3	8.79667	14.8467	0.809399	0.00118491	0.00776228	1.75248	YES
Acot13	39.14	49.6467	0.397775	0.00119336	0.00781045	1.31747	NO
Pttg1	15.97	22.1567	0.543472	0.00119457	0.00781473	1.45748	NO
Mdk	87.74	126.41	0.58827	0.00119524	0.00781554	1.50344	YES
Nelfe	25.2033	31.6367	0.37575	0.00120478	0.00787433	1.29751	NO
Trim12c	3.65667	5.10667	0.541369	0.00121177	0.00791268	1.45535	NO
Slitrk2	8.16333	9.93	0.342931	0.00121169	0.00791268	1.26833	NO
Wfikkn2	4.46333	6.61333	0.621556	0.00121272	0.00791357	1.53853	YES
Zeb1	72.5333	88.85	0.351391	0.00121357	0.00791357	1.27579	NO
Smoc1	25.29	30.1767	0.314268	0.00121316	0.00791357	1.24338	NO
Sntg2	0.77	1.45333	0.991821	0.00121588	0.00792497	1.98869	NO
4930578C19Rik	1.24667	1.92	0.674594	0.00122672	0.00798831	1.59615	NO
Asah1	26.9267	34.9267	0.432878	0.00122885	0.00799849	1.34992	NO
Pla2g3	71.1667	92.6233	0.437657	0.0012336	0.00801844	1.3544	NO
Ptger3	2.06	3.42333	0.793436	0.00123661	0.00803427	1.7332	NO
C130030K03Rik	5.96	8.23	0.525455	0.00124207	0.0080661	1.43939	NO
H2-T23	2.90333	4.96333	0.831248	0.00124314	0.00806936	1.77922	NO
Aspm	3.14667	4.3	0.508067	0.00124377	0.00806971	1.42214	NO
Tal1	9.24333	11.9267	0.42861	0.00124913	0.00809713	1.34594	NO
Lgals3bp	6.42	8.58667	0.478872	0.00125045	0.00810198	1.39365	NO
Slc16a1	21.0133	27.8233	0.460497	0.00125553	0.0081275	1.37602	NO
Vcl	19.22	23.3267	0.340592	0.00126741	0.00819689	1.26628	NO
Gimap6	6.67333	10.3033	0.680972	0.00127522	0.00824366	1.60322	NO
Glmp	35.9633	44.27	0.357886	0.00127874	0.0082627	1.28155	NO
Vcam1	35.33	44.4933	0.389998	0.00128455	0.00829265	1.31039	NO
Rhoh	0.383333	0.693333	0.924245	0.00128978	0.00832028	1.89769	NO
Cd14	1.76333	2.87667	0.762366	0.00129209	0.00832996	1.69627	NO
Atp13a4	2.25667	3.17667	0.552123	0.00129579	0.00835006	1.46624	NO
Pttg1ip	42.18	52.6233	0.375095	0.00129941	0.00836581	1.29693	NO
Syndig1l	25.0233	29.65	0.306233	0.00130015	0.0083668	1.23648	NO
Ccl21a	16.75	32.3467	0.996185	0.00131675	0.00846621	1.99472	YES
Lcp2	2.45667	3.72333	0.657278	0.00131739	0.00846621	1.5771	NO
Itpk1	53.78	62.78	0.283565	0.00132418	0.00850602	1.2172	NO
Serpinb6a	18.9033	24.28	0.419292	0.00134183	0.00859993	1.33727	NO
Celsr1	6.31	8.01667	0.408473	0.00134925	0.00864363	1.32728	YES
Flrt3	4.16667	6.03	0.602067	0.00136533	0.00873871	1.51789	YES
Vrk3	14.16	19.0467	0.482721	0.00137654	0.00880255	1.39738	NO
Lrrc25	1.33667	2.84	1.13827	0.00138915	0.00887123	2.20118	NO
Sorbs3	21.2167	31.3933	0.623751	0.00140148	0.00894595	1.54088	NO
Pax3	0.476667	0.836667	0.877989	0.00140768	0.00897746	1.83781	NO
Atl3	6.91667	8.56333	0.366691	0.00143063	0.00911152	1.28939	NO
Man2a1	9.43667	13.4267	0.565926	0.00143194	0.0091158	1.48034	NO
Sulf2	43.0867	50.3633	0.285201	0.00144309	0.00917855	1.21858	NO
Pon3	1.29667	2.44	0.969063	0.00144768	0.00919537	1.95757	NO
Prcp	15.2067	19.0633	0.382701	0.00144721	0.00919537	1.30378	NO
Plxnb3	0.62	0.953333	0.688031	0.00145486	0.00923668	1.61108	NO
4930412O13Rik	0.75	1.28	0.826414	0.00146615	0.00930021	1.77327	NO
Acad11	4.75333	6.79667	0.570087	0.00147084	0.00931334	1.48461	NO
Gpsm3	5.95	8.52667	0.575647	0.00147776	0.00934885	1.49035	NO
Gpr21	4.97	7.33333	0.624179	0.00148733	0.00939682	1.54133	NO
Fbxo32	1.06333	1.82667	0.829264	0.00149226	0.00942376	1.77678	NO
Lrp10	34.6367	42.4167	0.349316	0.00149605	0.00944355	1.27396	NO
Fermt3	4.33667	6.64667	0.669468	0.00149842	0.0094543	1.59049	NO
Fam126a	10.1333	12.2967	0.339071	0.00150515	0.00948835	1.26494	NO
Fam120c	13.53	16.62	0.358195	0.00151003	0.00951488	1.28182	NO
Slc44a1	9.67667	12.1167	0.408617	0.00151092	0.00951627	1.32741	NO
Spns2	11.65	14.7933	0.382798	0.0015127	0.00952327	1.30387	YES
Rab3il1	17.5867	21.9567	0.376615	0.00151733	0.00954813	1.29829	NO
Gad2	8.05667	11.84	0.620658	0.00152103	0.00955877	1.53758	NO
Acadm	28.9067	35.18	0.343143	0.00152064	0.00955877	1.26852	NO
Fxyd1	10.9	16.8467	0.677445	0.00153367	0.00962114	1.5993	NO
Sox3	15.7567	20.0167	0.40045	0.00154681	0.00968218	1.31992	NO
Bphl	12.8767	17.24	0.477923	0.00155725	0.00974325	1.39274	NO
Arfip1	13.4267	17.07	0.403801	0.0015667	0.00979808	1.32299	NO
5031426D15Rik	0.236667	0.52	1.18454	0.00156793	0.00980037	2.27291	NO
Timp3	60.7367	78.5733	0.429306	0.00156914	0.00980037	1.34659	NO
Pea15a	533.76	643.18	0.325611	0.00156848	0.00980037	1.25319	NO
9330188P03Rik	1.60333	2.85333	0.889282	0.00157133	0.00980977	1.85225	NO
Rhof	8.25333	11.9133	0.591185	0.00157318	0.00981698	1.50648	NO
Iars2	21.3567	25.3533	0.306717	0.00157858	0.00984206	1.23689	NO
Cd82	13.8467	20.63	0.622939	0.00158158	0.00984781	1.54001	NO
Sstr1	3.64	5.31333	0.608119	0.00158029	0.00984781	1.52427	NO
Rnaseh2c	22.5933	30.8933	0.506689	0.00158153	0.00984781	1.42079	NO
Hes6	81.7833	94.6967	0.269379	0.00158593	0.00987058	1.20529	NO

## Sheet: NR2F1 Expression values (TPM)
GENE	CTRL_B	CTRL_D	CTRL_E	MUT_A	MUT_B	MUT_C	AVERAGE WT	AVERAGE MUT
0610005C13Rik	0.54	0.57	1	0.52	0.28	0.24	0.703333	0.346667
0610007P14Rik	57.67	43.5	50.92	50.91	51.63	51.97	50.6967	51.5033
0610009B22Rik	26	20.51	26.48	26	26.34	22.5	24.33	24.9467
0610009L18Rik	3.05	3.69	2.07	3.52	2.68	4.44	2.93667	3.54667
0610009O20Rik	46.32	38.87	43.72	47.54	44.39	43.72	42.97	45.2167
0610010B08Rik	4.86	1.05	4.93	2.22	2.1	3.4	3.61333	2.57333
0610010F05Rik	48.95	44.97	48.27	42.56	40.05	37.4	47.3967	40.0033
0610010K14Rik	135.86	131.45	126.62	131.86	136.01	139.67	131.31	135.847
0610011F06Rik	20.56	22.01	24.22	27.05	27.58	22.35	22.2633	25.66
0610012G03Rik	49.1	44.62	44.29	40.74	43.25	46.86	46.0033	43.6167
0610030E20Rik	6.95	6.96	7.26	7.14	6.59	7.15	7.05667	6.96
0610031O16Rik	0	0	0.07	0	0.07	0.07	0.0233333	0.0466667
0610037L13Rik	29.01	29.35	26.01	30.88	29.05	26.92	28.1233	28.95
0610038B21Rik	0.27	0.15	0.3	0.37	0.5	0.3	0.24	0.39
0610039H22Rik	0	0	0	0	0	0	0	0
0610039K10Rik	0.6	0.8	0.41	0.5	0.23	0.59	0.603333	0.44
0610040B10Rik	8.62	7.29	6.41	4.76	6.18	4.58	7.44	5.17333
0610040F04Rik	0.29	0.03	0.17	0.37	0.11	0.23	0.163333	0.236667
0610040J01Rik	4.87	4.65	4.71	3.49	3.54	2.86	4.74333	3.29667
0610043K17Rik	0.23	0.19	0.1	0.13	0.1	0	0.173333	0.0766667
1010001N08Rik	0	0	0	0	0	0	0	0
1110001J03Rik	116.02	92.51	91.48	114.73	113.05	114.48	100.003	114.087
1110002L01Rik	1.04	1.77	1.51	1.96	2.07	1.14	1.44	1.72333
1110004E09Rik	29.74	30.15	28.22	33.59	38.47	36.04	29.37	36.0333
1110004F10Rik	167.25	172.16	190.25	179.56	157.19	152.05	176.553	162.933
1110006O24Rik	5.39	7.16	5.68	7.71	6.26	6.44	6.07667	6.80333
1110008F13Rik	72.86	73.96	65.7	67.8	75.72	65.22	70.84	69.58
1110008L16Rik	6.92	6.66	7.09	5.92	5.94	5.66	6.89	5.84
1110008P14Rik	163.28	149.72	126.27	139.67	170.54	151.2	146.423	153.803
1110012L19Rik	26.83	23.33	24.63	23.28	22.33	23.75	24.93	23.12
1110015O18Rik	1.16	0.54	1.12	1.19	1.12	1.49	0.94	1.26667
1110017D15Rik	14.22	10.91	8.2	12.79	13.76	13.59	11.11	13.38
1110019D14Rik	0.46	0.43	0.03	1.1	0.94	0.44	0.306667	0.826667
1110020A21Rik	1.52	1.64	0.94	1.04	1.06	1.05	1.36667	1.05
1110025L11Rik	0	0	0	0	0	0	0	0
1110028F11Rik	0	0	0.02	0	0.02	0	0.00666667	0.00666667
1110028F18Rik	0	0	0	0.05	0	0	0	0.0166667
1110032A03Rik	19.42	16.93	21.64	21.33	20.6	19.7	19.33	20.5433
1110032F04Rik	1.54	1.37	1.18	1.99	1.55	2.21	1.36333	1.91667
1110034G24Rik	8.04	7.02	7.43	8.3	7.4	7.8	7.49667	7.83333
1110036E04Rik	0	0	0	0	0	0	0	0
1110037F02Rik	13.89	11.16	13.16	14.43	13.22	13.67	12.7367	13.7733
1110038B12Rik	95.36	95	108.57	88.04	90.04	80.09	99.6433	86.0567
1110038F14Rik	27.91	27.99	26.23	27.35	26.5	26.47	27.3767	26.7733
1110046J04Rik	2.23	0.97	1.36	1.37	0.98	2.04	1.52	1.46333
1110051M20Rik	85.84	83.64	88.39	94.84	93.33	91.45	85.9567	93.2067
1110058D11Rik	0.11	0	0	0	0.09	0	0.0366667	0.03
1110059E24Rik	25.85	22.22	25.24	26.59	25.24	21.91	24.4367	24.58
1110059G10Rik	4.99	4.8	5.49	5.06	4.67	5.3	5.09333	5.01
1110065P20Rik	90.78	86.29	88.61	81.05	84.53	86.26	88.56	83.9467
1190002N15Rik	5.93	6.3	6.16	6.84	6.02	8.73	6.13	7.19667
1190003K10Rik	0	0	0.29	0.06	0	0	0.0966667	0.02
1190005I06Rik	17.16	14.5	17.48	12.46	16.57	22.11	16.38	17.0467
1190007I07Rik	3.33	5.97	7.49	9.04	4.86	3.02	5.59667	5.64
1300002E11Rik	17.17	16.45	14.9	17.99	17.05	16.83	16.1733	17.29
1300017J02Rik	0	0.04	0.17	0.13	0	0.04	0.07	0.0566667
1500004A13Rik	13.57	10.98	10.2	13.36	11.59	14	11.5833	12.9833
1500009C09Rik	94.87	92.52	102.18	129.05	116.01	110.26	96.5233	118.44
1500009L16Rik	53.5	48.47	48.7	46.4	47.25	48.85	50.2233	47.5
1500011B03Rik	139.14	135.25	160.62	126.97	129.05	124.93	145.003	126.983
1500011K16Rik	22.17	18.42	17	23.68	21.54	20.85	19.1967	22.0233
1500012K07Rik	0.12	0	0	0	0	0	0.04	0
1500015A07Rik	4.8	3.55	4.07	3.95	3.63	3.61	4.14	3.73
1500015L24Rik	0	0	0	0	0	0	0	0
1500015O10Rik	0.79	1.28	0.57	1.38	1.52	0.83	0.88	1.24333
1500017E21Rik	0	0.05	0.06	0.15	0	0	0.0366667	0.05
1500026H17Rik	1.13	1.18	1.48	1.09	1.24	1.14	1.26333	1.15667
1600002D24Rik	0.18	0.1	0.08	0.16	0.29	0.03	0.12	0.16
1600002H07Rik	10.36	12.08	11.42	9.96	9.74	10.82	11.2867	10.1733
1600002K03Rik	14.39	8.98	10.12	10.98	15.43	11.91	11.1633	12.7733
1600010M07Rik	0.12	0	0	0.13	0	0	0.04	0.0433333
1600012H06Rik	17.71	18.84	19.72	18.93	18.99	19.14	18.7567	19.02
1600014C10Rik	20.73	16.67	20.57	19.6	20.91	17.36	19.3233	19.29
1600014C23Rik	0.92	0.25	0.95	0	0.27	0.13	0.706667	0.133333
1600015I10Rik	0	0	0.1	0.09	0	0	0.0333333	0.03
1600019K03Rik	0	0	0	0	0	0	0	0
1600020E01Rik	28.21	28.63	34.68	22.7	27.1	23.38	30.5067	24.3933
1600023N17Rik	1.72	1.04	1.41	0.52	1.24	1.68	1.39	1.14667
1600025M17Rik	0	0	0	0	0	0	0	0
1600027J07Rik	0	0	0	0	0	0	0	0
1600029I14Rik	0	0	0	0	0	0	0	0
1600029O15Rik	0.68	0.68	0.57	0.99	0.3	1.54	0.643333	0.943333
1700001C02Rik	0.1	0.23	0.51	0.21	0.59	0.17	0.28	0.323333
1700001C19Rik	0.79	0.57	0.19	0.12	0.61	0.22	0.516667	0.316667
1700001D01Rik	0	0	0	0	0	0	0	0
1700001F09Rik	0	0	0	0	0	0	0	0
1700001G01Rik	0	0	0	0	0	0	0	0
1700001G11Rik	0.61	0.42	0.31	0.83	0.76	0.38	0.446667	0.656667
1700001G17Rik	2.44	1.16	1.84	2.38	1.64	1.4	1.81333	1.80667
1700001J03Rik	0	0.41	0	0.18	0	0.15	0.136667	0.11
1700001J11Rik	0	0.02	0.02	0.07	0.04	0	0.0133333	0.0366667
1700001K19Rik	0.53	1.01	0.75	1.05	0.52	0.81	0.763333	0.793333
1700001K23Rik	0	0	0	0	0	0	0	0
1700001L05Rik	1.49	1.21	1.78	1.61	1.1	1.31	1.49333	1.34
1700001L19Rik	7.54	6.53	5.85	6.3	7.93	6.62	6.64	6.95
1700001O22Rik	2.1	2.71	1.91	2.49	2.75	2.28	2.24	2.50667
1700001P01Rik	0.46	0.56	0.61	0.12	0	0.61	0.543333	0.243333
1700003C15Rik	0	0	0	0	0	0	0	0
1700003D09Rik	0.04	0	0	0.13	0	0	0.0133333	0.0433333
1700003E16Rik	7.27	5.9	6.92	12.59	11.89	13.66	6.69667	12.7133
1700003E24Rik	0	0	0	0	0	0	0	0
1700003F12Rik	1.75	2.83	2.44	4.24	3.08	3.33	2.34	3.55
1700003G13Rik	0	0	0	0	0	0	0	0
1700003G18Rik	0	0	0	0	0	0	0	0
1700003H04Rik	0	0	0	0	0	0	0	0
1700003I22Rik	0	0	0	0	0	0	0	0
1700003L19Rik	0	0	0	0	0	0	0	0
1700003M07Rik	7.26	4.82	5.28	9.59	10.39	6.74	5.78667	8.90667
1700003P14Rik	0	0	0	0	0	0	0	0
1700006A11Rik	0	0	0	0	0	0	0	0
1700006E09Rik	0	0	0.17	0	0	0	0.0566667	0
1700006F04Rik	0	0	0	0	0	0	0	0
1700006H21Rik	0	0	0	0	0	0	0	0
1700007B14Rik	0	0.07	0.05	0	0	0	0.04	0
1700007F19Rik	0.1	0	0	0.04	0	0	0.0333333	0.0133333
1700007G11Rik	0.52	0.36	0.26	1.2	0.79	0.46	0.38	0.816667
1700007J10Rik	0	0.09	0	0	0	0	0.03	0
1700007K09Rik	0.1	0.08	0.64	0.11	0	0	0.273333	0.0366667
1700007K13Rik	5.16	5.81	6.72	9.96	8.84	9.24	5.89667	9.34667
1700007L15Rik	0.99	0.58	0.56	0.87	0.63	0.4	0.71	0.633333
1700007P06Rik	0	0	0	0	0	0	0	0
1700008C04Rik	0	0	0	0	0	0	0	0
1700008J07Rik	3.19	2.43	1.9	2.53	3.12	2.57	2.50667	2.74
1700008K24Rik	0	0.46	0.09	0.5	0	0	0.183333	0.166667
1700008O03Rik	3.68	2.41	2.39	1.93	2.26	2.27	2.82667	2.15333
1700008P02Rik	0	0	0	0	0	0	0	0
1700009C05Rik	0	0	0	0	0	0	0	0
1700009J07Rik	0.07	0	0	0	0	0.06	0.0233333	0.02
1700009N14Rik	0	0	0	0	0.04	0	0	0.0133333
1700010B08Rik	0	0	0	0.23	0.06	0	0	0.0966667
1700010D01Rik	0	0	0	0	0	0	0	0
1700010I02Rik	0	0	0	0	0	0	0	0
1700010I14Rik	2.53	1.99	2.91	3.22	3.45	2.26	2.47667	2.97667
1700010J16Rik	0	0	0	0	0	0	0	0
1700010K23Rik	0	0	0	0	0.47	0	0	0.156667
1700011B04Rik	0	0	0	0	0	0	0	0
1700011C11Rik	0	0	0	0	0	0	0	0
1700011E24Rik	0	0.12	0.07	0.24	0	0.07	0.0633333	0.103333
1700011H14Rik	0	0	0	0.16	0	0.27	0	0.143333
1700011I03Rik	0	0.06	0.13	0	0.38	0.06	0.0633333	0.146667
1700011L22Rik	0	0	0	0	0.28	0	0	0.0933333
1700011M02Rik	0	0	0	0	0	0	0	0
1700012A03Rik	0	0	0	0	0	0	0	0
1700012B07Rik	0.27	0.05	0	0	0.18	0.24	0.106667	0.14
1700012B09Rik	0.3	0.08	0.18	0.54	0.62	0.09	0.186667	0.416667
1700012C14Rik	1.79	0.92	1.01	3.69	0.14	1	1.24	1.61
1700012D01Rik	0.3	0.16	0.09	0.43	0.09	0.61	0.183333	0.376667
1700012D14Rik	1.6	3.14	4.15	1.59	2.11	1.21	2.96333	1.63667
1700012D16Rik	0	0	0	0	0	0	0	0
1700012H19Rik	0	0	0	0	0	0	0	0
1700012I11Rik	0	0	0	0	0	0	0	0
1700012L04Rik	0.45	0.12	0.13	0	0	0	0.233333	0
1700012P22Rik	0	0	0	0	0	0	0	0
1700013D24Rik	0	0	0	0	0	0	0	0
1700013F07Rik	4.88	3.53	3.32	5.1	6.6	4.18	3.91	5.29333
1700013G24Rik	0	0	0	0	0	0	0	0
1700013H16Rik	0	0.08	0.09	0	0	0	0.0566667	0
1700015E13Rik	0.38	0	0.25	0.1	0.08	0.85	0.21	0.343333
1700015F17Rik	0	0	0	0	0.08	0	0	0.0266667
1700015G11Rik	0	0	0	0	0	0	0	0
1700016C15Rik	0.09	0	0	0	0	0	0.03	0
1700016D06Rik	0.05	0.11	0	0	0	0.12	0.0533333	0.04
1700016G22Rik	0	0	0.11	0	0	0	0.0366667	0
1700016H13Rik	1.18	0.79	0.97	0.81	0.66	0.3	0.98	0.59
1700016K19Rik	3.44	3.22	2.49	4.55	7.42	6.07	3.05	6.01333
1700016L04Rik	0	0	0	0	0	0.12	0	0.04
1700016L21Rik	0	0	0	0	0	0	0	0
1700016P04Rik	0	0	0	0	0	0	0	0
1700017B05Rik	3.91	4	4.78	4.04	3.93	4.76	4.23	4.24333
1700017D01Rik	0	0	0	0	0	0	0	0
1700017G19Rik	0.02	0	0	0	0	0.04	0.00666667	0.0133333
1700017J07Rik	0	0	0	0	0	0	0	0
1700017L05Rik	0	0	0	0	0	0	0	0
1700017N19Rik	0.23	0.19	0.24	0.11	0.29	0.24	0.22	0.213333
1700018A04Rik	0	0.15	0.17	0.21	0	0.25	0.106667	0.153333
1700018B08Rik	0.17	0.05	0.05	0.06	0	0	0.09	0.02
1700018B24Rik	0	0	0	0	0	0	0	0
1700018C11Rik	0	0	0	0	0	0	0	0
1700018F24Rik	0	0	0	0	0	0	0	0
1700018G05Rik	0	0.19	0	0	0	0.42	0.0633333	0.14
1700018L02Rik	2.41	3.3	3.56	3.85	2.77	3.47	3.09	3.36333
1700019A02Rik	0.12	0	0	0	0	0	0.04	0
1700019B03Rik	0.99	0.97	1.18	0.56	0.96	0.84	1.04667	0.786667
1700019B21Rik	0	0	0	0	0	0	0	0
1700019C18Rik	0	0	0	0	0	0	0	0
1700019D03Rik	4.99	3.02	4.34	4.17	3.08	1.58	4.11667	2.94333
1700019E08Rik	0	0	0	0	0	0	0	0
1700019G24Rik	0	0	0	0	0	0	0	0
1700019M22Rik	0	0	0	0	0	0	0	0
1700019N19Rik	0	0.06	0	0	0	0.06	0.02	0.02
1700019O17Rik	0	0	0	0	0	0	0	0
1700020A23Rik	0.39	0.63	0.78	0.78	0.86	1.38	0.6	1.00667
1700020D05Rik	3.27	2.05	1.23	2.19	2.39	2.03	2.18333	2.20333
1700020D14Rik	0	0	0	0	0	0	0	0
1700020G17Rik	0	0	0	0	0	0	0	0
1700020I14Rik	89.65	71.75	77.57	83.78	78.26	70.13	79.6567	77.39
1700020L24Rik	3.89	4.17	3.44	7.33	2.51	5.16	3.83333	5
1700020M21Rik	0	0	0	0.12	0.1	0	0	0.0733333
1700020N01Rik	0.06	0.09	0.1	0	0.05	0	0.0833333	0.0166667
1700020N15Rik	0	0	0	0	0	0.5	0	0.166667
1700020N18Rik	0	0	0	0	0	0	0	0
1700021F05Rik	32.22	37.22	35.76	33.62	34.96	35.52	35.0667	34.7
1700021F07Rik	0	0	0	0	0	0	0	0
1700021N21Rik	1.41	0.91	0.74	0.6	0.99	0.93	1.02	0.84
1700022A21Rik	0	0	0	0	0	0	0	0
1700022A22Rik	0	0	0	0	0	0	0	0
1700022E09Rik	0	0	0	0	0	0	0	0
1700022H01Rik	0.81	0.9	1.71	0.44	1.25	1.97	1.14	1.22
1700022H16Rik	0	0	0	0	0	0	0	0
1700022I11Rik	0.1	0.16	0.07	0.17	0.01	0.05	0.11	0.0766667
1700023C21Rik	0	0	0	0	0	0	0	0
1700023F02Rik	0.95	0	0.56	0.35	0.56	0	0.503333	0.303333
1700023F06Rik	11.75	10.16	11.72	8.59	11.75	9.5	11.21	9.94667
1700024B18Rik	0	0	0	0	0	0	0	0
1700024F13Rik	0.42	0.68	0.28	0.79	0.18	0.46	0.46	0.476667
1700024G13Rik	0	0	0	0	0	0.42	0	0.14
1700024I08Rik	0	0	0	0	0	0	0	0
1700024N05Rik	0	0	0	0	0	0	0	0
1700024P04Rik	0	0	0	0	0	0	0	0
1700024P16Rik	0.45	0.41	0.53	0.61	0.57	0.42	0.463333	0.533333
1700025B11Rik	0	0	0	0	0	0	0	0
1700025C18Rik	0	0	0	0	0	0	0	0
1700025F22Rik	0	0	0	0	0	0	0	0
1700025F24Rik	0	0	0	0.15	0.06	0	0	0.07
1700025G04Rik	22.21	19.16	18.09	20.69	19.43	18.67	19.82	19.5967
1700025J12Rik	0	0	0	0	0	0	0	0
1700025K24Rik	0	0	0	0	0	0	0	0
1700025M24Rik	0	0	0	0	0	0	0	0
1700025N23Rik	0.07	0	0	0	0.19	0	0.0233333	0.0633333
1700026D11Rik	0	0	0.14	0	0	0	0.0466667	0
1700026F02Rik	0	0	0	0	0	0	0	0
1700026J14Rik	0.25	0.27	0.15	0	0.29	0.22	0.223333	0.17
1700027A15Rik	0	0	0	0	0	0	0	0
1700027F06Rik	0	0	0	0	0	0	0	0
1700027F09Rik	0	0	0	0	0	0	0	0
1700027H10Rik	0	0	0	0.14	0	0	0	0.0466667
1700027I24Rik	0	0	0	0	0	0	0	0
1700027J07Rik	0.06	0	0	0	0	0	0.02	0
1700028B04Rik	0.14	0.11	0.25	0	0	0	0.166667	0
1700028D13Rik	0	0	0	0	0	0	0	0
1700028E10Rik	0.19	0.83	0.4	1.04	0.62	0.63	0.473333	0.763333
1700028I16Rik	0.12	0.14	0.1	0.43	0.05	0.15	0.12	0.21
1700028J19Rik	0.45	0.49	0.58	1.23	0.84	0.8	0.506667	0.956667
1700028K03Rik	2.16	2.52	1.66	2.08	2.39	1.86	2.11333	2.11
1700028M03Rik	0	0	0	0	0	0	0	0
1700028P14Rik	1.19	1.38	0.52	0.63	0.72	0.46	1.03	0.603333
1700028P15Rik	0	0	0	0	0	0	0	0
1700029B22Rik	0	0	0	0	0	0	0	0
1700029F12Rik	0	0	0	0	0	0	0	0
1700029H14Rik	0.13	0.28	0.08	0.09	0.04	0.04	0.163333	0.0566667
1700029I15Rik	0	0.23	1.27	0.31	0.25	0.25	0.5	0.27
1700029J03Rik	0	0	0	0	0	0	0	0
1700029J07Rik	3.09	3.22	2.86	4.01	3.13	3.55	3.05667	3.56333
1700029M20Rik	0.06	0.02	0.03	0	0.05	0	0.0366667	0.0166667
1700029N11Rik	0	0	0	0	0	0	0	0
1700029P11Rik	0	0	0	0	0	0	0	0
1700030A11Rik	0.29	0	0.06	0.15	0.06	0.19	0.116667	0.133333
1700030C10Rik	0.46	1.69	0.66	0.52	0.2	0.58	0.936667	0.433333
1700030F04Rik	0	0	0	0	0	0	0	0
1700030F18Rik	0	0	0	0.37	0	0	0	0.123333
1700030J22Rik	8.71	5.26	7.88	8.76	8.93	8.88	7.28333	8.85667
1700030K09Rik	8.85	8.65	9.51	8.75	9.29	11.4	9.00333	9.81333
1700030L20Rik	0	0	0	0	0	0	0	0
1700030M09Rik	0	0	0	0.14	0	0	0	0.0466667
1700030N03Rik	0	0	0	0	0	0	0	0
1700030O20Rik	0	0	0	0	0	0	0	0
1700031A10Rik	0.11	0	0.19	0	0	0.1	0.1	0.0333333
1700031F05Rik	0	0	0	0	0	0	0	0
1700031M16Rik	0	0	0	0	0	0	0	0
1700031P21Rik	0	0	0	0	0	0	0	0
1700034E13Rik	0	0	0	0	0	0	0	0
1700034G24Rik	1.52	1.5	1.65	2.05	1.54	1.91	1.55667	1.83333
1700034H15Rik	1.51	1.94	1.23	1.69	1.93	1.86	1.56	1.82667
1700034I23Rik	0.23	0.22	0.13	0.3	0.14	0.14	0.193333	0.193333
1700034J05Rik	0	0	0	0	0	0.07	0	0.0233333
1700034K08Rik	0	0	0	0	0	0	0	0
1700034O15Rik	0	0	0	0	0	0	0	0
1700034P13Rik	0.33	0.85	0.62	0.92	1.18	0.58	0.6	0.893333
1700036G14Rik	0	0	0.13	0	0	0	0.0433333	0
1700037C18Rik	6.54	5.9	7.18	6.02	9.43	8.07	6.54	7.84
1700037H04Rik	34.84	31.11	33.2	37.28	35.54	38.22	33.05	37.0133
1700039E15Rik	0.07	0.03	0.03	0	0.03	0.03	0.0433333	0.02
1700039E22Rik	0	0.21	0.23	0	0	0	0.146667	0
1700040L02Rik	0.05	0.08	0.25	0.56	0.55	0.25	0.126667	0.453333
1700041A01Rik	0	0	0	0	0	0	0	0
1700041C23Rik	0	0	0	0	0	0	0	0
1700041M19Rik	0	0	0	0	0	0	0	0
1700042G07Rik	0	0.4	0	0	0	0	0.133333	0
1700042G15Rik	0	0	0	0	0	0	0	0
1700042O10Rik	0	0	0	0.06	0	0	0	0.02
1700044C05Rik	0	0	0	0	0	0	0	0
1700044K03Rik	0	0	0	0	0	0	0	0
1700045H11Rik	0	0.1	0	0	0	0	0.0333333	0
1700046C09Rik	0	0	0	0	0	0	0	0
1700047A11Rik	0	0	0	0	0	0	0	0
1700047E10Rik	0	0	0	0	0	0	0	0
1700047G03Rik	0	0	0	0	0	0	0	0
1700047I17Rik2	24.28	20.11	25.57	18.61	18.04	16.16	23.32	17.6033
1700047L14Rik	0	0	0	0	0	0	0	0
1700047M11Rik	0	0	0.27	0	0	0	0.09	0
1700048M11Rik	0.69	0.69	0.15	0	0.3	0.6	0.51	0.3
1700048O20Rik	20.88	18.49	27.53	20.25	19.03	19.15	22.3	19.4767
1700049E15Rik	0	0	0	0	0	0	0	0
1700049E22Rik	0	0	0	0	0	0	0	0
1700049G17Rik	2.99	2.59	3.22	3.6	2.79	3.13	2.93333	3.17333
1700049L16Rik	0	0	0	0	0	0	0	0
1700051A21Rik	0.6	0.17	0.76	0.73	0.26	0.46	0.51	0.483333
1700052I22Rik	0	0	0	0	0	0	0	0
1700052K11Rik	6.36	6.17	5.19	6.25	6.03	5.36	5.90667	5.88
1700054A03Rik	0	0	0	0	0	0	0	0
1700054K19Rik	0	0	0	0	0	0	0	0
1700054M17Rik	0	0	0	0	0	0.35	0	0.116667
1700055C04Rik	0	0	0	0	0	0	0	0
1700056E22Rik	1.62	1.67	1.03	1.31	1.14	1.94	1.44	1.46333
1700057G04Rik	0	0	0	0	0	0	0	0
1700057H15Rik	0	0	0	0	0	0	0	0
1700057H21Rik	0	0	0	0	0	0	0	0
1700060C16Rik	0	0	0	0	0	0	0	0
1700060C20Rik	0	0.2	0.22	0	0	0	0.14	0
1700061F12Rik	0	0	0	0	0	0	0	0
1700061G19Rik	0.02	0.11	0.1	0.14	0.06	0.06	0.0766667	0.0866667
1700061I17Rik	0	0	0	0	0	0	0	0
1700061J23Rik	0	0	0	0	0	0	0	0
1700063A18Rik	0	0	0	0	0	0	0	0
1700063D05Rik	0.1	0	0.17	0	0.09	0	0.09	0.03
1700063O14Rik	0	0	0	0	0	0	0	0
1700064J06Rik	0	0	0	0	0	0	0	0
1700064M15Rik	0.99	0.54	0.59	0.83	0.29	0.97	0.706667	0.696667
1700065D16Rik	0	1.08	0.41	0.7	0	0.94	0.496667	0.546667
1700065I16Rik	0	0	0	0	0	0	0	0
1700065J11Rik	0	0	0	0	0	0	0	0
1700065J18Rik	0.23	0	0.21	0	0.21	0.41	0.146667	0.206667
1700065L07Rik	0	0	0	0	0	0	0	0
1700065O20Rik	0	0	0	0	0	0	0	0
1700066B17Rik	0	0	0	0	0	0	0	0
1700066B19Rik	0.2	0.19	0.08	0.3	0.17	0.48	0.156667	0.316667
1700066J03Rik	0	0.12	0.27	0	0	0	0.13	0
1700066M21Rik	6.65	7.7	7.86	7.45	6.83	7.71	7.40333	7.33
1700066N21Rik	0	0	0	0	0	0	0	0
1700066O22Rik	0	0	0	0	0	0	0	0
1700067G17Rik	0	0	0	0	0	0	0	0
1700067K01Rik	0.11	0.14	0.15	0.3	0	0.05	0.133333	0.116667
1700067P10Rik	0	0	0	0	0	0	0	0
1700069L16Rik	0	0	0	0	0	0.17	0	0.0566667
1700069P05Rik	0	0	0	0	0	0	0	0
1700071K01Rik	0	0	0	0	0	0.05	0	0.0166667
1700071M16Rik	0.11	0.34	0.14	0.89	0.15	0.29	0.196667	0.443333
1700072B07Rik	0	0	0	0	0	0	0	0
1700072I22Rik	0	0	0	0.09	0	0	0	0.03
1700072O05Rik	0	0	0	0	0	0	0	0
1700073E17Rik	0	0.1	0.01	0.08	0.01	0.1	0.0366667	0.0633333
1700074H08Rik	0	0	0	0	0	0	0	0
1700074P13Rik	0	0	0	0	0	0	0	0
1700080E11Rik	0	0	0	0	0	0	0	0
1700080N15Rik	0	0	0	0	0	0	0	0
1700080O16Rik	0.04	0	0	0	0	0	0.0133333	0
1700081H04Rik	0	0.13	0	0	0	0	0.0433333	0
1700083H02Rik	0	0	0	0	0	0	0	0
1700084D21Rik	0	0	0	0	0	0	0	0
1700084E18Rik	3.89	1.16	2.91	2.21	2.16	2.87	2.65333	2.41333
1700084F23Rik	0.06	0	0	0	0	0	0.02	0
1700084J12Rik	0	0	0.08	0	0	0	0.0266667	0
1700084M14Rik	0	0	0	0	0	0	0	0
1700085C21Rik	0.06	0	0	0	0	0	0.02	0
1700086L19Rik	6.83	4.13	3.1	13.61	11.93	13.92	4.68667	13.1533
1700086O06Rik	3.56	4.58	5.4	4.03	4.32	4.19	4.51333	4.18
1700088E04Rik	6.96	7.33	5.7	7.36	9.9	9.75	6.66333	9.00333
1700091H14Rik	0	0	0	0	0	0	0	0
1700092C02Rik	0	0	0	0	0	0	0	0
1700092C10Rik	0	0	0	0	0	0	0	0
1700092E19Rik	0	0	0.03	0	0	0	0.01	0
1700092K14Rik	0	0	0	0	0	0.43	0	0.143333
1700092M07Rik	1.57	0.85	0.47	0.28	1.15	0.69	0.963333	0.706667
1700093K21Rik	0.36	0.68	0.9	0.4	0.54	0.71	0.646667	0.55
1700094D03Rik	4.25	4.02	4.35	4.38	4.18	3.55	4.20667	4.03667
1700094J05Rik	0	0	0	0	0	0	0	0
1700094M24Rik	0	0	0	0	0	0	0	0
1700095A21Rik	0	0	0	0	0	0	0	0
1700095B10Rik	0	0	0	0	0	0	0	0
1700095J12Rik	0	0	0	0	0	0.32	0	0.106667
1700096J18Rik	0.38	0.77	0.67	0.82	0.84	1	0.606667	0.886667
1700096K18Rik	4.07	2.8	3.3	3.27	3.89	4.16	3.39	3.77333
1700096P03Rik	0	0	0	0	0	0	0	0
1700097N02Rik	0.31	0.12	0	0.16	0	0.07	0.143333	0.0766667
1700099I09Rik	0	0.08	0.09	0.22	0.09	0	0.0566667	0.103333
1700100I10Rik	0	0	0	0	0	0	0	0
1700100L14Rik	0.31	0.16	0.27	0.55	0.9	0.09	0.246667	0.513333
1700101I11Rik	1.22	1.12	1.8	1.31	1.72	1.66	1.38	1.56333
1700101O22Rik	0	0.53	0	0	0	0	0.176667	0
1700102H20Rik	0.47	0.38	1.26	0	0.62	0.41	0.703333	0.343333
1700102P08Rik	4.69	6.18	5.4	6.17	4.7	4.14	5.42333	5.00333
1700104L18Rik	0	0	0	0	0	0	0	0
1700105P06Rik	1.23	0.77	0.6	0.58	0.48	0.24	0.866667	0.433333
1700108F19Rik	0	0	0	0	0.13	0.2	0	0.11
1700108J01Rik	0	0	0	0.39	0	0	0	0.13
1700109G14Rik	0	0	0	0	0	0	0	0
1700109G15Rik	0	0	0	0	0	0	0	0
1700109H08Rik	0.1	0.16	0	1.43	0.25	0.25	0.0866667	0.643333
1700109I08Rik	0	0	0	0	0	0	0	0
1700109K24Rik	1.56	2.79	1.62	1.67	1.76	2.47	1.99	1.96667
1700110C19Rik	1.04	0.38	0.17	0.3	1.16	0.83	0.53	0.763333
1700110I01Rik	0.4	0.08	0.2	0.25	0.2	0.35	0.226667	0.266667
1700110I07Rik	0	0	0	0	0	0	0	0
1700110K17Rik	0	0	0	0	0.17	0	0	0.0566667
1700111N16Rik	0	0	0	0	0	0	0	0
1700112E06Rik	0.07	0.17	0.12	0.07	0	0.62	0.12	0.23
1700112H15Rik	0	0	0	0	0	0	0	0
1700112J05Rik	0	0	0.07	0	0	0	0.0233333	0
1700112J16Rik	2.03	2.05	1.62	2.36	1.09	1.59	1.9	1.68
1700113A16Rik	3.4	2.16	3.45	4.51	3.53	2.56	3.00333	3.53333
1700113B09Rik	0	0	0	0	0	0	0	0
1700113H08Rik	0.7	0.42	0.23	0.65	0.38	0.42	0.45	0.483333
1700116B05Rik	0	0	0	0	0	0	0	0
1700119H24Rik	0	0.1	0	0.14	0	0	0.0333333	0.0466667
1700120C14Rik	0	0.81	2.24	0	0.66	0.22	1.01667	0.293333
1700120E14Rik	0	0	0	0	0	0	0	0
1700120G07Rik	0	0	0	0	0	0	0	0
1700120K04Rik	1.42	1.04	1.13	0.92	1.25	1.5	1.19667	1.22333
1700121L16Rik	0	0	0	0	0	0	0	0
1700121N20Rik	0	0	0	0	0	0.05	0	0.0166667
1700122C19Rik	0	0	0	0	0	0	0	0
1700122O11Rik	0	0	0	0	0	0	0	0
1700123J17Rik	1.01	1.35	0.96	0.73	0.78	1.17	1.10667	0.893333
1700123K08Rik	0	0	0	0	0	0	0	0
1700123L14Rik	0.03	0.08	0.06	0.07	0.03	0.03	0.0566667	0.0433333
1700123M08Rik	2.18	1.85	2.88	2.14	2.32	2.13	2.30333	2.19667
1700123O12Rik	0	0	0	0	0	0	0	0
1700123O20Rik	25.39	21.58	21.44	20.71	20.62	20.94	22.8033	20.7567
1700123O21Rik	0	0	0	0	0	0	0	0
1700124L16Rik	2.83	6.88	9.26	2.4	3.89	5.79	6.32333	4.02667
1700125G02Rik	3.82	2.84	2.03	2.96	4.57	2.69	2.89667	3.40667
1700125G22Rik	0.22	0.12	0.2	0.08	0.33	0.2	0.18	0.203333
1700125H03Rik	0.17	0	0.15	0	0	0	0.106667	0
1700125H20Rik	0.38	0.31	0.23	0.2	0.56	0.11	0.306667	0.29
1700126H18Rik	0	0	0	0	0	0	0	0
1700128A07Rik	0	0	0	0	0	0	0	0
1700128F08Rik	0	0	0	0	0	0	0	0
1700129C05Rik	0	0	0	0	0	0	0	0
1810006J02Rik	0	0	0	0	0.03	0	0	0.01
1810007C17Rik	0	0	0	0	0	0	0	0
1810007D17Rik	0	0	0	0	0	0	0	0
1810008I18Rik	0	0	0	0	0	0	0	0
1810009A15Rik	43.15	36.78	31.76	35.21	42.12	43.83	37.23	40.3867
1810009J06Rik	0	0	0	0	0	0	0	0
1810010D01Rik	0	0.11	0.06	0.07	0	0	0.0566667	0.0233333
1810010H24Rik	11.87	12.47	12.41	16.82	14.64	14.97	12.25	15.4767
1810011H11Rik	0.35	0.32	0.31	0.25	0.27	0.42	0.326667	0.313333
1810011O10Rik	2.11	4.37	3.69	5.9	3.17	5.56	3.39	4.87667
1810012K16Rik	0.29	0.35	0	0.15	0	0.63	0.213333	0.26
1810013A23Rik	0	0	0	0	0	0	0	0
1810013L24Rik	23.29	15.99	18.66	20.23	20.01	19.62	19.3133	19.9533
1810014B01Rik	1.62	1.08	1.42	1.57	1.11	1.83	1.37333	1.50333
1810018F18Rik	0	0	0	0	0	0	0	0
1810019D21Rik	0.08	0.17	0.41	0.13	0.15	0.04	0.22	0.106667
1810020O05Rik	0.06	0.57	0.57	1	0.21	0.52	0.4	0.576667
1810021B22Rik	1.3	1.05	0.38	1.04	0.86	0.38	0.91	0.76
1810022K09Rik	163.7	131.08	131.46	128.64	160.06	128.81	142.08	139.17
1810024B03Rik	0.05	0.38	0.08	0.25	0.29	0.04	0.17	0.193333
1810026B05Rik	3.39	5.02	4.24	3.6	3.22	3.3	4.21667	3.37333
1810026J23Rik	59.62	65.24	69.32	61.16	56.7	54.93	64.7267	57.5967
1810030O07Rik	18.37	16.08	16.67	18.34	17.65	17.61	17.04	17.8667
1810032O08Rik	14.31	15.58	11.66	16.54	11.57	13.66	13.85	13.9233
1810034E14Rik	0.12	0.08	0.08	0.07	0.08	0.33	0.0933333	0.16
1810037I17Rik	60.74	56.89	55.26	64.33	62.91	66.21	57.63	64.4833
1810041H14Rik	5.26	2.43	3.48	2.94	8.51	0.53	3.72333	3.99333
1810041L15Rik	192.76	177.9	189.39	257.22	239.27	201.41	186.683	232.633
1810043G02Rik	34.29	31.6	35.9	41.62	42.63	38.01	33.93	40.7533
1810043H04Rik	37.01	27.1	26.51	28.46	31.84	37.77	30.2067	32.69
1810044D09Rik	4.07	4.52	7.82	4.75	4.03	4.92	5.47	4.56667
1810046K07Rik	0	0.04	0.16	0	0	0.04	0.0666667	0.0133333
1810053B23Rik	0	0	0	0	0	0	0	0
1810055G02Rik	35.78	28.72	33.2	25.86	31.46	34.33	32.5667	30.55
1810058I24Rik	45.65	50.15	47.46	59.54	46.98	56.79	47.7533	54.4367
1810062G17Rik	0	0.06	0	0	0.24	0.12	0.02	0.12
1810062O18Rik	0.81	0.14	0.08	0	0.24	0.32	0.343333	0.186667
1810063I02Rik	0	0	0	0	0	0	0	0
1810064F22Rik	0.02	0	0	0	0.04	0.02	0.00666667	0.02
1810065E05Rik	0	0	0	0	0	0	0	0
2010001A14Rik	2.01	1.91	1.86	1.12	1.46	1.47	1.92667	1.35
2010003K11Rik	0.26	0.04	0	0	0	0	0.1	0
2010005H15Rik	0	0	0	0	0	0	0	0
2010009K17Rik	0	0	0	0	0	0.23	0	0.0766667
2010010A06Rik	0.11	0.27	0.1	0	0	0.1	0.16	0.0333333
2010016I18Rik	0.22	0.09	0.13	0.08	0	0	0.146667	0.0266667
2010106C02Rik	0	0	0	0	0	0.38	0	0.126667
2010106E10Rik	0	0.08	0.12	0	0	0.04	0.0666667	0.0133333
2010107E04Rik	331.85	335.42	333.54	341.34	366.09	321.27	333.603	342.9
2010107G12Rik	0.48	0.39	0.43	0.41	0.25	0.29	0.433333	0.316667
2010107G23Rik	69.15	58.56	59.65	60	65.23	63.78	62.4533	63.0033
2010109A12Rik	0.14	0	0	0	0	0.49	0.0466667	0.163333
2010109I03Rik	0.24	0.24	0.5	0.72	0.78	0.42	0.326667	0.64
2010111I01Rik	11.03	10.42	12.06	9.06	8.73	7.28	11.17	8.35667
2010204K13Rik	7.77	5.98	4.84	7.88	10.23	8.15	6.19667	8.75333
2010300C02Rik	4.4	4.74	5.05	4.76	4.5	4.17	4.73	4.47667
2010308F09Rik	0.18	0.14	0.32	1.53	0.42	0.31	0.213333	0.753333
2010310C07Rik	0	0	0	0	0	0	0	0
2010315B03Rik	3.96	3.46	3.25	4.42	3.67	3.62	3.55667	3.90333
2010320M18Rik	30.43	30.41	36.07	31.07	29.99	28.43	32.3033	29.83
2200002D01Rik	0.16	0.26	0.7	0.85	0.28	0.84	0.373333	0.656667
2200002J24Rik	0	0	0	0	0	0	0	0
2210010C04Rik	0.05	0	0	0	0	0	0.0166667	0
2210011C24Rik	0.14	0.34	0.56	0.3	0.25	0.56	0.346667	0.37
2210013O21Rik	70.1	64.54	70.79	75.22	65.66	68.45	68.4767	69.7767
2210016F16Rik	12.21	12.15	11.3	10.49	12.7	11.21	11.8867	11.4667
2210016L21Rik	137.57	136.32	136.29	136.61	130.92	131.18	136.727	132.903
2210019I11Rik	0	0	0	0	0	0	0	0
2210039B01Rik	0.12	0.19	0.05	0.32	0.05	0.21	0.12	0.193333
2210404E10Rik	0	0	0	0	0	0	0	0
2210404O09Rik	1.9	2.19	2.37	2.2	1.48	2.34	2.15333	2.00667
2210406O10Rik	0.85	1.03	0.79	1.1	1.3	0.69	0.89	1.03
2210407C18Rik	0	0	0	0	0	0	0	0
2210408F21Rik	0	0.09	0.4	0.13	0	0	0.163333	0.0433333
2210408I21Rik	4.43	4.25	5.22	5.18	4.25	4.33	4.63333	4.58667
2210409D07Rik	0	0	0	0	0	0	0	0
2210409E12Rik	0.27	0	0	0.58	0	0.23	0.09	0.27
2210414B05Rik	0	0	0	0.08	0	0	0	0.0266667
2210416O15Rik	1.03	0.96	0.61	1.02	0.97	0.81	0.866667	0.933333
2210417A02Rik	0	0	0	0.45	0	0	0	0.15
2210418O10Rik	4.65	5.53	4.09	3.46	0.31	3.84	4.75667	2.53667
2210420H20Rik	0	0	0	0	0	0	0	0
2300002M23Rik	0	0	0	0	0	0	0	0
2300003K06Rik	0	0	0	0	0	0	0	0
2300009A05Rik	20.08	22.58	21.47	21.53	24.04	28.75	21.3767	24.7733
2310001H17Rik	0.13	0.38	0.25	0.91	0.17	0.25	0.253333	0.443333
2310001K24Rik	0	0	0	0.4	0.16	0	0	0.186667
2310002D06Rik	0.79	0.51	0.14	0.85	0.14	0.42	0.48	0.47
2310002F09Rik	0.62	0.77	0.65	0.25	0.5	0.32	0.68	0.356667
2310002L09Rik	0	0	0	0	0	0	0	0
2310003N18Rik	0	0	0	0	0	0	0	0
2310005A03Rik	0	0	0	0	0	0	0	0
2310005E17Rik	0	0	0	0	0	0	0	0
2310007B03Rik	0.07	0	0	0.03	0.06	0.02	0.0233333	0.0366667
2310008N11Rik	0	0	0	0	0	0	0	0
2310009A05Rik	27.47	20.75	23.49	26.77	30.89	26.59	23.9033	28.0833
2310009B15Rik	24.8	32.07	33.4	27.61	30.16	27.18	30.09	28.3167
2310010J17Rik	2.37	0.86	3.04	3.43	3.71	2.76	2.09	3.3
2310011J03Rik	13.85	15.33	13.88	15.12	14.76	15.9	14.3533	15.26
2310015A10Rik	3.09	3.63	3.83	3.46	3.32	3.37	3.51667	3.38333
2310015D24Rik	0	0	0	0	0	0	0	0
2310016D03Rik	0	0.03	0	0	0	0	0.01	0
2310020H05Rik	0	0	0.17	0	0	0	0.0566667	0
2310022A10Rik	23.94	22.21	21.52	22.69	23.37	22.04	22.5567	22.7
2310022B05Rik	94.08	95.56	101.22	109.47	102.98	99.58	96.9533	104.01
2310030A07Rik	0	0	0	0.13	0	0	0	0.0433333
2310030G06Rik	4.3	2.31	2.95	1.88	1.8	1.65	3.18667	1.77667
2310033P09Rik	19.47	14.24	16.99	17.37	16.83	21.37	16.9	18.5233
2310034C09Rik	0	0	0	0	0	0	0	0
2310034G01Rik	2.19	2.51	1.56	1.8	2.21	3.04	2.08667	2.35
2310034O05Rik	0.16	0.44	0.14	0.23	0.29	0.1	0.246667	0.206667
2310035C23Rik	24.96	22.54	24.66	24.96	23.14	23.19	24.0533	23.7633
2310036O22Rik	258.07	266.02	229.67	241.33	246.7	261.25	251.253	249.76
2310039H08Rik	27.59	27.62	24.13	28.83	29.45	32.01	26.4467	30.0967
2310039L15Rik	0	0	0.39	0.12	0	0.2	0.13	0.106667
2310040G24Rik	3.35	2.29	2.2	1.96	2.57	2.8	2.61333	2.44333
2310043L19Rik	0	0	0	0	0	0	0	0
2310043O21Rik	0	0	0	0	0	0	0	0
2310045n01rik-mef2b	0.64	0	0.21	0.5	0.79	0.14	0.283333	0.476667
2310050C09Rik	0	0	0	0	0	0	0	0
2310057J18Rik	0	0	0.08	0	0.04	0	0.0266667	0.0133333
2310057M21Rik	14.69	12.34	13.63	13.15	12.58	12.12	13.5533	12.6167
2310057N15Rik	0	0	0	0	0	0	0	0
2310061I04Rik	73.12	71.31	68.44	76.29	72.05	73.81	70.9567	74.05
2310061N02Rik	0	0	0	0	0	0	0	0
2310065F04Rik	0	0	0	0	0	0.02	0	0.00666667
2310068J16Rik	0.73	1.74	1.03	0.85	0.67	0.81	1.16667	0.776667
2310069B03Rik	0	0	0.05	0.03	0	0	0.0166667	0.01
2310069G16Rik	1.65	1.99	0.53	0.96	1.39	1.74	1.39	1.36333
2310075C17Rik	0	0	0	0	0.51	0.17	0	0.226667
2310079G19Rik	0	0	0	0	0	0	0	0
2310081J21Rik	0	0	0	0.31	0	0	0	0.103333
2400006E01Rik	0	0	0	0	0	0	0	0
2410002F23Rik	139.33	146.31	144.62	143.28	129.67	130.25	143.42	134.4
2410003L11Rik	0	0	0	0.51	0.31	0	0	0.273333
2410004B18Rik	54.92	54.27	50.19	55.48	52.93	54.14	53.1267	54.1833
2410004I01Rik	5.66	4.62	6.9	3.51	5.37	2.03	5.72667	3.63667
2410004P03Rik	1	1.18	1.32	1.36	1.04	0.85	1.16667	1.08333
2410006H16Rik	162	187.82	218.49	186.52	184.82	160.04	189.437	177.127
2410012E07Rik	0	0	0	0	0	0	0	0
2410015M20Rik	68.05	62.24	57.04	73.11	74.78	80.18	62.4433	76.0233
2410016O06Rik	12.02	13.15	12.22	13.7	14.96	12.65	12.4633	13.77
2410017I17Rik	0	0	0	0	0	0	0	0
2410018L13Rik	10.24	15.21	14.33	11.11	9.38	5.62	13.26	8.70333
2410021H03Rik	1.41	1.99	1.16	0.85	0.93	2.4	1.52	1.39333
2410089E03Rik	18.06	19.01	16.12	19.41	16.66	17.32	17.73	17.7967
2410124H12Rik	0.29	0	0.17	0.21	0.17	0.34	0.153333	0.24
2410131K14Rik	28.82	27.05	33.97	34.35	30.37	28.31	29.9467	31.01
2410137M14Rik	1.34	1.14	1.12	0.95	1.63	1.38	1.2	1.32
2410141K09Rik	0	0	0	0	0	0	0	0
2500002B13Rik	2.44	1.18	2.15	2.92	1.66	0.61	1.92333	1.73
2500004C02Rik	2	2.3	2.3	2.03	1.88	3.09	2.2	2.33333
2510002D24Rik	30.57	25.43	30.21	27.82	29.96	28.97	28.7367	28.9167
2510003B16Rik	0.57	0.68	0.76	1.06	0	0.62	0.67	0.56
2510009E07Rik	45.91	42.5	49.12	46.3	43.62	44.96	45.8433	44.96
2510039O18Rik	29	32.11	31.38	30.42	29.04	30.2	30.83	29.8867
2610001J05Rik	22.71	20.01	20.59	23.23	24.89	25	21.1033	24.3733
2610002M06Rik	13.6	10.94	12.16	14.01	13.66	13.64	12.2333	13.77
2610005L07Rik	78.59	77.18	75.35	74.44	77.89	76.29	77.04	76.2067
2610008E11Rik	24.66	19.01	23.38	26.17	24.02	26.79	22.35	25.66
2610016A17Rik	0	0	0	0	0	0	0	0
2610020C07Rik	1.28	1.69	0.97	1.03	1.26	1.63	1.31333	1.30667
2610020H08Rik	1.31	2.27	1.88	2.37	2.07	1.73	1.82	2.05667
2610027K06Rik	0	0.08	0.04	0.13	0.13	0.19	0.04	0.15
2610028E06Rik	0.22	0.53	0.82	0.76	0.6	0.73	0.523333	0.696667
2610028H24Rik	0	0.07	0.04	0.2	0	0	0.0366667	0.0666667
2610035D17Rik	5.85	4.52	6.64	8.21	6.38	7.31	5.67	7.3
2610035F20Rik	2.57	2.32	3.28	4.18	1.75	2.73	2.72333	2.88667
2610037D02Rik	0.07	0.01	0.04	0	0.01	0.01	0.04	0.00666667
2610042L04Rik	7.19	4.39	4	3.58	3.46	3.96	5.19333	3.66667
2610044O15Rik8	3.71	3.27	3.65	3.37	3.75	3.11	3.54333	3.41
2610203C22Rik	0.14	0.46	0.13	0.35	0.46	0.46	0.243333	0.423333
2610206C17Rik	0.13	0	0.09	0.1	0.03	0.12	0.0733333	0.0833333
2610301B20Rik	19.91	16.3	19.84	22.55	19.68	21.91	18.6833	21.38
2610305D13Rik	0.7	0.89	1.04	0.99	0.97	0.92	0.876667	0.96
2610306M01Rik	11.13	8.21	7.45	9.9	12.02	10.99	8.93	10.97
2610307P16Rik	5.21	5.08	3.6	3.97	3.76	3.25	4.63	3.66
2610316D01Rik	6.52	4.49	4.12	4.39	4.52	4.42	5.04333	4.44333
2610318N02Rik	8.31	7.38	8.27	5.76	6.47	5.45	7.98667	5.89333
2610507B11Rik	55.72	52.53	51.41	59.74	56.92	59.81	53.22	58.8233
2610507I01Rik	7.94	2.22	9.25	3.2	6.21	9.75	6.47	6.38667
2610524H06Rik	53.58	50.26	51.32	54.29	55.28	46.59	51.72	52.0533
2610528A11Rik	0	0.29	0.16	0.09	0.08	0.08	0.15	0.0833333
2610528J11Rik	0	0	0	0	0	0.12	0	0.04
2700038G22Rik	6	4.43	4.46	4.76	4.78	6.32	4.96333	5.28667
2700046A07Rik	0.83	1.17	1.16	1.35	0.68	1.01	1.05333	1.01333
2700046G09Rik	1.84	1.98	1.98	1.77	3.1	2.23	1.93333	2.36667
2700049A03Rik	5.06	3.13	3.85	4.17	3.72	4.42	4.01333	4.10333
2700054A10Rik	2.76	2.74	2.57	3.42	2.93	3.68	2.69	3.34333
2700060E02Rik	108.3	103.11	113.79	100.62	102.73	95.68	108.4	99.6767
2700062C07Rik	33.24	32.83	31.1	36.88	29.65	26.51	32.39	31.0133
2700069I18Rik	18	8.43	12.44	20.04	15.29	17.45	12.9567	17.5933
2700070H01Rik	0	0	0.09	0.07	0.06	0	0.03	0.0433333
2700081O15Rik	101.3	100.56	93.48	91.13	88.94	85.42	98.4467	88.4967
2700089I24Rik	0	0	0	0	0	0	0	0
2700094K13Rik	126.4	126.43	113.49	126.15	134.27	128.55	122.107	129.657
2700097O09Rik	6.29	5.47	4.58	5.25	6.25	5.63	5.44667	5.71
2700099C18Rik	2.32	2.24	1.92	2.37	1.95	2.41	2.16	2.24333
2810001G20Rik	22.41	21.55	18.58	19.68	20.42	23.14	20.8467	21.08
2810002D19Rik	7.26	5.13	4.04	3.63	5.79	4.6	5.47667	4.67333
2810004N23Rik	18.63	15.26	18.01	19.86	16.97	20.3	17.3	19.0433
2810006K23Rik	9.44	6.88	8.02	9.39	9.14	8.44	8.11333	8.99
2810013P06Rik	13.83	13.84	13.83	13.53	16.18	12.95	13.8333	14.22
2810021J22Rik	6.7	5.29	6.15	6.3	5.74	5.27	6.04667	5.77
2810025M15Rik	46.37	46.81	40.9	44.08	48.07	48.35	44.6933	46.8333
2810029C07Rik	8.54	7.97	8.62	10.74	9.32	11.13	8.37667	10.3967
2810032G03Rik	3.28	3.14	3.69	6.48	6.8	7.27	3.37	6.85
2810047C21Rik1	0.59	0.64	0.49	0.18	0.39	0.67	0.573333	0.413333
2810049E08Rik	0.39	0.4	0.19	0.41	0.34	0.49	0.326667	0.413333
2810403A07Rik	51.16	55.78	49.36	52.33	47.92	50.13	52.1	50.1267
2810403D21Rik	0	0	0.16	0.13	0.05	0.05	0.0533333	0.0766667
2810404M03Rik	0.05	0.12	0.08	0.05	0.04	0.38	0.0833333	0.156667
2810405F15Rik	0.07	0.09	0.03	0.04	0	0.26	0.0633333	0.1
2810408A11Rik	5.91	4.59	6.36	8.56	6.71	6.4	5.62	7.22333
2810408I11Rik	1.35	0.39	0.51	1.13	0.59	1.44	0.75	1.05333
2810410L24Rik	6.36	8.12	6.04	6.26	7.18	6.76	6.84	6.73333
2810417H13Rik	6.04	5.33	4.73	4.39	3.95	5.06	5.36667	4.46667
2810428I15Rik	149.72	142.25	127.69	138.29	147.55	150.44	139.887	145.427
2810429I04Rik	1.27	2.47	0.79	1.91	2.13	3.81	1.51	2.61667
2810433D01Rik	0.09	0	0.08	0.19	0.08	0.04	0.0566667	0.103333
2810442N19Rik	0.48	1.5	0.55	0.88	0.54	0.24	0.843333	0.553333
2810454H06Rik	0.53	0.86	0.99	0.87	0.87	0.74	0.793333	0.826667
2810459M11Rik	6.96	8.03	8.22	8.71	9.39	8.95	7.73667	9.01667
2810468N07Rik	5.16	5.7	5.92	7.1	7.19	7.89	5.59333	7.39333
2810471M01Rik	0.04	0.03	0.06	0.11	0.03	0	0.0433333	0.0466667
2810474O19Rik	6.68	6.03	5.98	6.71	5.35	5.82	6.23	5.96
2900005J15Rik	8.86	7.98	7.51	6.54	6.91	6.19	8.11667	6.54667
2900009J06Rik	6.41	6.22	6.01	11.46	7.09	5.15	6.21333	7.9
2900011O08Rik	204.64	183.36	192.48	196.2	202.07	179.75	193.493	192.673
2900026A02Rik	7.75	8.54	8.44	11.7	9.86	11.37	8.24333	10.9767
2900041M22Rik	0.09	0.14	0.12	0.19	0.53	0.19	0.116667	0.303333
2900052N01Rik	0.21	0.27	0.24	0.22	0.33	0.33	0.24	0.293333
2900055J20Rik	2.82	2.94	1.93	4.09	4.4	4.98	2.56333	4.49
2900057B20Rik	0	0	0.27	0	0.05	0	0.09	0.0166667
2900060B14Rik	0	0	0	0	0	0	0	0
2900076A07Rik	2.19	2.32	1.74	4.44	4.59	2.81	2.08333	3.94667
2900079G21Rik	73.29	77.32	81.6	70.95	69.9	57.88	77.4033	66.2433
2900092C05Rik	0	0	0	0	0	0	0	0
2900092D14Rik	5.08	6.69	4.85	8.67	7.51	7.21	5.54	7.79667
2900097C17Rik	243.07	246.52	251.67	262.43	239.14	241.09	247.087	247.553
3000002C10Rik	3.46	3.53	3.05	2.21	2.11	2.93	3.34667	2.41667
3010001F23Rik	3.96	4.43	2.61	3.75	4.63	5.2	3.66667	4.52667
3010026O09Rik	29.67	23.8	28.3	25.79	25.2	24.57	27.2567	25.1867
3100003L05Rik	0	0	0	0	0	0	0	0
3110001I22Rik	3.08	1.94	2.34	2.52	2.26	2.53	2.45333	2.43667
3110002H16Rik	18.28	15.66	15.76	17.62	18.47	16.86	16.5667	17.65
3110009E18Rik	4.88	5.43	6.38	6.3	4.96	4.07	5.56333	5.11
3110009F21Rik	0	0	0	0	0	0	0	0
3110015C05Rik	0.2	0.16	0.06	0	0	0	0.14	0
3110021A11Rik	1.63	2.26	0.62	1.08	1.64	2.12	1.50333	1.61333
3110035E14Rik	25.43	24.75	22.18	29.75	29.19	27.3	24.12	28.7467
3110039I08Rik	44.92	42.8	33.42	50.09	50.73	53.61	40.38	51.4767
3110039M20Rik	0.3	0.18	0.47	0.08	0.2	0.4	0.316667	0.226667
3110040N11Rik	13.19	12.58	11.97	13.91	14.56	13.03	12.58	13.8333
3110043O21Rik	23.86	19.68	19.78	19.01	18.27	18.29	21.1067	18.5233
3110045C21Rik	0.32	0.26	0.47	0.45	0.05	0.33	0.35	0.276667
3110052M02Rik	4.94	3.19	3.93	4.78	4.7	4.44	4.02	4.64
3110056K07Rik	5.98	7.28	4.9	5.38	5.34	5.15	6.05333	5.29
3110062M04Rik	4.68	4.16	3.68	5.17	5.33	4.17	4.17333	4.89
3110070M22Rik	2.95	2.49	2.12	2.97	2.57	2.64	2.52	2.72667
3110079O15Rik	0	0.3	0.16	0.8	0.97	0.81	0.153333	0.86
3110082I17Rik	11.7	10.52	7.76	11.18	12.07	11.21	9.99333	11.4867
3110082J24Rik	1.87	3.1	2.15	1.65	1.87	2.15	2.37333	1.89
3110099E03Rik	0	0.02	0.04	0.04	0	0	0.02	0.0133333
3200001D21Rik	0.31	0.23	0.34	0.74	0.42	0.32	0.293333	0.493333
3300002I08Rik	3.71	4.16	3.69	3.88	4.15	3.97	3.85333	4
3300002P13Rik	17.6	20.13	15.86	17.33	17.99	18.5	17.8633	17.94
3300005D01Rik	0	0	0.04	0	0	0.38	0.0133333	0.126667
3425401B19Rik	0	0.02	0.02	0.01	0.03	0.01	0.0133333	0.0166667
3632451O06Rik	10.11	9.31	10.58	15.13	14.29	15.81	10	15.0767
3632454L22Rik	1.8	1.37	1.07	1.49	1.39	1.94	1.41333	1.60667
3830403N18Rik	0.18	0.29	0.11	0.52	0.32	0.37	0.193333	0.403333
3830406C13Rik	8.92	7.82	8.42	9.2	9.05	7.72	8.38667	8.65667
3830408C21Rik	5.53	5.67	5.9	4.44	5.11	4.63	5.7	4.72667
3830417A13Rik	0	0	0	0	0	0	0	0
3830432H09Rik	0.16	0.13	0.3	0.14	0.18	0.08	0.196667	0.133333
3930402G23Rik	0.19	0.21	0.32	0.26	0.27	0.26	0.24	0.263333
4430402I18Rik	1.51	1.05	2.07	1.58	1.09	1.16	1.54333	1.27667
4631405J19Rik	0.1	0	0.13	0	0	0.21	0.0766667	0.07
4632404H12Rik	3.73	4.24	4.24	4.34	3.54	3.72	4.07	3.86667
4632415L05Rik	13.12	11.22	11.88	11.35	10.34	10.57	12.0733	10.7533
4632427E13Rik	0.42	0.59	0.28	1.24	0.92	0.83	0.43	0.996667
4632428C04Rik	0.25	0.18	0.12	0.26	0.37	0.38	0.183333	0.336667
4732416N19Rik	0	0.16	0	0	0	0	0.0533333	0
4732471J01Rik	1.78	1.8	1.3	1.38	1.26	1.53	1.62667	1.39
4732490B19Rik	0.13	0.05	0.2	0.19	0.08	0.2	0.126667	0.156667
4732491K20Rik	2.15	2.33	1.88	2.46	1.84	2.17	2.12	2.15667
4831407H17Rik	0	0	0	0.11	0	0.04	0	0.05
4831440E17Rik	0.66	0.66	0.49	0.61	0.6	0.39	0.603333	0.533333
4833411C07Rik	0	0.08	0.22	0	0.04	0.04	0.1	0.0266667
4833412C05Rik	0	0.23	0.1	0.36	0.25	0.45	0.11	0.353333
4833415N18Rik	0	0	0.05	0	0	0	0.0166667	0
4833417C18Rik	0.04	0.29	0.24	0.09	0.35	0.12	0.19	0.186667
4833418N02Rik	2.02	1.93	2.15	1.32	1.41	1.39	2.03333	1.37333
4833419F23Rik	1.02	0.18	0.51	0	0.06	0.51	0.57	0.19
4833420G17Rik	22.16	20.41	17.77	22.21	23.12	21.52	20.1133	22.2833
4833422C13Rik	5.5	5.19	4.34	8.6	7.52	7.38	5.01	7.83333
4833422M21Rik	0.04	0.03	0.08	0.09	0.04	0.15	0.05	0.0933333
4833423E24Rik	0.17	0.3	0.27	0.21	0.15	0.21	0.246667	0.19
4833427F10Rik	0.08	0	0	0	0	0	0.0266667	0
4833427G06Rik	0.43	0	0.08	0	0.3	0.15	0.17	0.15
4833428L15Rik	0	0	0	0	0	0.04	0	0.0133333
4833439L19Rik	141.98	137.13	138.78	145.18	139.63	145.61	139.297	143.473
4921501E09Rik	0	0	0	0	0	0	0	0
4921504A21Rik	0.91	0.78	0.62	0.78	1.29	1.44	0.77	1.17
4921504E06Rik	0	0	0	0	0	0	0	0
4921507P07Rik	10.22	11.33	10.89	11.49	11.77	10.69	10.8133	11.3167
4921508D12Rik	0.17	0	0.3	0	0	0	0.156667	0
4921509C19Rik	0	0	0	0	0	0	0	0
4921509O07Rik	0.04	0	0.02	0	0	0	0.02	0
4921511C10Rik	0	0	0	0	0	0	0	0
4921511C20Rik	0	0	0	0	0	0	0	0
4921511H03Rik	0	0.09	0	0	0.05	0.26	0.03	0.103333
4921511I17Rik	0.04	0.07	0	0	0	0	0.0366667	0
4921511M17Rik	0	0	0	0	0	0	0	0
4921513I03Rik	0.07	0.09	0	0.08	0	0	0.0533333	0.0266667
4921515E04Rik	0	0	0	0	0	0	0	0
4921517D22Rik	0	0	0.01	0	0	0	0.00333333	0
4921518K17Rik	0	0	0	0	0	0	0	0
4921524J17Rik	17.66	14.51	14.79	14.02	13.85	14.34	15.6533	14.07
4921524L21Rik	0	0	0	0	0	0	0	0
4921525O09Rik	0	0	0	0	0.01	0	0	0.00333333
4921529L05Rik	0.08	0.03	0	0	0	0	0.0366667	0
4921530L21Rik	0	0	0	0.11	0	0	0	0.0366667
4921531C22Rik	1.29	1.44	1.5	1.71	1.8	2.3	1.41	1.93667
4921531P14Rik	0	0	0	0	0	0	0	0
4921533I20Rik	0	0	0	0	0	0	0	0
4921534H16Rik	0.02	0.02	0	0	0.03	0	0.0133333	0.01
4921536K21Rik	0.97	0.57	0.82	1.01	1.11	0.75	0.786667	0.956667
4921539E11Rik	0.02	0	0	0	0	0	0.00666667	0
4922502D21Rik	0	0	0.03	0	0	0	0.01	0
4922502H24Rik	0	0	0	0	0	0	0	0
4922502N22Rik	0	0.17	0	0	0.05	0	0.0566667	0.0166667
4930401C15Rik	0	0	0	0	0	0	0	0
4930401O10Rik	0	0	0	0	0	0	0	0
4930401O12Rik	0	0	0	0	0	0	0	0
4930402F06Rik	0	0	0	0	0.16	0.04	0	0.0666667
4930402F11Rik	0	0	0	0	0	0	0	0
4930402H24Rik	46.76	38.64	41.72	46.64	45.66	48.95	42.3733	47.0833
4930402K13Rik	0	0	0	0	0	0	0	0
4930404A05Rik	0	0	0	0	0	0	0	0
4930404H11Rik	0	0	0	0.28	0.15	0	0	0.143333
4930404I05Rik	0.96	1.03	0.34	0.82	0.39	0.39	0.776667	0.533333
4930404N11Rik	6.37	4.5	5.45	6.28	6.82	4.39	5.44	5.83
4930405A10Rik	0	0	0	0	0	0	0	0
4930405A21Rik	1.44	1.01	1.76	1.13	1.15	1.16	1.40333	1.14667
4930405D11Rik	0.33	0	0.1	0.12	0	0	0.143333	0.04
4930405J17Rik	0	0	0	0	0	0.2	0	0.0666667
4930405L22Rik	0	0	0	0	0	0	0	0
4930405O22Rik	0	0	0.06	0	0	0	0.02	0
4930406D18Rik	0	0	0	0	0	0	0	0
4930407G08Rik	0	0	0	0	0	0	0	0
4930407I10Rik	0	0	0	0	0	0	0	0
4930407I19Rik	0	0	0	0	0	0	0	0
4930412B13Rik	0	0	0	0	0	0	0	0
4930412C18Rik	0.48	0.31	0.35	0.54	0.47	0.47	0.38	0.493333
4930412O13Rik	1.2	1	1.06	1.83	1.16	1.79	1.08667	1.59333
4930413E15Rik	0	0	0	0	0	0	0	0
4930413F20Rik	1.01	1.12	1.03	1	1.07	1.03	1.05333	1.03333
4930413G21Rik	9.41	12.1	12.89	10.14	11.53	12.6	11.4667	11.4233
4930413M19Rik	0	0	0	0	0	0	0	0
4930414N06Rik	0	0	0	0	0	0	0	0
4930415F15Rik	0.36	0.29	0.47	0.76	0.47	0.31	0.373333	0.513333
4930415L06Rik	0	0	0	0	0	0	0	0
4930415O20Rik	0.13	0.22	0.35	0.57	0.47	0	0.233333	0.346667
4930417O13Rik	0	0	0	0	0	0	0	0
4930417O22Rik	0	0	0	0	0	0	0	0
4930419G24Rik	0.12	0	0	0	0	0	0.04	0
4930423M02Rik	0	0.12	0	0.11	0.04	0	0.04	0.05
4930425K10Rik	0	0	0	0	0	0	0	0
4930425L21Rik	0	0	0	0	0	0	0	0
4930425O10Rik	0	0.03	0	0.04	0.07	0	0.01	0.0366667
4930426D05Rik	1.69	2.2	1.3	17.9	11.83	15.12	1.73	14.95
4930426L09Rik	0.97	0.66	1.26	0.74	0.71	0.65	0.963333	0.7
4930427A07Rik	3.73	4.54	4.33	4.55	4.38	4.83	4.2	4.58667
4930428D20Rik	0	0	0	0	0	0	0	0
4930428E07Rik	0	0	0	0	0	0	0	0
4930428G15Rik	0	0	0.07	0	0	0	0.0233333	0
4930428O21Rik	0	0	0	0	0	0	0	0
4930429B21Rik	4.21	3.64	4.3	3.65	4.08	3.17	4.05	3.63333
4930429D17Rik	0	0	0	0	0	0	0	0
4930429F11Rik	0	0	0	0	0	0	0	0
4930429F24Rik	0.45	0.64	0.7	0.56	0.27	0.6	0.596667	0.476667
4930430A15Rik	0	0	0	0	0	0	0	0
4930430F08Rik	7.55	4.4	6.77	7.38	6.76	7.71	6.24	7.28333
4930430F21Rik	0.16	0.2	0.07	0.26	0.07	0.43	0.143333	0.253333
4930430J02Rik	0.39	0	0	0	0	0	0.13	0
4930431F12Rik	0	0	0	0	0	0	0	0
4930431P03Rik	0.05	0.06	0.02	0	0	0.04	0.0433333	0.0133333
4930432J09Rik	0	0	0.02	0.02	0.03	0	0.00666667	0.0166667
4930432K21Rik	3.48	2.98	3.38	3.13	3.02	2.88	3.28	3.01
4930432M17Rik	0	0	0	0.17	0	0	0	0.0566667
4930433B08Rik	0	0	0	0	0	0	0	0
4930433I11Rik	0	0	0	0	0	0	0	0
4930433N12Rik	0	0	0	0.04	0.07	0.07	0	0.06
4930434J06Rik	0	0	0	0	0	0	0	0
4930435E12Rik	0	0	0	0	0	0	0	0
4930438E09Rik	0	0	0	0	0	0	0	0
4930440C22Rik	0	0	0	0	0	0	0	0
4930440I19Rik	0.12	0	0.05	0.25	0.05	0	0.0566667	0.1
4930441H08Rik	0	0	0	0	0	0	0	0
4930441J16Rik	0	0	0	0	0	0	0	0
4930442J19Rik	0	0	0	0	0	0	0	0
4930442L01Rik	0.22	0.02	0.02	0	0.02	0	0.0866667	0.00666667
4930443O20Rik	0.36	0.29	0.14	0.09	0.25	0.04	0.263333	0.126667
4930444F02Rik	0.2	0.04	0.04	0.21	0.13	0.14	0.0933333	0.16
4930444G20Rik	0.03	0	0	0	0	0	0.01	0
4930444M15Rik	0.17	0.28	0.48	0.04	0.21	0.33	0.31	0.193333
4930444P10Rik	1.23	0.86	0.65	1.45	2.17	0.86	0.913333	1.49333
4930445N18Rik	0	0	0.19	0	0	0	0.0633333	0
4930447A16Rik	0	0	0.11	0	0	0	0.0366667	0
4930447C04Rik	2.86	2.59	2.19	3.29	3.1	2.87	2.54667	3.08667
4930447F24Rik	0.44	0.78	0.31	0.65	0.61	0.73	0.51	0.663333
4930447J18Rik	0	0	0	0	0	0	0	0
4930447K03Rik	0.18	0.05	0.32	0.38	0.31	0.16	0.183333	0.283333
4930447M23Rik	2.74	2.96	2.61	1.94	2.83	2.38	2.77	2.38333
4930447N08Rik	0.31	0.04	0	0	0	0.09	0.116667	0.03
4930448C13Rik	0	0	0	0	0	0	0	0
4930448F12Rik	0	0	0	0	0	0	0	0
4930448H16Rik	0.61	0	0	0	0	0	0.203333	0
4930448I06Rik	0	0	0	0	0	0	0	0
4930448I18Rik	0	0	0	0	0	0	0	0
4930448K20Rik	0	0	0	0	0	0	0	0
4930449E01Rik	0	0	0	0.26	0	0	0	0.0866667
4930449E18Rik	0	0	0	0	0	0	0	0
4930449I24Rik	0	0	0	0	0	0	0	0
4930451G09Rik	4.95	4.58	4.77	5.57	5.72	4.37	4.76667	5.22
4930451I11Rik	0	0	0	0	0	0.46	0	0.153333
4930452A19Rik	0	0.1	0	0	0	0	0.0333333	0
4930452B06Rik	7.92	7.35	8.03	10.64	10.99	10.37	7.76667	10.6667
4930452G13Rik	0.45	0.73	0.45	0.48	0.74	0.4	0.543333	0.54
4930452N14Rik	0	0	0	0	0	0	0	0
4930453H23Rik	0	0	0	0.07	0	0	0	0.0233333
4930453L07Rik	0.2	0.19	0.18	0.3	0.74	0.43	0.19	0.49
4930453N24Rik	17.75	20.88	18.51	20.52	19.43	19.1	19.0467	19.6833
4930455B14Rik	0	0	0	0	0	0	0	0
4930455C13Rik	0.63	0.53	0.5	0.3	0.37	0.32	0.553333	0.33
4930455D15Rik	0	0.03	0.03	0	0	0	0.02	0
4930455F16Rik	0	0	0	0	0	0	0	0
4930455G09Rik	2.4	1.66	1.42	1.59	1.91	1.61	1.82667	1.70333
4930455H04Rik	0	0	0	0	0	0	0	0
4930455J16Rik	0	0	0	0	0	0	0	0
4930456L15Rik	0	0	0	0	0	0	0	0
4930459C07Rik	0	0	0	0	0.09	0	0	0.03
4930459L07Rik	0	0	0	0	0	0	0	0
4930461G14Rik	0	0	0	0	0	0	0	0
4930463O16Rik	0	0.04	0.08	0.02	0	0.06	0.04	0.0266667
4930465K10Rik	0	0	0.12	0	0.04	0	0.04	0.0133333
4930465M20Rik	0	0.03	0	0	0	0	0.01	0
4930467D21Rik	0.04	0.01	0	0	0.02	0	0.0166667	0.00666667
4930467E23Rik	0	0	0	0	0	0	0	0
4930467K11Rik	0	0.15	0	0.5	0	0	0.05	0.166667
4930469G21Rik	0.26	0.53	0.29	0.28	0.23	0.87	0.36	0.46
4930470H14Rik	0	0	0	0	0	0	0	0
4930470O06Rik	0	0	0	0	0	0	0	0
4930470P17Rik	0	0.03	0	0	0	0	0.01	0
4930471C04Rik	0.67	0.18	0.26	0.24	0.46	0.33	0.37	0.343333
4930471G03Rik	0	0.08	0	0	0.28	0	0.0266667	0.0933333
4930471L23Rik	0	0	0	0	0	0	0	0
4930471M09Rik	0.05	0.04	0.05	0.17	0.14	0.19	0.0466667	0.166667
4930473A02Rik	0.25	0.07	0.29	0.26	0.07	0	0.203333	0.11
4930473O22Rik	0	0	0	0	0	0	0	0
4930474G06Rik	0	0	0	0	0	0	0	0
4930474H20Rik	0	0	0	0	0	0	0	0
4930474M22Rik	0	0	0	0	0	0	0	0
4930474N05Rik	0	0	0	0	0	0	0	0
4930474N09Rik	0.25	0.16	0.09	0.22	0.13	0.18	0.166667	0.176667
4930477N07Rik	0	0	0	0	0	0	0	0
4930478L05Rik	0.03	0	0	0.06	0	0	0.01	0.02
4930478P22Rik	0	0	0	0	0	0	0	0
4930479D17Rik	0	0.59	0.57	0	0.72	0	0.386667	0.24
4930480E11Rik	0	0	0	0	0	0	0	0
4930480G23Rik	0	0	0	0	0	0	0	0
4930480K15Rik	0.05	0.12	0.07	0.08	0.02	0.04	0.08	0.0466667
4930480K23Rik	2.61	1.69	2.31	2.74	2.54	1.74	2.20333	2.34
4930480M12Rik	0	0	0	0	0	0	0	0
4930481A15Rik	0.31	0.73	0.69	0.59	0.66	0.41	0.576667	0.553333
4930482G09Rik	0.47	0.19	0.14	0.17	0.35	0.42	0.266667	0.313333
4930483J18Rik	0.22	0.09	0.05	0.24	0.29	0.05	0.12	0.193333
4930483K19Rik	0.15	0.08	0	0.05	0.13	0.26	0.0766667	0.146667
4930483O08Rik	0	0	0.05	0.06	0.05	0	0.0166667	0.0366667
4930484H19Rik	0	0	0.06	0	0	0.09	0.02	0.03
4930486F22Rik	0	0	0	0	0	0	0	0
4930486I03Rik	0	0	0	0	0	0	0	0
4930486L24Rik	0.42	0.17	0.11	0.23	0.37	0.11	0.233333	0.236667
4930487D11Rik	0	0	0	0	0	0	0	0
4930487H11Rik	0	0	0	0.15	0.06	0.06	0	0.09
4930488B22Rik	0	0	0	0	0	0	0	0
4930488L21Rik	1.47	0.97	1.22	0.7	0.74	0.9	1.22	0.78
4930500F04Rik	0	0	0	0	0	0	0	0
4930500L23Rik	0	0.07	0	0	0	0	0.0233333	0
4930502A04Rik	0.6	0.3	0.07	0.08	0.59	0.26	0.323333	0.31
4930502E09Rik	0	0	0	0	0	0	0	0
4930502E18Rik	0.05	0.4	0.48	0	0.13	0	0.31	0.0433333
4930503B20Rik	0	0	0	0	0	0	0	0
4930503E14Rik	0	0	0	0	0	0	0	0
4930503E24Rik	0	0	0	0	0	0	0	0
4930503F20Rik	0	0	0	0	0	0	0	0
4930503H13Rik	0	0	0	0	0	0	0	0
4930503L19Rik	5.93	5.36	4.95	5.58	5.66	5.54	5.41333	5.59333
4930503O07Rik	0	0	0	0	0	0	0	0
4930504C09Rik	0	0	0	0	0	0	0	0
4930504O13Rik	0	0	0.11	0	0.11	0	0.0366667	0.0366667
4930505A04Rik	0.27	0.06	0.36	0.07	0.36	0.24	0.23	0.223333
4930505G20Rik	0	0	0	0	0	0	0	0
4930505K13Rik	0	0	0	0	0	0	0	0
4930505K14Rik	0	0	0	0	0	0	0	0
4930506A18Rik	0	0.25	0.05	0.07	0.33	0	0.1	0.133333
4930506C21Rik	0.7	0.98	0.56	0.55	0.39	0.85	0.746667	0.596667
4930507D05Rik	1.14	0.62	0.76	1.17	1.04	1.05	0.84	1.08667
4930507D10Rik	0	0	0	0	0	0.09	0	0.03
4930509E16Rik	0	0	0	0.11	0.04	0.18	0	0.11
4930509J09Rik	0.04	0.03	0	0.16	0.03	0	0.0233333	0.0633333
4930509K18Rik	0	0	0	0	0	0	0	0
4930511A02Rik	0	0	0	0.03	0.03	0	0	0.02
4930511A08Rik	0	0	0	0	0	0	0	0
4930511E03Rik	0	0.02	0	0	0	0.02	0.00666667	0.00666667
4930511M06Rik	0	0.03	0.04	0.1	0.02	0.02	0.0233333	0.0466667
4930512B01Rik	0	0.07	0.07	0	0	0	0.0466667	0
4930512J16Rik	0.12	0.19	0.08	0.29	0.45	0.19	0.13	0.31
4930512M02Rik	0	0	0	0	0	0	0	0
4930513D17Rik	0	0.08	0.04	0	0.04	0.09	0.04	0.0433333
4930513N10Rik	1.33	0.96	2.13	1.16	1.13	1.26	1.47333	1.18333
4930513O06Rik	0	0	0	0	0	0	0	0
4930515B02Rik	0	0	0	0	0	0	0	0
4930515G01Rik	1.56	1.07	1.13	1.26	1.08	1.26	1.25333	1.2
4930515G16Rik	0	0.29	0	0	0	0	0.0966667	0
4930515L03Rik	0	0	0	0	0	0	0	0
4930515L19Rik	0	0	0	0	0	0	0	0
4930517E11Rik	0.16	0	0.03	0.13	0.07	0	0.0633333	0.0666667
4930517M08Rik	0	0	0	0	0	0.06	0	0.02
4930518J21Rik	0	0	0	0	0	0	0	0
4930518P08Rik	0	0	0	0	0	0	0	0
4930519D14Rik	0	0	0	0	0	0	0	0
4930519F09Rik	0	0.09	0.1	0	0	0	0.0633333	0
4930519F16Rik	0	0	0	0	0	0	0	0
4930519F24Rik	0	0.1	0.34	0	0	0	0.146667	0
4930519G04Rik	0	0.07	0	0	0	0	0.0233333	0
4930519H02Rik	0	0	0	0	0	0	0	0
4930519K11Rik	0	0	0	0	0.48	0	0	0.16
4930520O04Rik	1.28	1.49	1.37	1.24	1.37	1.82	1.38	1.47667
4930520P13Rik	0	0.13	0.28	0	0	0	0.136667	0
4930521E06Rik	0	0	0	0	0	0	0	0
4930522H14Rik	0	0	0	0	0	0	0	0
4930522O17Rik	0	0	0	0	0	0	0	0
4930523C07Rik	1.57	1.73	1.36	1.58	1.49	2.03	1.55333	1.7
4930523O13Rik	0	0	0	0	0	0	0	0
4930524B15Rik	0.34	0.25	0.55	0.45	0.5	0.13	0.38	0.36
4930524B17Rik	0	0	0	0	0	0	0	0
4930524C18Rik	0	0	0	0	0	0	0	0
4930524N10Rik	0	0	0	0	0	0	0	0
4930524O05Rik	0	0	0	0	0	0	0	0
4930524O08Rik	0	0	0	0	0	0	0	0
4930525C09Rik	0	0	0	0	0	0	0	0
4930525D18Rik	0.2	0	0	0	0	0	0.0666667	0
4930525G20Rik	1.2	0.88	0.88	1.12	1.06	0.86	0.986667	1.01333
4930526H09Rik	0	0.04	0	0	0.04	0	0.0133333	0.0133333
4930526I15Rik	22.99	24.5	20.69	25.18	21.39	23.02	22.7267	23.1967
4930526L06Rik	0.06	0	0.16	0.26	0	0	0.0733333	0.0866667
4930527F14Rik	0	0	0	0	0	0.08	0	0.0266667
4930527G23Rik	0	0	0	0	0	0	0	0
4930528A17Rik	0.63	0.93	0.69	0.64	0.78	0.48	0.75	0.633333
4930528D03Rik	0	0.04	0	0	0.08	0	0.0133333	0.0266667
4930528G23Rik	0	0	0	0	0	0	0	0
4930528H21Rik	0	0	0	0	0	0	0	0
4930528P14Rik	0	0	0	0	0	0	0	0
4930529C04Rik	0.03	0	0	0.02	0.01	0	0.01	0.01
4930529K09Rik	0	0	0	0	0	0	0	0
4930529L06Rik	0	0	0	0	0	0	0	0
4930532I03Rik	0	0	0	0	0	0	0	0
4930532M18Rik	0	0	0	0	0.3	0	0	0.1
4930533B01Rik	0	0	0.05	0	0	0	0.0166667	0
4930533N22Rik	0	0	0	0	0	0	0	0
4930533P14Rik	0	0	0	0	0	0	0	0
4930538K18Rik	0.96	0.71	0.71	0.85	1.01	0.84	0.793333	0.9
4930539C22Rik	0	0	0	0	0	0	0	0
4930539E08Rik	9.63	7.7	10.1	7.97	9.72	8.02	9.14333	8.57
4930539J05Rik	19.12	14.4	21.26	23.72	18.96	16.53	18.26	19.7367
4930539M17Rik	0	0	0	0	0.07	0	0	0.0233333
4930539N22Rik	0	0	0	0	0	0	0	0
4930540M03Rik	0	0	0	0	0	0	0	0
4930542C21Rik	0	0	0	0	0	0	0	0
4930542D17Rik	0	0	0	0	0	0	0	0
4930543E12Rik	0	0	0	0	0	0.07	0	0.0233333
4930543N07Rik	0	0	0	0	0	0	0	0
4930544D05Rik	0	0	0	0	0	0	0	0
4930544G11Rik	0	0	0	0	0	0	0	0
4930544M13Rik	0	0	0	0	0	0	0	0
4930545E07Rik	0	0	0	0	0	0	0	0
4930545H06Rik	0	0	0	0	0	0	0	0
4930545L23Rik	0	0	0	0	0	0.04	0	0.0133333
4930546C10Rik	0	0	0	0	0	0	0	0
4930546K05Rik	0	0	0	0.03	0	0.01	0	0.0133333
4930547E08Rik	0	0	0	0	0	0	0	0
4930547E14Rik	0	0	0	0	0	0	0	0
4930548G14Rik	0	0	0	0	0	0	0	0
4930548H24Rik	0	0.13	0.21	0.09	0	0	0.113333	0.03
4930548J01Rik	0	0	0	0	0	0	0	0
4930548K13Rik	0	0	0	0	0	0	0	0
4930549C01Rik	0	0	0	0	0	0	0	0
4930549C15Rik	0	0	0	0	0	0.16	0	0.0533333
4930549G23Rik	0	0.11	0	0.14	0	0.46	0.0366667	0.2
4930550C14Rik	0.05	0.35	0.13	0.15	0.08	0.17	0.176667	0.133333
4930550C17Rik	0	0	0	0	0	0	0	0
4930550L24Rik	0.11	0	0.06	0	0	0	0.0566667	0
4930552N02Rik	0	0	0	0	0	0	0	0
4930552P12Rik	0.07	0.11	0.21	0.35	0.27	0.13	0.13	0.25
4930553C11Rik	0	0	0	0	0	0	0	0
4930553E22Rik	0.43	0	0	0.15	0	0	0.143333	0.05
4930554C24Rik	0	0	0	0	0	0	0	0
4930554G24Rik	0	0	0	0	0	0	0	0
4930554H23Rik	0	0	0	0	0	0	0	0
4930554I06Rik	0	0	0	0	0	0	0	0
4930555B11Rik	0	0	0	0	0	0	0	0
4930555B12Rik	0	0	0	0	0	0	0	0
4930555G01Rik	0.22	0.59	0.24	0.32	0.17	0.12	0.35	0.203333
4930555G21Rik	0	0	0	0	0	0	0	0
4930555K05Rik	0	0	0	0	0	0	0	0
4930556C24Rik	0	0	0	0	0	0	0	0
4930556G01Rik	0	0	0	0	0	0	0	0
4930556J02Rik	0	0	0	0	0	0	0	0
4930556M19Rik	0.37	0.26	0.47	0.12	0.19	0.2	0.366667	0.17
4930556N09Rik	0	0.05	0	0	0	0	0.0166667	0
4930556N13Rik	0.06	0	0	0.19	0.26	0.05	0.02	0.166667
4930557A04Rik	0	0	0	0	0	0	0	0
4930557F10Rik	0	0	0.2	0	0	0	0.0666667	0
4930557J02Rik	0	0	0	0	0	0	0	0
4930557K07Rik	1.15	0	0.51	1.88	0	0.5	0.553333	0.793333
4930558C23Rik	0	0	0	0	0	0	0	0
4930558F17Rik	0	0	0	0	0	0	0	0
4930558G05Rik	0	0	0	0	0	0	0	0
4930558J18Rik	0.38	0.41	0.45	0.46	0.21	0.45	0.413333	0.373333
4930558K02Rik	0	0.3	0	0	0	0	0.1	0
4930559C10Rik	0	0	0	0	0	0	0	0
4930562C15Rik	0.01	0.02	0	0	0.05	0.01	0.01	0.02
4930562F07Rik	0	0	0	0	0	0	0	0
4930563D23Rik	0	0.03	0.04	0.11	0.07	0	0.0233333	0.06
4930563E18Rik	0.04	0	0	0	0	0	0.0133333	0
4930563E22Rik	3.63	2.96	2.94	3.24	3.38	3.12	3.17667	3.24667
4930563F08Rik	0	0	0	0	0	0.27	0	0.09
4930563H07Rik	0	0	0	0	0	0	0	0
4930563M20Rik	0	0	0	0	0	0	0	0
4930563M21Rik	0.08	0.07	0.07	0	0.07	0	0.0733333	0.0233333
4930564C03Rik	0	0	0	0	0	0	0	0
4930564D02Rik	0	0	0	0	0	0	0	0
4930565D16Rik	0	0	0	0	0	0	0	0
4930565N06Rik	0.02	0.07	0.06	0.1	0	0.2	0.05	0.1
4930567H12Rik	0	0	0	0	0	0	0	0
4930567H17Rik	0	0	0	0	0	0	0	0
4930567J20Rik	0	0	0	0	0	0	0	0
4930567K12Rik	0	0.15	0	0.2	0	0.04	0.05	0.08
4930567K20Rik	0	0	0	0	0	0	0	0
4930568D16Rik	0	0	0	0	0	0	0	0
4930568E12Rik	0	0	0	0	0	0	0	0
4930568G15Rik	0.12	0	0	0.2	0.11	0.16	0.04	0.156667
4930570G19Rik	15.39	12.41	16.41	12.05	13.84	11.66	14.7367	12.5167
4930571K23Rik	0	0	0	0	0	0	0	0
4930571O06Rik	0	0	0	0	0	0	0	0
4930572K03Rik	0.07	0.16	0.24	0.14	0	0.42	0.156667	0.186667
4930572O03Rik	0	0	0	0	0	0	0	0
4930572O13Rik	0	0	0	0.09	0.08	0	0	0.0566667
4930573O16Rik	0	0	0	0	0	0	0	0
4930577N17Rik	0.97	0.89	0.98	1.1	0.65	0.81	0.946667	0.853333
4930578C19Rik	1.59	1.47	1.35	2.14	1.5	2.49	1.47	2.04333
4930578E11Rik	0	0	0	0	0	0	0	0
4930578I06Rik	0	0	0	0	0	0	0	0
4930578M01Rik	0.07	0.17	0.25	0.15	0.31	0.12	0.163333	0.193333
4930578N18Rik	0	0	0	0	0	0	0	0
4930579F01Rik	0.04	0.03	0.06	0.04	0	0	0.0433333	0.0133333
4930579G18Rik	1.46	1.34	0.8	1.6	0.73	1.78	1.2	1.37
4930579G24Rik	1.55	1.62	1.86	1.23	2.35	1.8	1.67667	1.79333
4930579H20Rik	0	0	0	0	0	0.1	0	0.0333333
4930579J19Rik	0	0	0	0	0.13	0	0	0.0433333
4930579K19Rik	1.57	0.46	0.74	1.45	1.79	0.83	0.923333	1.35667
4930579P08Rik	0	0	0	0.05	0	0	0	0.0166667
4930581F22Rik	1	0.49	0.52	0.68	0.58	0.64	0.67	0.633333
4930583K01Rik	0.07	0	0.19	0.15	0.06	0.32	0.0866667	0.176667
4930583P06Rik	0	0.07	0	0.1	0	0	0.0233333	0.0333333
4930584F24Rik	0	0	0	0	0	0	0	0
4930586N03Rik	0	0	0	0	0	0	0	0
4930587E11Rik	0	0	0	0	0	0	0	0
4930590J08Rik	0.17	0.2	0.11	0.2	0.1	0.08	0.16	0.126667
4930590L20Rik	0	0.34	0.12	0	0	0	0.153333	0
4930591A17Rik	0	0	0	0.2	0	0	0	0.0666667
4930591E09Rik	0	0	0	0	0	0	0	0
4930592A05Rik	0	0	0.11	0.07	0	0	0.0366667	0.0233333
4930592I03Rik	0.06	0	0	0	0	0	0.02	0
4930593A02Rik	0	0	0	0	0	0	0	0
4930593C16Rik	2.43	4.54	3.85	1.78	2.7	3.6	3.60667	2.69333
4930594C11Rik	0.1	0.08	0.1	0	0.02	0.09	0.0933333	0.0366667
4930594O21Rik	0	0	0.1	0.22	0.05	0	0.0333333	0.09
4930595D18Rik	0.72	0.13	0.21	0.51	0.35	0.07	0.353333	0.31
4930595M18Rik	0	0	0	0	0.04	0	0	0.0133333
4930596D02Rik	0	0	0	0	0	0	0	0
4930596I21Rik	0	0	0	0	0	0	0	0
4930597A21Rik	0	0	0	0.11	0	0	0	0.0366667
4930597G03Rik	0.05	0	0	0	0	0	0.0166667	0
4930598F16Rik	0	0	0	0	0	0	0	0
4930599N23Rik	0.37	0.12	0.13	0	0	0.2	0.206667	0.0666667
4931402G19Rik	0.05	0.04	0	0.03	0.06	0.02	0.03	0.0366667
4931403E22Rik	0.11	0	0.19	0.56	0.18	0.09	0.1	0.276667
4931403G20Rik	0	0	0	0	0	0	0	0
4931406B18Rik	0	0.01	0	0	0.02	0	0.00333333	0.00666667
4931406C07Rik	22.46	19.81	23.96	23.69	21.93	24.55	22.0767	23.39
4931406H21Rik	0.01	0.03	0	0.07	0.24	0.02	0.0133333	0.11
4931406P16Rik	21.46	23.15	21.25	26.96	22.26	26.21	21.9533	25.1433
4931408C20Rik	0	0	0	0	0	0	0	0
4931408D14Rik	0.44	0.59	0.68	0.63	0.57	0.37	0.57	0.523333
4931409K22Rik	0.17	0.05	0.07	0.09	0.06	0.21	0.0966667	0.12
4931414P19Rik	3.57	2.72	2.97	4.34	3.51	4.1	3.08667	3.98333
4931417E11Rik	0	0	0	0	0	0	0	0
4931419H13Rik	0	0.05	0.06	0	0	0.11	0.0366667	0.0366667
4931420L22Rik	0	0	0	0	0	0.3	0	0.1
4931423N10Rik	0.18	0.12	0.32	0	0.48	0.27	0.206667	0.25
4931428F04Rik	371.02	349.61	369.38	311.8	322.29	282.87	363.337	305.653
4931428L18Rik	0	0	0	0	0	0	0	0
4931429L15Rik	0.05	0	0.1	0.03	0	0	0.05	0.01
4931429P17Rik	0	0	0	0	0	0	0	0
4931430N09Rik	0	0	0	0	0	0.04	0	0.0133333
4931431B13Rik	0	0	0	0	0	0	0	0
4931431C16Rik	0.63	0.53	0.49	0.4	0.42	0.26	0.55	0.36
4931431F19Rik	0	0	0	0	0	0	0	0
4931440F15Rik	0.05	0.07	0.03	0.05	0.16	0.1	0.05	0.103333
4931440J10Rik	0.14	0	0.06	0.15	0.13	0	0.0666667	0.0933333
4931440P22Rik	0.93	0.71	0.94	0.83	0.93	0.66	0.86	0.806667
4932411N23Rik	0	0	0	0	0	0	0	0
4932412D23Rik	0.21	0.12	0.09	0.23	0.07	0.19	0.14	0.163333
4932413F04Rik	0	0	0	0	0	0	0	0
4932414J04Rik	0.02	0	0	0	0.02	0.02	0.00666667	0.0133333
4932414N04Rik	0	0	0	0.03	0	0	0	0.01
4932415M13Rik	0	0	0.06	0	0	0	0.02	0
4932416H05Rik	5.19	4.62	5.7	5.36	4.82	4.66	5.17	4.94667
4932429P05Rik	0	0	0	0	0	0	0	0
4932435O22Rik	0.02	0	0.04	0	0	0	0.02	0
4932438A13Rik	28.91	26.07	28.4	28.2	24.87	23.78	27.7933	25.6167
4932438H23Rik	0.49	0.85	0.37	0.74	1.14	0.52	0.57	0.8
4932441J04Rik	0.66	0.53	1.57	0.5	1.07	0.33	0.92	0.633333
4932443I19Rik	0.34	0.69	0.6	0.45	1.05	0.75	0.543333	0.75
4932702P03Rik	0	0.11	0	0.32	0.13	0	0.0366667	0.15
4933400A11Rik	0	0	0	0	0	0	0	0
4933400B14Rik	0.13	0	0	0	0	0	0.0433333	0
4933400C23Rik	0	0.03	0.09	0	0.12	0.2	0.04	0.106667
4933400F21Rik	0.03	0.01	0.05	0.02	0.01	0.1	0.03	0.0433333
4933400L20Rik	0	0	0	0	0	0	0	0
4933401B06Rik	0	0	0	0	0	0	0	0
4933401D09Rik	0	0.11	0	0	0	0	0.0366667	0
4933401H06Rik	0	0	0	0	0	0	0	0
4933402C06Rik	0	0	0	0	0	0	0	0
4933402D24Rik	1.15	0.85	0.71	0.65	0.39	0.68	0.903333	0.573333
4933402E13Rik	0	0	0.03	0	0	0.03	0.01	0.01
4933402J07Rik	0	0.24	0	0	0	0	0.08	0
4933402J10Rik	0	0	0	0	0	0	0	0
4933402J15Rik	0	0	0	0	0.15	0	0	0.05
4933402N03Rik	0	0	0	0	0	0	0	0
4933402N22Rik	0	0	0	0	0	0	0	0
4933402P03Rik	0	0	0	0	0	0.09	0	0.03
4933403O08Rik	0.19	0.12	0.2	0.12	0.07	0.13	0.17	0.106667
4933404G15Rik	0	0	0	0	0	0	0	0
4933404K08Rik	0	0	0.04	0.04	0	0	0.0133333	0.0133333
4933404K13Rik	0	0	0	0	0	0	0	0
4933404O12Rik	5.55	6.33	6.32	6.3	5.57	6.14	6.06667	6.00333
4933405D12Rik	0	0.14	0.15	0.19	0	0.08	0.0966667	0.09
4933405E24Rik	0	0	0	0	0	0	0	0
4933405L10Rik	0	0.43	0.24	0.34	0.33	0.05	0.223333	0.24
4933405O20Rik	0	0	0	0.23	0.04	0.08	0	0.116667
4933406C10Rik	0.52	0.45	0.37	0.48	0.52	0.77	0.446667	0.59
4933406D12Rik	0	0	0	0	0	0	0	0
4933406F09Rik	0	0	0	0	0	0	0	0
4933406G16Rik	0	0	0	0	0	0	0	0
4933406I18Rik	0.14	0.57	0.45	0.3	0.12	0.5	0.386667	0.306667
4933406J10Rik	0	0	0	0.07	0.06	0.11	0	0.08
4933406K04Rik	0	0	0	0	0	0	0	0
4933406M09Rik	0	0	0	0.07	0.06	0.06	0	0.0633333
4933407E24Rik	0	0	0	0	0	0	0	0
4933407G14Rik	0	0	0	0	0	0	0	0
4933407I05Rik	0	0	0	0	0	0	0	0
4933407K13Rik	3.3	3	2.89	2.56	2.78	2.83	3.06333	2.72333
4933407L21Rik	1.99	1.52	2.22	2.29	1.8	2.87	1.91	2.32
4933408B17Rik	0.93	1.45	1.06	0.79	0.77	0.86	1.14667	0.806667
4933408J17Rik	0.15	0.07	0.16	0.03	0	0.03	0.126667	0.02
4933408N05Rik	0	0	0	0.04	0	0	0	0.0133333
4933409G03Rik	0	0	0	0	0	0	0	0
4933411E08Rik	0	0	0	0	0	0	0	0
4933411G06Rik	0	0	0	0	0	0	0	0
4933411K16Rik	0.41	0.37	0.15	1.06	0.07	0.51	0.31	0.546667
4933412E12Rik	0.72	1.01	1.05	1.9	1.5	1.96	0.926667	1.78667
4933412E24Rik	0	0	0	0	0	0	0	0
4933412O06Rik	0.16	0.04	0	0.11	0	0.1	0.0666667	0.07
4933413G19Rik	0	0.18	0	0.3	0.24	0	0.06	0.18
4933413J09Rik	0.24	0.22	0.08	0.32	0.22	0.19	0.18	0.243333
4933413L06Rik	0	0	0	0	0	0	0	0
4933415F23Rik	0.16	0.38	0.28	0.3	0.25	0.14	0.273333	0.23
4933416C03Rik	0	0	0.02	0	0	0	0.00666667	0
4933416E03Rik	0	0	0	0	0	0	0	0
4933416I08Rik	0.09	0	0	0	0	0.22	0.03	0.0733333
4933416M06Rik	0	0	0	0	0	0	0	0
4933416M07Rik	0.05	0	0	0.15	0.05	0	0.0166667	0.0666667
4933417A18Rik	0	0	0	0	0	0	0	0
4933417D19Rik	1.69	2.53	1.96	2.16	1.53	1.92	2.06	1.87
4933417E11Rik	0	0	0	0	0.05	0.1	0	0.05
4933417G07Rik	0.07	0	0	0	0	0	0.0233333	0
4933417O13Rik	0.11	0.09	0.1	0	0	0.1	0.1	0.0333333
4933421I07Rik	0	0	0	0	0	0	0	0
4933421O10Rik	2.51	2.64	3.09	2.71	2.47	2.32	2.74667	2.5
4933422A05Rik	0.04	0.17	0.11	0.05	0	0	0.106667	0.0166667
4933424G05Rik	0.06	0.08	0.03	0	0	0.11	0.0566667	0.0366667
4933424G06Rik	0.75	0.22	0.76	0.57	0.05	0.9	0.576667	0.506667
4933425B07Rik	0.12	0	0.03	0.03	0.03	0	0.05	0.02
4933425L06Rik	0	0.04	0.09	0.03	0.02	0.02	0.0433333	0.0233333
4933427D06Rik	0.04	0.03	0.09	0	0.02	0.02	0.0533333	0.0133333
4933427D14Rik	22.36	18.07	18.2	23.57	22.7	21.8	19.5433	22.69
4933427E11Rik	0.05	0.32	0.04	0.42	0.34	0.13	0.136667	0.296667
4933427E13Rik	0	0	0	0	0	0	0	0
4933427G17Rik	0.15	0.1	0.18	0	0	0	0.143333	0
4933427I22Rik	0	0.07	0	0	0	0.04	0.0233333	0.0133333
4933428C19Rik	0	0	0	0	0	0	0	0
4933428G20Rik	1.89	2.11	1.65	1.81	1.8	2.06	1.88333	1.89
4933429K18Rik	0	0	0	0	0	0	0	0
4933429O19Rik	0.21	0.11	0.06	0.22	0	0.34	0.126667	0.186667
4933430H16Rik	0	0	0	0	0	0	0	0
4933430I17Rik	1.83	2.57	2.19	3.18	2.32	2.43	2.19667	2.64333
4933430M04Rik	0	0	0	0	0	0	0	0
4933430N04Rik	0	0	0	0	0	0	0	0
4933431E20Rik	30.37	28.27	30.33	33.75	32.62	31.03	29.6567	32.4667
4933431G14Rik	0.05	0.05	0	0.07	0	0	0.0333333	0.0233333
4933432G23Rik	0	0	0	0	0	0	0	0
4933432I03Rik	1.73	1.91	1.53	1.6	2.43	1.73	1.72333	1.92
4933432I09Rik	0.35	0.62	0.49	0.73	0.45	0.68	0.486667	0.62
4933432K03Rik	0.12	0	0	0.13	0.11	0	0.04	0.08
4933433F19Rik	0	0	0	0	0	0	0	0
4933433G08Rik	0	0	0	0	0	0	0	0
4933433G15Rik	0.05	0.04	0.23	0.17	0	0	0.106667	0.0566667
4933433G19Rik	0	0.09	0.2	0	0	0.15	0.0966667	0.05
4933433H22Rik	0	0	0	0	0	0	0	0
4933434E20Rik	39.21	41.59	40.17	38.79	39.67	40.87	40.3233	39.7767
4933436E23Rik	0	0	0	0	0	0	0	0
4933436H12Rik	0	0	0	0	0	0	0	0
4933436I01Rik	0	0	0	0	0	0	0	0
4933438B17Rik	0	0	0.09	0	0	0	0.03	0
4933438K21Rik	0.13	0.03	0.03	0	0	0	0.0633333	0
4933439C10Rik	24.78	25.79	23.66	26.12	26.2	29.97	24.7433	27.43
4933439K11Rik	0.2	0.11	0.24	0.29	0.23	0.24	0.183333	0.253333
4933440J02Rik	0	0	0	0	0	0	0	0
4933440M02Rik	0.1	0	0.03	0	0	0	0.0433333	0
5031410I06Rik	0	0.04	0.03	0	0.14	0.1	0.0233333	0.08
5031414D18Rik	0.47	0.13	0.29	0.28	0.14	0.31	0.296667	0.243333
5031425E22Rik	22.9	21.5	21.33	22.31	20.94	19.57	21.91	20.94
5031425F14Rik	0	0.06	0	0.04	0	0.15	0.02	0.0633333
5031426D15Rik	0.18	0.19	0.1	0.11	0.21	0.19	0.156667	0.17
5031434C07Rik	0	0	0	0.06	0	0	0	0.02
5031434O11Rik	6.27	3.22	5.29	4.06	5.59	4.94	4.92667	4.86333
5031439G07Rik	78.03	77.16	75.62	83.04	79.02	83	76.9367	81.6867
5033403F01Rik	0.15	0.27	0.12	0.18	0.45	0.14	0.18	0.256667
5033403H07Rik	0	0	0	0	0	0	0	0
5033404E19Rik	0.39	0.39	0.26	0.1	0.6	0.51	0.346667	0.403333
5033406O09Rik	0.03	0.08	0.23	0.03	0.2	0.17	0.113333	0.133333
5033428I22Rik	0	0	0	0	0	0	0	0
5330411J11Rik	1.69	0.61	0.64	0.73	0.76	0.46	0.98	0.65
5330413P13Rik	0.04	0.04	0.08	0.09	0.08	0.04	0.0533333	0.07
5330417C22Rik	10.14	9.4	8.41	12.47	12.57	12.37	9.31667	12.47
5330434G04Rik	3.28	2.52	2.13	3.73	3.3	3.26	2.64333	3.43
5330439B14Rik	0	0	0	0	0	0	0	0
5430401F13Rik	0	0.1	0	0	0	0	0.0333333	0
5430402E10Rik	0	0	0	0	0	0	0	0
5430402O13Rik	0.87	0.22	0.24	0.14	0.41	0.53	0.443333	0.36
5430403N17Rik	0.04	0.02	0.09	0	0	0.04	0.05	0.0133333
5430405H02Rik	6.53	5.61	5.23	5.4	5.43	6.12	5.79	5.65
5430416N02Rik	63.18	55.76	62.19	56.08	48.13	54.24	60.3767	52.8167
5430416O09Rik	0.12	0.15	0.09	0.15	0.17	0.16	0.12	0.16
5430419D17Rik	0	0	0	0	0	0	0	0
5430421F17Rik	0	0	0	0	0.04	0.06	0	0.0333333
5430425K12Rik	0	0	0	0	0	0	0	0
5430427M07Rik	0	0	0	0	0	0	0	0
5430427O19Rik	0.08	0.07	0.01	0.01	0	0.05	0.0533333	0.02
5430428K19Rik	0	0	0	0	0	0	0	0
5430431A17Rik	0	0.13	0	0	0.51	0.15	0.0433333	0.22
5430434I15Rik	0	0	0	0	0	0	0	0
5430437J10Rik	0.1	0.12	0.09	0	0	0.09	0.103333	0.03
5430440P10Rik	0.06	0.2	0.38	0	0.05	0.43	0.213333	0.16
5530400C23Rik	0	0	0	0	0	0	0	0
5530401A14Rik	0	0	0	0	0	0	0	0
5530601H04Rik	2.92	2.73	2.26	3.84	3.61	2.9	2.63667	3.45
5730403I07Rik	1.47	1.45	1.35	2.55	2.08	1.76	1.42333	2.13
5730405O15Rik	0.58	0.52	0.64	0.46	1.2	0.51	0.58	0.723333
5730408K05Rik	2.57	3.32	2.74	5.29	3.62	2.7	2.87667	3.87
5730409E04Rik	83.31	82.01	87.19	83.1	77.26	71.76	84.17	77.3733
5730412P04Rik	0	0.21	0.16	0.1	0.04	0.08	0.123333	0.0733333
5730416F02Rik	0	0	0	0	0	0	0	0
5730420D15Rik	0.21	0.13	0.27	0	0.05	0.18	0.203333	0.0766667
5730422E09Rik	0	0	0.09	0.04	0.09	0.09	0.03	0.0733333
5730435O14Rik	0	0	0	0	0	0	0	0
5730455P16Rik	27.26	25.65	35.95	29.95	27.79	24.35	29.62	27.3633
5730460C07Rik	0	0	0	0	0	0	0	0
5730480H06Rik	1.11	1.6	1.35	1.76	1.11	1.26	1.35333	1.37667
5730488B01Rik	0	0	0	0	0	0	0	0
5730507C01Rik	0.64	0.64	0.72	0.25	0.44	0.45	0.666667	0.38
5730508B09Rik	7.93	7.77	6.29	6.08	6.86	5.25	7.33	6.06333
5730522E02Rik	2.27	1.83	1.96	1.12	1.33	1.2	2.02	1.21667
5730559C18Rik	5.14	4.96	5.28	5.53	4.91	4.25	5.12667	4.89667
5830411N06Rik	0	0	0	0	0.02	0.02	0	0.0133333
5830416I19Rik	0	0	0	0	0	0	0	0
5830417I10Rik	10.64	8.21	8.53	10.02	9.67	10.7	9.12667	10.13
5830418P13Rik	0	0	0	0	0	0.05	0	0.0166667
5830428M24Rik	0	0	0	0	0	0	0	0
5830432E09Rik	0.08	0.12	0.17	0.16	0.34	0.07	0.123333	0.19
5830444B04Rik	0.11	0.16	0	0.08	0.06	0	0.09	0.0466667
5830454E08Rik	3.82	1.91	2.89	2.82	3.27	1.44	2.87333	2.51
5830473C10Rik	0.07	0.08	0.15	0.18	0.11	0.02	0.1	0.103333
5930403L14Rik	5.02	4.37	4.65	7.06	5.72	7.03	4.68	6.60333
5930412G12Rik	6.8	6.16	5.39	5.99	4.87	6.84	6.11667	5.9
5930430L01Rik	0.92	0.69	0.99	0.96	0.7	1.37	0.866667	1.01
5930438M14Rik	0.07	0.09	0	0.02	0.08	0.18	0.0533333	0.0933333
6030407O03Rik	0.22	0.2	0.22	0.27	0.52	0.52	0.213333	0.436667
6030408B16Rik	0.03	0.02	0.1	0.06	0.07	0.2	0.05	0.11
6030419C18Rik	56.76	55.48	54.13	79.68	75.73	83.85	55.4567	79.7533
6030440G07Rik	0	0	0	0.06	0	0	0	0.02
6030443J06Rik	0.18	0.04	0.03	0.12	0.07	0.3	0.0833333	0.163333
6030458C11Rik	18.12	13.25	14.22	16.42	14.79	16.26	15.1967	15.8233
6030466F02Rik	0	0	0	0.09	0	0.04	0	0.0433333
6030468B19Rik	0	0.05	0.2	0	0.3	0	0.0833333	0.1
6030469F06Rik	0	0	0	0	0	0	0	0
6030471H07Rik	0	0	0	0	0	0	0	0
6030498E09Rik	0.05	0	0	0	0	0	0.0166667	0
6230400D17Rik	3.36	3.25	4.69	3.64	3.63	3.21	3.76667	3.49333
6330403K07Rik	256.44	224.08	275.03	277.29	262.8	285.36	251.85	275.15
6330407A03Rik	0	0.1	0	0	0	0	0.0333333	0
6330408A02Rik	10.44	9.05	8.89	10.69	10.18	9.85	9.46	10.24
6330409D20Rik	4.81	4.32	2.72	5.41	4.56	5.25	3.95	5.07333
6330410L21Rik	0	0.12	0	0.02	0.02	0.05	0.04	0.03
6330415B21Rik	0.07	0.08	0.17	0.16	0.17	0.26	0.106667	0.196667
6330415G19Rik	1.84	1.8	0.87	1.29	1.53	1.16	1.50333	1.32667
6330416G13Rik	2.94	2.73	3.15	3.87	4.17	3.6	2.94	3.88
6330418K02Rik	3.8	2.2	2.46	2.52	4.05	3.41	2.82	3.32667
6330549D23Rik	0.62	0.51	1.11	0.81	0.57	0.48	0.746667	0.62
6430411K18Rik	2.31	3.61	2.25	2.91	2.16	2.94	2.72333	2.67
6430503K07Rik	2.23	2.7	0.37	3.14	1.35	3.19	1.76667	2.56
6430531B16Rik	0.47	0.63	0.18	0.17	0.54	0.73	0.426667	0.48
6430548M08Rik	100.86	92.8	101.38	111.71	103.01	97.27	98.3467	103.997
6430550D23Rik	0.58	0.41	0.16	0.38	0.54	0.13	0.383333	0.35
6430562O15Rik	0.07	0.08	0.09	0	0.06	0.23	0.08	0.0966667
6430571L13Rik	11.68	10.75	11.51	13.52	12.96	11.62	11.3133	12.7
6430573F11Rik	1.04	1.63	1.35	4.44	4.18	3.56	1.34	4.06
6430584L05Rik	0	0.1	0	0.04	0.07	0	0.0333333	0.0366667
6430710C18Rik	0.25	0.22	0.16	0.14	0.36	0.2	0.21	0.233333
6530402F18Rik	1.21	1.46	1.25	1.79	1.4	1.78	1.30667	1.65667
6530403H02Rik	0	0	0	0.01	0	0.05	0	0.02
6530411M01Rik	3.17	1.81	1.85	2.6	2.36	3.41	2.27667	2.79
6720468P15Rik	6.54	5.91	4.68	3.16	3.91	4.01	5.71	3.69333
6720483E21Rik	1.4	0.87	0.9	0.4	0.81	0.95	1.05667	0.72
6720489N17Rik	2.85	2.48	2.29	2.61	1.98	2.45	2.54	2.34667
6820408C15Rik	1.85	2.17	1.97	2.44	2.17	2.18	1.99667	2.26333
6820431F20Rik	127.31	130.89	116.48	112.52	116.46	118.89	124.893	115.957
7420426K07Rik	0	0	0	0	0	0	0	0
7420461P10Rik	0	0	0	0	0	0	0	0
7420700N18Rik	0	0	0	0	0	0	0	0
7420701I03Rik	0	0	0	0	0	0	0	0
7530416G11Rik	0	0	0	0	0	0	0	0
7630403G23Rik	0	0	0	0	0	0	0	0
8030411F24Rik	0	0	0	0	0	0	0	0
8030423F21Rik	0.19	0.14	0.05	0.14	0.18	0.12	0.126667	0.146667
8030423J24Rik	0.22	0	0	0	0.06	0.13	0.0733333	0.0633333
8030442B05Rik	0	0	0	0	0	0	0	0
8030443G20Rik	0	0	0	0	0	0	0	0
8030451O07Rik	0	0	0	0	0	0	0	0
8030455M16Rik	0	0	0	0	0	0	0	0
8030462N17Rik	6.5	7.21	6.08	7.15	6.69	7.38	6.59667	7.07333
8430408G22Rik	1.2	2.84	0.82	1.52	1.37	2.4	1.62	1.76333
8430422H06Rik	0	0	0.12	0	0	0	0.04	0
8430423G03Rik	0.11	0	0	0	0	0	0.0366667	0
8430426J06Rik	0.32	0.38	0.21	0.59	0.42	0.21	0.303333	0.406667
8430429K09Rik	11.11	9.39	9.02	11.03	10.27	7.67	9.84	9.65667
8430430B14Rik	0	0	0	0	0	0	0	0
8430431K14Rik	0.02	0.02	0	0.04	0	0.07	0.0133333	0.0366667
8430436N08Rik	0.06	0.09	0	0	0	0	0.05	0
8430437L04Rik	0.03	0	0.06	0.04	0.03	0	0.03	0.0233333
9030025P20Rik	4.08	5.04	5.78	5.08	3.95	5.74	4.96667	4.92333
9030204H09Rik	0	0	0	0	0	0	0	0
9030404E10Rik	0	0.04	0.04	0	0	0	0.0266667	0
9030612E09Rik	3.74	3.98	4.3	4.3	4.05	3.58	4.00667	3.97667
9030617O03Rik	2.89	2.53	2.82	1.96	1.87	1.94	2.74667	1.92333
9030619P08Rik	0	0	0	0	0	0	0	0
9030624G23Rik	3.14	3.16	3.49	2.34	2.55	2.65	3.26333	2.51333
9030624J02Rik	48.47	48.1	47.96	54.74	50.63	50.63	48.1767	52
9030625G05Rik	3.46	4.02	6.31	1.31	2.11	1.45	4.59667	1.62333
9130008F23Rik	0.33	0.25	0.45	0.51	0.36	0.32	0.343333	0.396667
9130011E15Rik	15.67	14.23	16.64	16.23	14.13	16.03	15.5133	15.4633
9130015A21Rik	0.54	0.22	0.42	0.29	0.58	0.12	0.393333	0.33
9130015L21Rik	0	0	0.11	0	0	0.11	0.0366667	0.0366667
9130019O22Rik	2.58	1.63	1.95	2.8	1.86	2.39	2.05333	2.35
9130019P16Rik	0.32	0.36	0.32	0.31	0.38	0.39	0.333333	0.36
9130023H24Rik	4.25	3.44	4.37	3.95	4.47	3.75	4.02	4.05667
9130024F11Rik	0.58	0.45	0.56	0.74	0.49	0.42	0.53	0.55
9130204L05Rik	0	0	0	0	0	0	0	0
9130209A04Rik	0	0	0	0	0	0	0	0
9130221F21Rik	0	0	0	0	0	0	0	0
9130221H12Rik	10.58	9.11	8.96	9.51	7.58	10.69	9.55	9.26
9130227L01Rik	0	0	0	0	0	0	0	0
9130230L23Rik	0	0	0	0	0	0	0	0
9130401M01Rik	44.54	43.49	43.24	47.2	42.43	40.03	43.7567	43.22
9130409I23Rik	0	0	0.05	0	0	0	0.0166667	0
9130409J20Rik	0.14	0	0	0	0	0	0.0466667	0
9230009I02Rik	0	0	0.05	0	0	0	0.0166667	0
9230102K24Rik	0	0	0	0	0	0	0	0
9230102O04Rik	0.55	0.74	1.3	0.69	1.05	1.54	0.863333	1.09333
9230104L09Rik	0	0	0	0	0.19	0.19	0	0.126667
9230105E05Rik	0	0.06	0	0	0.02	0.02	0.02	0.0133333
9230110C19Rik	3.98	3.44	4.64	5.22	3.8	5.35	4.02	4.79
9230110F15Rik	0	0	0	0	0	0	0	0
9230112D13Rik	0	0	0	0	0	0	0	0
9230112J17Rik	0.09	0.16	0.17	0.35	0.2	0.18	0.14	0.243333
9230114K14Rik	0.96	0.61	0.53	0.58	0.64	1.13	0.7	0.783333
9230116L04Rik	0.18	0.23	0.1	0.35	0.06	0.19	0.17	0.2
9230116N13Rik	0.64	0.73	0.65	0.84	0.77	0.64	0.673333	0.75
9230117E06Rik	0	0	0	0	0	0	0	0
9330020H09Rik	1.3	1.21	1.28	1.14	1.46	1.45	1.26333	1.35
9330102E08Rik	2.32	2.27	1.75	2.33	1.73	2.14	2.11333	2.06667
9330111N05Rik	0.04	0.1	0.04	0	0.18	0.07	0.06	0.0833333
9330117O12Rik	1.98	1.67	1.8	0.74	0.64	0.57	1.81667	0.65
9330133O14Rik	14.34	12.25	13.89	13.31	13.91	12.21	13.4933	13.1433
9330136K24Rik	0.66	0.35	0.39	0.12	0.62	0.35	0.466667	0.363333
9330151L19Rik	8.19	9.09	8.44	8.78	9.18	9.31	8.57333	9.09
9330158H04Rik	0.33	0.17	0.09	0.75	0.64	0.46	0.196667	0.616667
9330159F19Rik	55.79	48.05	52.55	50.02	48.85	45.25	52.13	48.04
9330159M07Rik	0.4	0.29	0.16	0.42	0.31	0.3	0.283333	0.343333
9330162012Rik	3.77	3.94	4.21	2.9	2.86	4.39	3.97333	3.38333
9330162B11Rik	0	0	0	0	0	0	0	0
9330175E14Rik	0	0	0	0	0	0	0	0
9330175M20Rik	0.19	0.17	0.11	0.14	0.19	0.09	0.156667	0.14
9330178D15Rik	0	0	0	0	0	0	0	0
9330179D12Rik	0.05	0.26	0.05	0.09	0.04	0.05	0.12	0.06
9330182L06Rik	23.71	22.32	23.19	19.48	20.58	18.25	23.0733	19.4367
9330182O14Rik	0	0.02	0.05	0	0	0	0.0233333	0
9330188P03Rik	1.52	0.86	0.55	2.04	1.63	0.9	0.976667	1.52333
9330199G10Rik	0	0.05	0	0	0	0.09	0.0166667	0.03
9430007A20Rik	0	0	0	0	0	0	0	0
9430014N10Rik	0	0	0	0.06	0	0	0	0.02
9430015G10Rik	22.66	21.61	23.39	21.86	21.72	21.35	22.5533	21.6433
9430016H08Rik	26.98	29.76	27.35	27.23	30.32	26.58	28.03	28.0433
9430018G01Rik	0.21	0.1	0.07	0.04	0.06	0.01	0.126667	0.0366667
9430019J16Rik	0	0	0	0	0	0	0	0
9430020K01Rik	19.08	21.46	21.64	30.97	21.63	31.21	20.7267	27.9367
9430021M05Rik	13.6	16.19	12.69	8.42	11.09	7.1	14.16	8.87
9430037G07Rik	0.37	0.33	0.28	0.11	0.16	0.18	0.326667	0.15
9430038I01Rik	6.02	4.59	4.26	4.58	5.05	4.94	4.95667	4.85667
9430041J12Rik	2.39	2.41	3.13	2.31	2.68	2.7	2.64333	2.56333
9430060I03Rik	0.6	0.66	0.54	0.62	0.69	0.48	0.6	0.596667
9430065F17Rik	0.81	0.92	1.53	2.17	1.32	0.8	1.08667	1.43
9430069I07Rik	0	0	0	0	0	0	0	0
9430078K24Rik	0	0.08	0	0.59	0.24	0.3	0.0266667	0.376667
9430083A17Rik	4.74	3.93	4.44	4.91	3.78	3.14	4.37	3.94333
9430091E24Rik	1.15	1.43	0.88	1.52	1.16	1.24	1.15333	1.30667
9530002B09Rik	0	0	0	0	0	0	0	0
9530003J23Rik	0.1	0.12	0.04	0.16	0.6	0.22	0.0866667	0.326667
9530014B07Rik	0	0	0	0	0	0	0	0
9530020I12Rik	0.07	0	0	0	0	0	0.0233333	0
9530026F06Rik	0.07	0	0.25	0	0	0	0.106667	0
9530026P05Rik	0.06	0.3	0.11	0.07	0.16	0	0.156667	0.0766667
9530027J09Rik	0.57	0.06	0.18	0.29	0.45	0.32	0.27	0.353333
9530036O11Rik	0.15	0.12	0.34	0.18	0.11	0.19	0.203333	0.16
9530051G07Rik	0.61	0.66	0.56	0.82	0.92	0.61	0.61	0.783333
9530052E02Rik	0.33	0.11	0.29	0.21	0.29	0.48	0.243333	0.326667
9530053A07Rik	0.05	0.03	0.05	0.04	0.02	0.05	0.0433333	0.0366667
9530059O14Rik	0.07	0.1	0.16	0.11	0.12	0.26	0.11	0.163333
9530062K07Rik	0.42	0.82	0.45	0.09	0.96	0.37	0.563333	0.473333
9530068E07Rik	97.38	93.84	91.49	100.79	93.48	94.2	94.2367	96.1567
9530077C05Rik	5.82	6.83	5.5	7.78	6.38	6.72	6.05	6.96
9530080O11Rik	0.47	0.88	1.15	0.67	0.94	0.51	0.833333	0.706667
9530082P21Rik	32.15	35.38	33.38	31.02	32.74	29.36	33.6367	31.04
9530091C08Rik	0.13	0.12	0.05	0.21	0.18	0.14	0.1	0.176667
9630001P10Rik	0.04	0.11	0.07	0.08	0.03	0.05	0.0733333	0.0533333
9630013A20Rik	0	0.02	0.02	0	0	0.05	0.0133333	0.0166667
9630013K17Rik	0.28	0.28	0.25	0.36	0.3	0.3	0.27	0.32
9630028B13Rik	0.87	0.76	0.84	1.46	0.51	1.69	0.823333	1.22
9630028H03Rik	0.02	0.12	0.02	0	0.02	0.11	0.0533333	0.0433333
9630028I04Rik	0.23	0.12	0.09	0.22	0.22	0.35	0.146667	0.263333
9830107B12Rik	0.07	0.04	0.01	0.11	0.04	0	0.04	0.05
9830132P13Rik	0.03	0	0.02	0	0.02	0.02	0.0166667	0.0133333
9830147E19Rik	1.4	0.93	1.18	1.32	1.12	0.93	1.17	1.12333
9830166K06Rik	0	0.05	0.19	0.06	0.21	0.16	0.08	0.143333
9930012K11Rik	7.36	5.48	5.67	5.82	4.59	4.71	6.17	5.04
9930014A18Rik	3.01	3.78	3.82	4.3	3.35	3.3	3.53667	3.65
9930021J03Rik	19.92	16.91	19.11	19.89	17.49	17.37	18.6467	18.25
9930104L06Rik	11.13	9.42	9.04	10.15	9.22	10.56	9.86333	9.97667
9930111H07Rik	0	0	0	0	0	0	0	0
9930111J21Rik1	0.57	0.32	0.69	0.7	0.42	0.78	0.526667	0.633333
9930111J21Rik2	0	0.27	0	0	0.1	0.12	0.09	0.0733333
A130010J15Rik	3.69	3.19	3.42	3.4	2.93	3.41	3.43333	3.24667
A130077B15Rik	0.23	0.19	0.11	0.32	0.09	0.23	0.176667	0.213333
A1bg	0	0	0	0	0	0	0	0
A1cf	0	0	0	0	0	0	0	0
A230001M10Rik	0	0.05	0.03	0	0.05	0	0.0266667	0.0166667
A230009B12Rik	0	0.02	0	0.13	0	0	0.00666667	0.0433333
A230020J21Rik	0	0	0	0	0	0.04	0	0.0133333
A230028O05Rik	0	0.02	0	0	0.05	0	0.00666667	0.0166667
A230046K03Rik	10.48	9.31	9.99	10.7	9.66	11.04	9.92667	10.4667
A230050P20Rik	8.82	10.36	11.28	11.36	10.94	11.08	10.1533	11.1267
A230056J06Rik	0.53	0.41	0.6	0.45	0.7	0.64	0.513333	0.596667
A230056P14Rik	5.35	2.91	3.45	4.84	4.28	3.2	3.90333	4.10667
A230057D06Rik	3.6	6.32	3.85	5.03	5.12	5.97	4.59	5.37333
A230065H16Rik	1.29	0.52	1.33	0.69	1.8	1.14	1.04667	1.21
A230070E04Rik	9.02	10.61	7.81	7.83	7.26	6.86	9.14667	7.31667
A230072C01Rik	4.7	3.54	4.77	3.81	4.71	3.53	4.33667	4.01667
A230072E10Rik	0.94	0.56	0.52	1.52	0.95	0.63	0.673333	1.03333
A230077H06Rik	3.37	3.55	3.24	2.36	3.04	2.54	3.38667	2.64667
A230103J11Rik	5.55	3.52	4.09	4.7	5.67	4.3	4.38667	4.89
A230108P19Rik	0.15	0.14	0.25	0.05	0.15	0.13	0.18	0.11
A2m	17.83	21.37	22.46	29.9	18.55	51.98	20.5533	33.4767
A330008L17Rik	0.02	0.12	0.02	0	0	0.02	0.0533333	0.00666667
A330009N23Rik	2.47	1.81	1.16	2.07	2.41	1.81	1.81333	2.09667
A330015K06Rik	0.05	0.08	0	0.05	0	0.02	0.0433333	0.0233333
A330023F24Rik	3.47	3.36	3.44	3.59	3.61	3.93	3.42333	3.71
A330032B11Rik	0.06	0.19	0.2	0.15	0.1	0.1	0.15	0.116667
A330033J07Rik	1.24	1	1.09	1.26	1.24	0.93	1.11	1.14333
A330035P11Rik	1.06	0.66	1.03	0.74	1.01	0.76	0.916667	0.836667
A330040F15Rik	5.6	5.13	4.16	6.31	5.63	6.3	4.96333	6.08
A330041J22Rik	0.55	0.78	0.54	0.87	1.07	0.56	0.623333	0.833333
A330048O09Rik	0.63	0.51	0.65	0.23	0.09	0.46	0.596667	0.26
A330049N07Rik	0.06	0.05	0.07	0	0	0	0.06	0
A330069E16Rik	1.93	1.67	1.26	2.9	1.51	1.58	1.62	1.99667
A330070K13Rik	0	0	0	0	0.2	0	0	0.0666667
A330074K22Rik	0.2	0.12	0.23	0.21	0.21	0.31	0.183333	0.243333
A330076C08Rik	0.17	0.07	0.03	0.03	0.18	0.03	0.09	0.08
A330076H08Rik	1.71	1.11	0.97	1.07	0.46	1.4	1.26333	0.976667
A330093E20Rik	0.3	0.87	0.38	0.75	0.99	0.48	0.516667	0.74
A330102I10Rik	8.73	3.99	3.81	5.61	9.27	6.88	5.51	7.25333
A3galt2	0.46	0.58	0.52	0.7	0.76	0.75	0.52	0.736667
A430005L14Rik	28.34	22.81	26.66	28.05	24.77	26.29	25.9367	26.37
A430033K04Rik	9.53	8.59	8.31	11.54	9.92	10.21	8.81	10.5567
A430035B10Rik	0.63	0.95	0.61	0.61	0.81	0.69	0.73	0.703333
A430046D13Rik	8.58	7.22	7.21	8.38	8.19	7.54	7.67	8.03667
A430078G23Rik	0	0	0	0	0	0	0	0
A430078I02Rik	0.2	0.16	0.25	0.14	0.21	0.29	0.203333	0.213333
A430085M09Rik	0	0	0	0	0	0	0	0
A430088P11Rik	0.04	0.05	0.07	0.22	0.02	0.05	0.0533333	0.0966667
A430089I19Rik	0	0	0	0	0	0	0	0
A430090L17Rik	0.03	0.01	0	0.06	0.03	0	0.0133333	0.03
A430093F15Rik	0	0.02	0.11	0	0.25	0.02	0.0433333	0.09
A430105I19Rik	1.23	1.07	0.98	1.04	1.11	1.84	1.09333	1.33
A4galt	1.7	2.19	2.14	4.33	2.5	4.29	2.01	3.70667
A4gnt	0	0	0	0	0.05	0	0	0.0166667
A530006G24Rik	0	0	0	0	0	0	0	0
A530013C23Rik	0	0	0	0	0.02	0	0	0.00666667
A530016L24Rik	0.27	0.15	0.11	0.28	0.18	0.16	0.176667	0.206667
A530032D15Rik	0	0	0	0	0	0	0	0
A530046M15Rik	0	0	0	0	0	0	0	0
A530050N04Rik	0	0	0.08	0	0	0	0.0266667	0
A530053G22Rik	0	0	0	0	0	0	0	0
A530058N18Rik	7.76	7.18	7.48	6.68	7.87	7.41	7.47333	7.32
A530064D06Rik	0	0	0.03	0	0.03	0	0.01	0.01
A530065N20Rik	0.03	0	0	0	0	0.11	0.01	0.0366667
A530072M11Rik	0.3	0.19	0.27	0.32	0.16	0.35	0.253333	0.276667
A530088E08Rik	0	0.12	0.03	0	0.22	0.07	0.05	0.0966667
A530099J19Rik	0	0.05	0.09	0	0.05	0.03	0.0466667	0.0266667
A630001G21Rik	0.26	0.35	0.18	0.28	0.18	0.56	0.263333	0.34
A630010A05Rik	0	0	0	0	0	0	0	0
A630012P03Rik	0	0	0	0	0	0	0	0
A630019I02Rik	0	0	0	0	0	0	0	0
A630020A06	0.15	0.11	0.09	0.06	0.16	0.13	0.116667	0.116667
A630023A22Rik	0	0	0	0.05	0	0.12	0	0.0566667
A630023P12Rik	0.11	0	0	0	0	0	0.0366667	0
A630033H20Rik	0.25	0.16	0.03	0.11	0.17	0.14	0.146667	0.14
A630066F11Rik	2.28	2.01	1.27	2.22	1.5	1.55	1.85333	1.75667
A630072M18Rik	2.14	1.94	2.02	2	1.37	1.61	2.03333	1.66
A630073D07Rik	0	0	0	0	0	0	0	0
A630075F10Rik	0.33	0.34	0.05	0.22	0.08	0.16	0.24	0.153333
A630076J17Rik	0	0	0.28	0.45	0.46	0.09	0.0933333	0.333333
A630077J23Rik	0	0	0	0	0	0	0	0
A630089N07Rik	2.36	2.27	1.57	2.12	1.88	2.49	2.06667	2.16333
A630095E13Rik	0	0	0	0	0	0	0	0
A630095N17Rik	0.22	0.44	0.68	0.12	0.1	0	0.446667	0.0733333
A730004F24Rik	0.09	0.1	0.08	0	0.07	0	0.09	0.0233333
A730006G06Rik	0	0	0	0	0	0.05	0	0.0166667
A730017C20Rik	57.5	49.54	54.18	61.82	59.57	58.37	53.74	59.92
A730017L22Rik	4.64	3.76	4.03	3.78	3.69	4.35	4.14333	3.94
A730018C14Rik	0	0	0	0	0	0	0	0
A730020E08Rik	3.35	2.37	1.56	1.74	1.65	2.2	2.42667	1.86333
A730020M07Rik	0.09	0.2	0.27	0.07	0.36	0.12	0.186667	0.183333
A730036I17Rik	0.7	0.65	0.76	0.44	0.53	0.53	0.703333	0.5
A730043L09Rik	0.1	0	0.17	0.11	0.13	0.04	0.09	0.0933333
A730046J19Rik	0	0	0.01	0.05	0.01	0	0.00333333	0.02
A730056A06Rik	16.44	16.82	19.21	13.83	12.22	11.76	17.49	12.6033
A730063M14Rik	16.44	9.92	15.29	21	12.65	10.09	13.8833	14.58
A730082K24Rik	0	0	0	0	0	0.03	0	0.01
A730085K08Rik	0	0	0.24	0	0	0	0.08	0
A730090N16Rik	0.29	0.14	0.22	0	0.18	0.22	0.216667	0.133333
A830009L08Rik	0	0.02	0	0.22	0.02	0.02	0.00666667	0.0866667
A830010M20Rik	37.94	26.51	35.41	32.27	32.56	27.71	33.2867	30.8467
A830011K09Rik	0.59	0.22	0.16	0.48	0.24	0.36	0.323333	0.36
A830018L16Rik	3.3	2.59	2.76	2.58	2.29	2.69	2.88333	2.52
A830019L24Rik	0.03	0	0	0	0	0.09	0.01	0.03
A830052D11Rik	4.22	2.33	5.18	3.76	4.5	3.07	3.91	3.77667
A830080D01Rik	5.65	6.74	6.26	5.54	4.92	5.75	6.21667	5.40333
A830082K12Rik	14.32	11.07	11.81	14	12.63	11.17	12.4	12.6
A830082N09Rik	9.71	9.27	9.97	10.13	9.57	8.13	9.65	9.27667
A930001A20Rik	0.21	0.07	0	0	0	0.08	0.0933333	0.0266667
A930001C03Rik	0	0.11	0.06	0	0.08	0	0.0566667	0.0266667
A930002C04Rik	0	0	0	0	0.04	0	0	0.0133333
A930003A15Rik	0.06	0	0.21	0	0.24	0.11	0.09	0.116667
A930003O13Rik	1.6	2.19	2.36	1.96	1.77	1.88	2.05	1.87
A930004D18Rik	2.62	2.29	2.24	2.48	2.2	2.34	2.38333	2.34
A930005H10Rik	15.43	14.24	16.7	15.84	19.34	15.71	15.4567	16.9633
A930006I01Rik	0	0.02	0	0	0	0	0.00666667	0
A930006K02Rik	3.76	2.9	3.55	3.01	2.93	5.81	3.40333	3.91667
A930007I19Rik	0.05	0.1	0.06	0.05	0.02	0	0.07	0.0233333
A930009A15Rik	0.55	0.5	0.87	0.59	0.7	0.43	0.64	0.573333
A930011G23Rik	1.05	1.5	1.2	1.21	1.29	0.8	1.25	1.1
A930012L18Rik	0.18	0.23	0.18	0.22	0.22	0.21	0.196667	0.216667
A930013F10Rik	13.92	15.77	9.46	15.06	13.79	17.07	13.05	15.3067
A930015D03Rik	7.79	3.91	6.88	6.19	7.52	7.22	6.19333	6.97667
A930016O22Rik	0.48	0.24	0.39	0.47	0.45	0.27	0.37	0.396667
A930017M01Rik	3.5	3.41	2.96	4.57	5.63	4.88	3.29	5.02667
A930018P22Rik	0	0.32	0	0	0	0	0.106667	0
A930019D19Rik	0	0	0	0	0	0	0	0
A930024E05Rik	1.15	0.57	0.65	1.47	1.37	0.99	0.79	1.27667
A930031H19Rik	0	0	0	0	0	0	0	0
A930041C12Rik	0.14	0.58	0	0.16	0.51	0.38	0.24	0.35
AA387883	0.34	0.44	0.53	0.43	0.36	0.66	0.436667	0.483333
AA388235	6.38	6.5	5.31	8.9	5.99	5.96	6.06333	6.95
AA413626	1.17	3.6	1.67	3.05	1.65	2.67	2.14667	2.45667
AA414768	9.58	8.57	8.32	7.15	8.16	7.45	8.82333	7.58667
AA415398	4.41	4.29	4.3	5.68	6.02	4.19	4.33333	5.29667
AA465934	4.01	3.38	3.56	3.39	8.82	5.27	3.65	5.82667
AA467197	0.45	0	0.4	0.12	0	0.59	0.283333	0.236667
AA536875	0	0	0	0.09	0	0	0	0.03
AA543186	0.17	0.19	0.15	0.35	0.35	0.06	0.17	0.253333
AA543401	0	0.04	0	0.1	0	0	0.0133333	0.0333333
AA545190	0	0	0	0	0	0	0	0
AA619741	0	0.07	0.02	0	0	0	0.03	0
AA792892	0	0	0	0	0	0	0	0
AA986860	0.59	0.3	0.37	0.47	0.32	0.47	0.42	0.42
AB124611	1.15	1.18	1.02	0.91	0.43	0.72	1.11667	0.686667
AF067061	0	0	0	0	0	0	0	0
AF067063	0.07	0.17	0.19	0.15	0.25	0.13	0.143333	0.176667
AF357355	0	0	0	0	0	0	0	0
AF357359	0	0	0	0	0	0	0	0
AF357399	0	0	0	0	0	0	0	0
AF357425	0	0	0	0	0	0	0	0
AF357426	0	0	0	0	0	0	0	0
AF366264	0	0	0	0	0	0	0	0
AF529169	1.71	1.07	0.88	0.84	0.85	0.71	1.22	0.8
AI115009	1.84	1.36	1.44	0.16	0.66	0.43	1.54667	0.416667
AI182371	0.37	0.38	0.68	0.46	0.41	0.42	0.476667	0.43
AI197445	0.25	0.2	0.05	0.28	0.23	0.05	0.166667	0.186667
AI314180	36.47	36.52	38.74	38.05	34.57	36.49	37.2433	36.37
AI314278	0	0	0	0	0	0	0	0
AI413582	61.17	51.66	50.81	52.52	63.75	56.08	54.5467	57.45
AI427809	0.11	0.22	0.36	0.98	0.38	0.67	0.23	0.676667
AI429214	3.46	1.9	2.5	3.95	3.59	3.41	2.62	3.65
AI450353	0.96	1.13	0.86	1.57	1.59	0.95	0.983333	1.37
AI463170	0	0	0	0	0	0	0	0
AI464131	23.94	22.24	24.89	23.11	25.72	25.05	23.69	24.6267
AI467606	1.4	1.29	1.28	2.16	1.68	2.88	1.32333	2.24
AI504432	5.97	5.78	6.45	7.25	6.62	6.5	6.06667	6.79
AI506816	21.49	13.75	11.63	9.72	16.36	15.97	15.6233	14.0167
AI507597	0.22	0.42	0.2	0	0.13	0.66	0.28	0.263333
AI593442	164.5	142.19	154.39	103.21	108.32	82.94	153.693	98.1567
AI597479	16.94	15.89	16.65	16.93	16	16.7	16.4933	16.5433
AI606473	0.15	0	0.04	0	0	0.07	0.0633333	0.0233333
AI607873	0.21	0.5	0.56	1.02	0.28	0.78	0.423333	0.693333
AI646519	0	0	0	0	0	0	0	0
AI661453	0.55	0.73	0.61	1.09	0.53	0.85	0.63	0.823333
AI662270	0.08	0.13	0.4	0.04	0.04	0.33	0.203333	0.136667
AI837181	68.6	68.99	78.71	75.25	60.49	64.78	72.1	66.84
AI839979	0.46	1.2	1.08	0.82	0.63	0.36	0.913333	0.603333
AI846148	23.42	22.36	20.94	26.37	25.15	25.96	22.24	25.8267
AI847159	0	0.1	0.16	0	0.22	0	0.0866667	0.0733333
AI854703	23.12	21.11	22.49	21.09	22.81	19.24	22.24	21.0467
AI987944	1.94	1.32	2.09	2.66	2.36	2.7	1.78333	2.57333
AK010878	18.46	14.75	17.06	13.83	15.36	16.73	16.7567	15.3067
ATP6	14546.8	19359.6	17934.5	16312.3	17096.3	19073.2	17280.3	17493.9
ATP8	4928.27	8532.22	7990.18	5138.1	5386.62	7578.85	7150.22	6034.52
AU015228	0	0	0	0	0	0	0	0
AU015791	0.06	0	0	0	0.06	0	0.02	0.02
AU015836	0	0.03	0	0	0	0	0.01	0
AU016765	0	0	0	0	0	0	0	0
AU018091	0	0	0	0	0	0	0	0
AU019823	26.59	25.73	25.87	26.05	24.02	21.21	26.0633	23.76
AU019990	0	0	0	0	0	0	0	0
AU021063	0	0	0	0	0	0	0	0
AU021092	13.69	13.09	7.83	15.6	13.57	16.83	11.5367	15.3333
AU022252	13.42	11.35	7.75	12.63	12.19	13.43	10.84	12.75
AU022751	0.1	0.14	0.05	0.19	0.13	0.19	0.0966667	0.17
AU022754	0.11	0.06	0.08	0.02	0.19	0.06	0.0833333	0.09
AU022793	0.51	0.58	0.5	0.35	0.39	0.42	0.53	0.386667
AU023762	0.4	0.18	0.29	0.35	0.49	0.45	0.29	0.43
AU040320	49.79	45.18	48.34	44.28	43.07	40.29	47.77	42.5467
AU040972	0.12	0.05	0	0	0.1	0	0.0566667	0.0333333
AU041133	2.49	1.77	1.86	3.12	1.86	2.31	2.04	2.43
AV039307	1.18	0.71	1.12	1.58	0.7	1.33	1.00333	1.20333
AV051173	0	0	0.71	0.12	0.2	0.2	0.236667	0.173333
AV064505	0	0	0	0	0	0	0	0
AV320801	0	0	0	0	0	0	0	0
AW011738	7.12	4.5	5.21	6.28	6.31	6.99	5.61	6.52667
AW046200	0.23	0.19	0.14	0.33	0.17	0.37	0.186667	0.29
AW112010	0.17	0.14	0	0	0	0	0.103333	0
AW146154	1.15	0.86	0.84	1.18	0.76	0.92	0.95	0.953333
AW209491	16.5	11.94	13.25	14.97	15.47	13.51	13.8967	14.65
AW495222	0	0.21	0.17	0.14	0.15	0.12	0.126667	0.136667
AW549542	0.76	0.72	0.45	1.01	0.56	1.21	0.643333	0.926667
AW549877	21.3	18.87	23.11	24.02	20.2	21.57	21.0933	21.93
AW551984	43.75	45.12	44.39	78.16	61.61	81.83	44.42	73.8667
AW554918	10.61	9.05	8.84	10.2	10.38	9.75	9.5	10.11
AW822252	1.52	1.59	1.49	1.56	2.08	2.24	1.53333	1.96
AY074887	0.77	0.7	0.68	0.83	0.85	0.77	0.716667	0.816667
AY358078	0	0	0	0	0.03	0.03	0	0.02
AY512915	0	0	0	0	0	0	0	0
AY512931	0.02	0.02	0	0	0	0	0.0133333	0
AY702102	0.05	0.04	0.04	0.05	0	0	0.0433333	0.0166667
AY702103	0.07	0.06	0.04	0.02	0.02	0.03	0.0566667	0.0233333
AY761184	0	0	0	0	0	0	0	0
AY761185	0	0	0	0	0	0	0	0
Aaas	19.53	19.23	19.4	18.68	17.59	17.24	19.3867	17.8367
Aacs	69.06	56.01	66.98	58.12	61.26	59.69	64.0167	59.69
Aadac	0	0	0	0	0	0	0	0
Aadacl2	0	0	0	0	0	0	0	0
Aadacl3	0	0	0	0	0	0	0	0
Aadat	0.6	0.56	0.58	2.28	1.47	1.87	0.58	1.87333
Aaed1	4.82	4.46	6.4	7.26	5.92	5.73	5.22667	6.30333
Aagab	50.42	43.87	49.25	55.13	52.88	53	47.8467	53.67
Aak1	19.54	18.72	18.45	19.01	19	18.76	18.9033	18.9233
Aamdc	22.02	20.5	23.71	22.51	22.86	21.69	22.0767	22.3533
Aamp	139.52	135.2	138.44	142.55	136.45	146.05	137.72	141.683
Aanat	0.48	0.35	0.35	0.14	0.7	0.19	0.393333	0.343333
Aar2	27.43	28.61	27.14	26.04	25.28	24.54	27.7267	25.2867
Aard	5.55	4.62	5.12	6.14	6.55	7.74	5.09667	6.81
Aars	125.3	131.72	128.58	122.05	114.89	116.31	128.533	117.75
Aars2	23.1	21.36	20.33	21.56	25.33	22.94	21.5967	23.2767
Aarsd1	81.12	74.41	72.67	69.94	70.44	74.58	76.0667	71.6533
Aasdh	5.28	4.12	5.46	4.87	5.66	5.29	4.95333	5.27333
Aasdhppt	10.11	10.14	10.33	9.44	9.41	8.74	10.1933	9.19667
Aass	0.52	0.43	1.09	0.7	0.7	0.51	0.68	0.636667
Aatf	26.15	24.75	26.4	25.26	23.87	23.59	25.7667	24.24
Aatk	125.29	128.6	135.65	136.19	127.52	119.8	129.847	127.837
Abat	105.16	103.07	114.36	110.79	99.06	94.57	107.53	101.473
Abca1	26.57	26.31	32.22	40.05	30.49	41.77	28.3667	37.4367
Abca12	0.03	0	0.03	0.01	0.01	0.01	0.02	0.01
Abca13	0.02	0.02	0.01	0.02	0.03	0.03	0.0166667	0.0266667
Abca14	0	0.01	0	0	0	0	0.00333333	0
Abca15	0	0	0	0	0	0	0	0
Abca16	0	0	0	0	0	0	0	0
Abca17	1.19	0.86	0.76	1.01	1.16	1.06	0.936667	1.07667
Abca2	48.39	47.27	47.73	48.47	47.97	46.57	47.7967	47.67
Abca3	79.1	75.79	78.74	71.83	71.32	66.62	77.8767	69.9233
Abca4	0.4	0.5	0.46	0.98	0.49	0.95	0.453333	0.806667
Abca5	8.01	6.28	7.2	7.82	7.25	6.89	7.16333	7.32
Abca6	0.16	0.13	0.27	0.27	0.21	0.18	0.186667	0.22
Abca7	12.44	11.07	9.46	9.32	11.02	8.93	10.99	9.75667
Abca8a	0.29	0.3	0.33	0.86	0.32	0.91	0.306667	0.696667
Abca8b	1.7	1.32	1.15	2.76	2.6	3.33	1.39	2.89667
Abca9	2.84	3.85	2.91	7.67	3.81	9.18	3.2	6.88667
Abcb10	23.6	20.32	21.68	25.53	24.5	23.71	21.8667	24.58
Abcb11	0	0.03	0	0.01	0	0	0.01	0.00333333
Abcb1a	7.5	7.7	9.18	11.52	8.93	11.39	8.12667	10.6133
Abcb1b	0.26	0.43	0.38	0.58	0.42	0.64	0.356667	0.546667
Abcb4	0.62	0.47	0.72	0.51	0.83	0.54	0.603333	0.626667
Abcb5	0	0	0	0	0	0	0	0
Abcb6	28.44	27.69	28.15	25.91	29.09	26.74	28.0933	27.2467
Abcb7	4.17	4.07	4.27	4.22	4.46	5	4.17	4.56
Abcb8	29.28	27.8	30.63	33.2	29.36	27.66	29.2367	30.0733
Abcb9	15.66	14.22	15.87	14.34	14.27	13.78	15.25	14.13
Abcc1	8.9	8.77	8.53	8.13	8.09	8.63	8.73333	8.28333
Abcc10	11.47	8.81	11.65	12.41	11.38	9.84	10.6433	11.21
Abcc12	0.73	0.67	0.55	0.95	1.17	0.79	0.65	0.97
Abcc2	0.07	0.06	0.09	0.17	0.12	0.15	0.0733333	0.146667
Abcc3	0.81	0.61	1.02	1.26	0.71	1.21	0.813333	1.06
Abcc4	3.38	3.4	3.49	3.96	3.17	4.16	3.42333	3.76333
Abcc5	55.2	55.03	51.88	54.16	57.41	58.29	54.0367	56.62
Abcc6	0.67	0.64	0.76	0.85	0.74	0.91	0.69	0.833333
Abcc8	13.9	13.42	12.03	5	7.59	5.83	13.1167	6.14
Abcc9	14.03	11.82	14.53	15.41	14.24	12.95	13.46	14.2
Abcd1	14.37	10.74	10.54	14.79	15.52	16.49	11.8833	15.6
Abcd2	2.88	2.39	3.15	3.34	3.19	3.25	2.80667	3.26
Abcd3	50.89	50.79	51.42	52.32	51.65	50.87	51.0333	51.6133
Abcd4	8.36	7.05	6.98	7.78	9.59	8.1	7.46333	8.49
Abce1	60.37	52.14	51.71	52.83	53.47	55.06	54.74	53.7867
Abcf1	90.37	81	83.79	85.5	88.56	82.79	85.0533	85.6167
Abcf2	63.14	60.37	60.89	62.16	58.58	62.71	61.4667	61.15
Abcf3	34.16	29.59	33.3	31.94	34.62	34.93	32.35	33.83
Abcg1	11.34	12.24	14.07	13.19	12.24	11.31	12.55	12.2467
Abcg2	18.08	16.21	16.95	18.52	17.33	17.51	17.08	17.7867
Abcg3	0.12	0.11	0.3	0.51	0.09	0.34	0.176667	0.313333
Abcg4	40.66	34.2	37.9	39.94	39.13	37.12	37.5867	38.73
Abcg5	0	0.07	0.08	0.07	0.02	0	0.05	0.03
Abcg8	0.04	0	0.01	0	0.02	0	0.0166667	0.00666667
Abhd1	4.77	2.06	1.22	1.48	2.63	4.58	2.68333	2.89667
Abhd10	16.81	12.07	12.57	15.24	17.71	19.13	13.8167	17.36
Abhd11	64.95	68.3	60.66	59.18	59.18	59.82	64.6367	59.3933
Abhd11os	2.11	1.18	1.44	1.74	2.85	1.85	1.57667	2.14667
Abhd12	99.54	98.7	105.77	98.52	94.99	92.26	101.337	95.2567
Abhd12b	0	0.27	0.25	0.06	0.3	0.35	0.173333	0.236667
Abhd13	14.46	12.4	15.17	13.56	12.81	11.06	14.01	12.4767
Abhd14a	32.24	29.36	25.25	21.77	27.05	27.96	28.95	25.5933
Abhd14b	20.45	21.94	21.39	22.41	21.2	20.04	21.26	21.2167
Abhd15	0.92	0.94	1.07	0.66	0.63	1.39	0.976667	0.893333
Abhd16a	47.03	52.08	47.78	50.59	47.93	47.55	48.9633	48.69
Abhd16b	0	0.08	0	0.07	0.03	0.03	0.0266667	0.0433333
Abhd17a	134	135.77	136.53	141.07	142.98	141.65	135.433	141.9
Abhd17b	18.25	18.43	18.03	16.29	15.54	16.23	18.2367	16.02
Abhd17c	48.17	47.81	48.45	53.08	49.35	52.9	48.1433	51.7767
Abhd18	4.25	3.99	3.83	4.93	4.21	4.75	4.02333	4.63
Abhd2	41.7	48.55	45.8	50.98	43.56	44.87	45.35	46.47
Abhd3	3.64	2.43	3.67	4.59	3.25	3.87	3.24667	3.90333
Abhd4	58.45	51.65	61.85	63.52	65.8	67.26	57.3167	65.5267
Abhd5	9.88	9.09	9.74	10.72	10.85	10.14	9.57	10.57
Abhd6	18.58	13.31	15.19	12.93	17.09	13.92	15.6933	14.6467
Abhd8	248.66	258.69	254.54	252.16	250.66	238.91	253.963	247.243
Abi1	42.92	43.25	45.33	43.87	42.48	41.5	43.8333	42.6167
Abi2	99.9	98.01	93.8	91.49	84.6	78.06	97.2367	84.7167
Abi3	0.68	0.65	1.22	1.41	0.92	1.15	0.85	1.16
Abi3bp	0.19	0.27	0.36	0.36	0.26	0.27	0.273333	0.296667
Abl1	36.17	34.55	36.52	36.9	31.9	36.93	35.7467	35.2433
Abl2	15.14	14.01	14.97	14.21	12.88	13.14	14.7067	13.41
Ablim1	106.07	98.9	105.92	88.64	87.96	82.6	103.63	86.4
Ablim2	20.48	19.28	18.4	21.02	19.51	20.41	19.3867	20.3133
Ablim3	113.81	114.27	107.19	194.32	176.55	183.65	111.757	184.84
Abo	0	0	0	0	0	0	0	0
Abr	112.63	107.33	118.42	108.53	103.65	110.44	112.793	107.54
Abra	0	0	0	0	0	0.03	0	0.01
Abracl	15.24	15.96	18.68	16.71	16.23	17.59	16.6267	16.8433
Abt1	3.76	3.36	3.29	3.48	3.28	3.54	3.47	3.43333
Abtb1	19.92	17.37	21.04	21.44	19.27	21.58	19.4433	20.7633
Abtb2	11.73	10.33	9.69	8.12	9.1	9.41	10.5833	8.87667
Acaa1a	42.39	39.68	37.32	35.19	38.26	47.4	39.7967	40.2833
Acaa1b	2.14	2.22	2.78	4.09	3.41	2.44	2.38	3.31333
Acaa2	21.09	21.37	19.9	27.24	23.45	31.86	20.7867	27.5167
Acaca	72.43	66.78	72.32	69.91	67.43	62.84	70.51	66.7267
Acacb	1.29	1.25	1.4	1.76	1.25	1.63	1.31333	1.54667
Acad10	1.48	1.24	1.25	1.35	1.35	1.58	1.32333	1.42667
Acad11	4.92	4.81	4.77	4.64	5.4	5.4	4.83333	5.14667
Acad12	0.61	0.44	0.45	0.63	1.13	1.04	0.5	0.933333
Acad8	9.76	9.08	8.91	10.84	10.75	11.03	9.25	10.8733
Acad9	26.08	26.57	29.28	28.8	26.38	21.63	27.31	25.6033
Acadl	35.75	36.26	32.28	41.89	37.77	50.99	34.7633	43.55
Acadm	30.35	27.32	29.6	36.56	35.61	33.93	29.09	35.3667
Acads	7.86	7.02	6.9	10.17	9.13	11.76	7.26	10.3533
Acadsb	24.58	19.99	22.14	24.59	22.69	25.65	22.2367	24.31
Acadvl	24.56	24.89	21.05	30.25	28.31	28.79	23.5	29.1167
Acan	0.11	0.14	0.12	0.19	0.2	0.28	0.123333	0.223333
Acap1	0.66	0.6	0.5	0.44	0.73	0.47	0.586667	0.546667
Acap2	12.89	13.5	13.36	14.35	12.34	14.38	13.25	13.69
Acap3	96.89	104.12	96.91	85.18	87.67	82.57	99.3067	85.14
Acat1	79.65	72.98	72.64	72.87	74.99	74.07	75.09	73.9767
Acat2	92.69	75.28	89.53	93.98	99.22	88.51	85.8333	93.9033
Acat3	0.77	0.85	0.81	1.08	1.3	1.18	0.81	1.18667
Acbd3	32.36	29.7	32.61	28.29	27.38	27.91	31.5567	27.86
Acbd4	6.56	5.82	6.12	5.97	5.26	6.57	6.16667	5.93333
Acbd5	29.47	26.36	28.86	26.74	26.58	26.68	28.23	26.6667
Acbd6	95.95	93.09	89.21	83.5	90.62	84.27	92.75	86.13
Acbd7	0.58	0.59	0.13	0.78	0.26	0.38	0.433333	0.473333
Accs	3.95	4.06	4.04	4.16	3.84	4.18	4.01667	4.06
Accsl	0.07	0.24	0.02	0.26	0.02	0.22	0.11	0.166667
Acd	97.47	91.13	90.06	96.18	96.19	92.21	92.8867	94.86
Ace	18.65	19.05	22.23	21.45	18.96	18.49	19.9767	19.6333
Ace2	0.26	0.43	0.47	0.61	0.26	0.65	0.386667	0.506667
Ace3	0.02	0.04	0.07	0	0.02	0.07	0.0433333	0.03
Acer1	0	0	0	0	0.02	0	0	0.00666667
Acer2	18.89	16.8	13.57	19.14	18.12	15.97	16.42	17.7433
Acer3	4.66	3.78	4.26	4.45	4.55	3.39	4.23333	4.13
Ache	154.88	144.24	143	105.23	115.82	103.03	147.373	108.027
Acin1	114.97	102.29	108.08	113.63	118.43	118.36	108.447	116.807
Ackr1	51.6	53.42	65.34	52.28	52.66	57.82	56.7867	54.2533
Ackr2	2.5	1.71	1.77	2.36	2.31	1.88	1.99333	2.18333
Ackr3	6.31	7.83	6.16	10.34	8.45	12.3	6.76667	10.3633
Ackr4	0.65	0.74	0.48	0.42	0.57	0.88	0.623333	0.623333
Acly	108.91	94.92	96.94	105.65	105.13	107.77	100.257	106.183
Acmsd	0.1	0	0.06	0.03	0.06	0	0.0533333	0.03
Acnat1	0.05	0.04	0.19	0.12	0.09	0.16	0.0933333	0.123333
Acnat2	0	0.02	0	0	0	0.03	0.00666667	0.01
Aco1	27.68	26.12	28.97	29.83	27.4	30.42	27.59	29.2167
Aco2	257.91	255.09	270.77	270.26	259.35	261.63	261.257	263.747
Acod1	0.02	0	0	0.02	0.02	0.04	0.00666667	0.0266667
Acot1	100.86	108.59	94.86	112	115.13	117.06	101.437	114.73
Acot10	0.04	0.06	0.03	0.12	0.13	0.2	0.0433333	0.15
Acot11	2.41	1.74	1.78	3.3	3.05	2.73	1.97667	3.02667
Acot12	0.2	0.11	0.17	0.21	0.22	0.16	0.16	0.196667
Acot13	40.13	40.9	36	49.88	50.4	43.86	39.01	48.0467
Acot2	7.84	8.52	8.07	10.45	7.66	9.33	8.14333	9.14667
Acot3	0.62	0.79	0.66	0.7	0.84	0.53	0.69	0.69
Acot4	0.24	0.89	0.5	0.59	0.29	0.48	0.543333	0.453333
Acot5	0.04	0	0	0.04	0.17	0.11	0.0133333	0.106667
Acot6	2.88	2.27	2.36	3.37	3.19	2.31	2.50333	2.95667
Acot7	390.2	366.01	371.23	391.72	406.49	372.36	375.813	390.19
Acot8	14.48	12.73	12.63	12.97	11.24	14.41	13.28	12.8733
Acot9	18.1	18.46	15.77	15.99	16.49	16.32	17.4433	16.2667
Acox1	87.7	80.81	84.68	89.62	88.77	91.91	84.3967	90.1
Acox2	0	0	0	0	0	0	0	0
Acox3	19.5	21.48	21.74	22.8	19.24	20.2	20.9067	20.7467
Acoxl	0.06	0.03	0.08	0.12	0.03	0.12	0.0566667	0.09
Acp1	22.09	21.33	24.92	18.58	21.97	19.3	22.78	19.95
Acp2	33.66	31.75	34.47	34.87	33.62	30.83	33.2933	33.1067
Acp5	0.65	0.3	0.44	0.69	0.34	0.27	0.463333	0.433333
Acp6	5.9	4.89	5.79	4.94	6.16	6.75	5.52667	5.95
Acp7	0	0.07	0.08	0.09	0.05	0.03	0.05	0.0566667
Acpp	0.14	0.4	0.34	0.04	0.1	0.09	0.293333	0.0766667
Acpt	0	0	0	0	0	0.12	0	0.04
Acr	10.45	15.38	15.73	14.04	11.76	13.53	13.8533	13.11
Acrbp	19.01	16.08	21.65	18.03	19.18	18.09	18.9133	18.4333
Acrv1	0	0	0	0	0	0	0	0
Acsbg1	36.75	34.79	36.32	36.15	40.09	35.63	35.9533	37.29
Acsbg2	0	0.02	0	0.02	0	0.04	0.00666667	0.02
Acsf2	8.32	7.43	7.61	9.87	9.29	10.22	7.78667	9.79333
Acsf3	14.92	15.88	15.43	15.97	14.31	17.93	15.41	16.07
Acsl1	18.31	18.64	21.12	20.64	17.17	17.68	19.3567	18.4967
Acsl3	47.31	42.16	49.4	51.69	51.49	47.4	46.29	50.1933
Acsl4	12.99	11.03	13.7	12.3	12.54	11.22	12.5733	12.02
Acsl5	7.13	7.62	7.02	13.61	11.44	14.53	7.25667	13.1933
Acsl6	58.28	53.23	54.5	61.54	64.64	65.77	55.3367	63.9833
Acsm1	0	0	0	0	0	0	0	0
Acsm2	0	0.01	0.01	0	0	0	0.00666667	0
Acsm3	0	0	0	0	0	0	0	0
Acsm4	0	0	0	0	0	0	0	0
Acsm5	0	0	0	0	0.02	0	0	0.00666667
Acss1	17.56	16.11	18.51	21.69	20.67	22.41	17.3933	21.59
Acss2	19.16	17.8	21.62	17.06	18.57	15.5	19.5267	17.0433
Acss2os	0	0	0	0	0	0	0	0
Acss3	0.7	0.94	0.89	1.35	1.27	1.35	0.843333	1.32333
Acta1	9.69	9.79	11.65	12.5	13.59	11.21	10.3767	12.4333
Acta2	1.05	4.66	0.93	17.28	4.03	13.07	2.21333	11.46
Actb	2701.4	2541.58	2368.92	2556.17	2515.71	2571.54	2537.3	2547.81
Actbl2	0	0	0	0	0	0	0	0
Actc1	0.04	0.06	0.21	0.38	0.03	0.21	0.103333	0.206667
Actg1	3704.41	3470.73	3456.92	3561.51	3511.6	3218.17	3544.02	3430.43
Actg2	0.4	1.04	0.2	2.04	0.78	1.42	0.546667	1.41333
Actl10	0.38	0	0	0.24	0.17	0.17	0.126667	0.193333
Actl11	0	0	0	0	0	0	0	0
Actl6a	16.1	17.57	14.54	17.28	16.3	20.27	16.07	17.95
Actl6b	164.04	158.09	152.75	157.79	162.69	155.64	158.293	158.707
Actl7a	0.04	0.09	0.07	0	0.03	0.07	0.0666667	0.0333333
Actl7b	0	0.07	0.14	0.09	0	0	0.07	0.03
Actl9	0.09	0	0	0	0.15	0.08	0.03	0.0766667
Actn1	24.91	24.6	24.93	25.01	23.96	30.03	24.8133	26.3333
Actn2	2.8	1.87	2.09	3.32	2.58	3.55	2.25333	3.15
Actn3	3.54	3.96	4.11	3.89	3.01	2.83	3.87	3.24333
Actn4	77.85	80.56	74.27	83.7	75.92	88.67	77.56	82.7633
Actr10	54.24	47.42	49.33	53.06	49.01	45.74	50.33	49.27
Actr1a	327.17	319.34	323.61	301.79	301.24	280.92	323.373	294.65
Actr1b	116.55	117.86	108.85	120.84	116.2	122.67	114.42	119.903
Actr2	160.63	149.96	160.65	133.85	136.04	125.9	157.08	131.93
Actr3	152.29	148.68	149.5	142.42	141.52	135.88	150.157	139.94
Actr3b	35.96	32.82	31.55	20.17	24.54	23.32	33.4433	22.6767
Actr5	9.03	9.05	9.99	10.39	9.63	10.48	9.35667	10.1667
Actr6	14.61	11.89	14.85	14.86	15.12	12.21	13.7833	14.0633
Actr8	23.31	19.99	22.35	22.87	23.66	23.79	21.8833	23.44
Actrt1	0	0	0	0	0	0	0	0
Actrt2	0	0	0	0	0	0	0	0
Actrt3	0.53	0.43	0.36	0.19	0.54	0.6	0.44	0.443333
Acvr1	17.03	13.15	14.25	13.7	14.28	13.22	14.81	13.7333
Acvr1b	62.11	49.86	69.28	56.79	56.08	48.83	60.4167	53.9
Acvr1c	0.3	0.28	0.23	0.1	0.24	0.16	0.27	0.166667
Acvr2a	25.55	23.18	24.55	28.49	24.74	24.4	24.4267	25.8767
Acvr2b	20.04	16.14	17.16	19.94	17.72	18.4	17.78	18.6867
Acvrl1	7.37	8.67	7.79	11.7	8.43	12.22	7.94333	10.7833
Acy1	17.79	15.95	16.19	15.17	17.18	14.48	16.6433	15.61
Acy3	1.61	1.98	2.22	2.77	2.87	3.39	1.93667	3.01
Acyp1	26.56	23.84	22.32	29.38	31.35	26.79	24.24	29.1733
Acyp2	11.08	9.79	8.41	9.51	7.99	11.88	9.76	9.79333
Ada	3.22	3.03	2.58	3.28	2.77	3.59	2.94333	3.21333
Adad1	0.11	0.05	0	0.06	0	0.15	0.0533333	0.07
Adad2	0.46	0.65	0.61	0.37	0.79	0.31	0.573333	0.49
Adal	12.56	12.34	11.83	11.66	12.62	13.13	12.2433	12.47
Adam10	49.68	46.55	51.1	51.16	47.84	49.01	49.11	49.3367
[truncated: 22,481 more rows]

## Sheet: NR2F1 UP WT
	Average Expression WT	Average Expression MUT	log fold change	PValue	FDR	Fold Ratio WT/MUT	COMMON WITH SOX2
Stxbp6	35.08	11.5	-1.6215	4.21674e-39	6.60482e-36	3.07695	YES
Pex5l	8.51667	3.07333	-1.49639	2.48019e-37	3.49632e-34	2.82135	YES
Nexn	5	0.946667	-2.41721	7.97894e-36	1.02254e-32	5.34137	YES
Cpne4	44.2467	13.24	-1.75492	1.02295e-33	1.03004e-30	3.37508	YES
Epha7	34.0067	11.7867	-1.43685	1.56408e-31	1.37806e-28	2.7073	YES
Dlk1	38.8533	12.04	-1.73141	2.93096e-30	2.17461e-27	3.32052	YES
Sox13	113.49	69.2167	-0.730607	2.87735e-30	2.17461e-27	1.65934	YES
Dmrtb1	113.777	60.29	-0.93279	4.16582e-30	2.93628e-27	1.90896	YES
Fam189a1	95.1667	43.11	-1.15919	1.36748e-27	8.03225e-25	2.23333	YES
Kcnd3	55.2233	31.0267	-0.887887	3.77619e-27	2.12932e-24	1.85046	YES
Adarb1	56.5133	31.0833	-0.878687	5.80854e-27	3.14935e-24	1.8387	YES
Homer2	17.65	9.63333	-0.888786	2.18432e-25	1.14046e-22	1.85162	YES
Nr2f1	321.993	109.83	-1.56855	5.06208e-25	2.46069e-22	2.96607	NO
Zmat4	24.5267	8.21333	-1.59174	6.96751e-24	3.27403e-21	3.01413	YES
Cck	592.667	105.747	-2.49487	5.21101e-23	2.29561e-20	5.63679	YES
Samd5	23.94	12.0233	-1.01017	7.95316e-23	3.29752e-20	2.01414	YES
Ube2ql1	235.627	115.61	-1.04197	1.32211e-22	5.17715e-20	2.05904	YES
Tmem132c	30.5033	16.7133	-0.88826	1.68557e-22	6.29175e-20	1.85094	YES
Tmem132d	27.0533	5.83667	-2.22282	1.38415e-21	4.87809e-19	4.66806	YES
Nav2	55.5833	31.8167	-0.824864	3.26595e-21	1.12293e-18	1.77137	YES
Grid1	63.6533	36.89	-0.803135	6.36706e-21	2.08736e-18	1.74489	YES
Mef2c	31.5567	16.19	-0.978036	1.83037e-20	5.86424e-18	1.96978	NO
Wnt9b	57.22	19.2767	-1.58177	5.2459e-20	1.60764e-17	2.99337	YES
Nrep	2154.16	1244.49	-0.806246	5.60409e-20	1.68087e-17	1.74866	NO
Adgrl2	92.27	62.7833	-0.572991	6.7863e-19	1.83974e-16	1.4876	YES
Clstn2	42.98	28.5667	-0.606959	1.07224e-18	2.79913e-16	1.52305	YES
Fam172a	22.8433	13.38	-0.784997	1.10864e-18	2.84155e-16	1.72309	NO
Trpc3	27.24	13.3133	-1.04513	2.8827e-18	7.12937e-16	2.06356	YES
Pygm	26.16	15.1533	-0.805613	4.62444e-18	1.08651e-15	1.74789	YES
Epha4	85.04	39.2633	-1.1274	7.04363e-18	1.62777e-15	2.18465	YES
Ak5	48.2133	19.4433	-1.3224	9.37423e-18	2.09759e-15	2.50082	YES
Itga9	8.92	3.88667	-1.20957	2.52136e-17	5.30503e-15	2.31269	YES
Pcp4l1	64.3333	40.4933	-0.683669	1.04938e-16	2.0546e-14	1.60622	NO
Pcp4	451.627	247.117	-0.882986	4.81009e-16	8.74743e-14	1.84419	NO
Gsg1l	108.303	69.1333	-0.662752	4.84003e-16	8.74743e-14	1.5831	YES
Ppp2r5d	171.19	119.257	-0.539646	5.305e-16	9.46641e-14	1.45362	YES
Stxbp2	27.09	15.91	-0.784769	8.52548e-16	1.5023e-13	1.72282	NO
Gm2a	55.5267	33.2767	-0.754518	1.19405e-15	2.07809e-13	1.68707	YES
Slco3a1	25.0933	14.61	-0.784322	2.15153e-15	3.6988e-13	1.72228	YES
Pcdhac1	17.4833	8.31	-1.08909	2.99642e-15	5.08922e-13	2.1274	YES
St3gal1	20.68	11.1667	-0.902452	6.60438e-15	1.10836e-12	1.86924	YES
Tox3	25.7633	15.7833	-0.725176	2.0073e-14	3.14409e-12	1.6531	YES
Hs6st3	64.4867	28.25	-1.20736	3.01045e-14	4.66355e-12	2.30915	YES
Wbscr17	31.76	20.6467	-0.6399	4.04676e-14	6.06885e-12	1.55822	NO
Fam163a	30.7367	8.83333	-1.80741	4.12692e-14	6.12391e-12	3.50014	YES
Tmem132b	94.7867	47.4133	-1.01526	4.9393e-14	7.17828e-12	2.02126	YES
Vgf	855.027	282.91	-1.60662	1.05107e-13	1.51193e-11	3.04537	YES
Edil3	21.4133	12.7467	-0.761502	1.14024e-13	1.62363e-11	1.69525	NO
Atp2b1	80.29	49.44	-0.7141	1.29305e-13	1.82281e-11	1.64046	YES
Frem3	9.61	5.87	-0.72891	1.65753e-13	2.31349e-11	1.65739	YES
Pcdhac2	85.5333	55.2267	-0.649042	2.19958e-13	2.93989e-11	1.56813	YES
Asic2	85.02	32.4167	-1.42613	2.40642e-13	3.17041e-11	2.68724	YES
Vangl1	34.34	18.2867	-0.925797	3.80618e-13	4.92254e-11	1.89973	YES
Nkd1	62.3333	42.4733	-0.570039	5.66114e-13	7.0624e-11	1.48456	NO
Diras2	67.9033	46.8	-0.551493	7.29602e-13	9.0221e-11	1.4656	YES
Irf2bp2	51.09	34.68	-0.577999	9.62933e-13	1.17021e-10	1.49278	YES
Cdh8	101.92	48.02	-1.09825	1.11314e-12	1.30766e-10	2.14095	YES
Mag	13.1733	6.51	-1.02977	1.48658e-12	1.71773e-10	2.0417	YES
Scrt1	160.16	102.477	-0.658334	1.97806e-12	2.24876e-10	1.57826	YES
Tle1	53.65	38.72	-0.476636	2.23215e-12	2.49736e-10	1.3915	YES
Abcc8	13.1167	6.14	-1.10653	2.43677e-12	2.6559e-10	2.15327	YES
Sash1	60.29	44.7767	-0.447543	3.50329e-12	3.71323e-10	1.36372	NO
Id2	133.51	87.43	-0.627945	4.16388e-12	4.38047e-10	1.54536	YES
Nrsn1	112.17	66.3	-0.773095	4.68564e-12	4.89285e-10	1.70893	YES
Ap1s1	438.017	305.167	-0.537123	5.02584e-12	5.20951e-10	1.45108	YES
Mical2	16.98	8.96333	-0.827481	7.55296e-12	7.59512e-10	1.77458	YES
Kcnj11	18.11	10.8033	-0.751444	7.59674e-12	7.59512e-10	1.68348	YES
Gramd1b	74.0033	52.74	-0.506304	9.23499e-12	9.10389e-10	1.42041	YES
Cntnap5a	13.99	6.96	-1.01679	1.05343e-11	1.03127e-09	2.02341	YES
Smyd1	46.41	21.2233	-1.14352	1.15167e-11	1.11199e-09	2.20919	YES
Ptgfrn	55.1233	42.24	-0.401294	1.29377e-11	1.2407e-09	1.32069	NO
Col26a1	142.23	100.847	-0.512246	1.37293e-11	1.29894e-09	1.42627	YES
Adcy9	18.9867	13.2167	-0.539111	1.57223e-11	1.47758e-09	1.45308	YES
Muc15	7.49333	3.64	-1.05232	1.90875e-11	1.77024e-09	2.07386	YES
Socs2	55.1633	31.8167	-0.808677	2.6182e-11	2.35088e-09	1.7516	NO
Hr	14.7133	5.53333	-1.4191	2.69373e-11	2.40339e-09	2.67419	YES
Hpca	298.273	202.52	-0.571287	5.14391e-11	4.44869e-09	1.48585	YES
Ufsp1	93.0233	60.91	-0.627362	5.17592e-11	4.44908e-09	1.54474	YES
Mcu	33.8767	22.4533	-0.608033	5.98819e-11	5.05482e-09	1.52418	NO
Baalc	74.1333	52.4767	-0.515393	7.78842e-11	6.49665e-09	1.42938	NO
Cds1	84.93	52.8733	-0.698689	8.69738e-11	7.21218e-09	1.62303	YES
Nrxn3	53.8433	38.18	-0.471142	2.16586e-10	1.74469e-08	1.38621	YES
Nefm	353.74	167.167	-1.09028	2.27641e-10	1.82333e-08	2.12915	YES
AI593442	153.693	98.1567	-0.66216	2.3754e-10	1.89186e-08	1.58245	YES
Prmt6	54.05	34.2833	-0.692244	2.49027e-10	1.97221e-08	1.61579	YES
Ache	147.373	108.027	-0.463854	2.76711e-10	2.16711e-08	1.37922	YES
Slc6a4	41.8367	11.42	-1.88031	3.24214e-10	2.51123e-08	3.68153	YES
Slc35f1	77.58	56.9433	-0.462029	3.93096e-10	2.97929e-08	1.37748	NO
Hs3st5	16.5067	8.29	-1.00847	5.48662e-10	4.07079e-08	2.01178	YES
Tmem108	10.5433	6.30667	-0.75442	5.77639e-10	4.26334e-08	1.68695	NO
Hs6st1	265.177	176.423	-0.604629	6.40722e-10	4.67992e-08	1.52059	YES
Dcdc2a	7.00333	3.54333	-0.986267	1.05199e-09	7.52789e-08	1.98105	YES
Cd47	113.32	84.6567	-0.438892	1.05164e-09	7.52789e-08	1.35556	YES
Atrnl1	40.3267	27.23	-0.581285	1.07697e-09	7.66772e-08	1.49618	YES
Camk4	89.5833	60.5867	-0.580632	1.12282e-09	7.95398e-08	1.4955	YES
Slc10a4	20.2567	12.1333	-0.754766	1.39276e-09	9.71965e-08	1.68736	NO
Sertm1	57.2267	31	-0.896435	1.77145e-09	1.22412e-07	1.86146	YES
Os9	131.367	95.2833	-0.477413	2.55975e-09	1.73485e-07	1.39224	YES
Fgd5	28.4933	21.5933	-0.417567	2.57212e-09	1.73489e-07	1.33567	YES
Brinp1	165.597	106.713	-0.649268	2.6002e-09	1.74547e-07	1.56837	YES
Adgrl3	68.19	48.5	-0.507471	2.61506e-09	1.74713e-07	1.42156	YES
Rasd1	9.84667	3.13	-1.65261	2.74171e-09	1.80607e-07	3.14403	YES
Lbh	109.77	83.1533	-0.418261	4.17732e-09	2.66254e-07	1.33632	YES
Mb21d2	63.3833	44.9	-0.512446	4.68786e-09	2.96344e-07	1.42647	YES
App	1392.96	969.323	-0.5372	5.81582e-09	3.61476e-07	1.45115	YES
Prrt2	123.527	95.27	-0.391502	5.82075e-09	3.61476e-07	1.31176	NO
Dkk4	7.87333	2.73667	-1.51934	5.93993e-09	3.67259e-07	2.86661	YES
Adcy5	73.36	57.2967	-0.372416	6.35162e-09	3.89299e-07	1.29452	NO
Cacna2d3	16.8433	11.04	-0.625257	6.85195e-09	4.18147e-07	1.54249	NO
Sv2b	9.49333	4.98667	-0.94558	7.35509e-09	4.43097e-07	1.92596	NO
Htr7	24.5533	16.75	-0.565185	7.88853e-09	4.67246e-07	1.47958	YES
Foxp1	20.5467	15.03	-0.464208	8.17728e-09	4.82323e-07	1.37956	NO
Egfem1	7.3	4.17333	-0.82704	8.2442e-09	4.84244e-07	1.77404	YES
Nell2	224.207	166.48	-0.445368	9.08291e-09	5.26921e-07	1.36166	YES
Sema7a	95.74	72.2933	-0.423493	9.8733e-09	5.70426e-07	1.34117	YES
Tmem65	56.21	40.8933	-0.473786	1.23895e-08	7.01423e-07	1.38875	NO
Sorbs1	61.6933	47.9	-0.381192	1.26869e-08	7.15392e-07	1.30242	YES
Pax2	2.53333	1.11	-1.20466	1.45951e-08	8.1971e-07	2.30483	YES
Lrtm2	65.3967	45.2467	-0.546813	1.47728e-08	8.26397e-07	1.46086	YES
Plk2	124.303	96.8167	-0.378001	1.63126e-08	9.018e-07	1.29954	YES
Zfp804b	8.51333	5.15	-0.742313	1.72893e-08	9.5206e-07	1.67286	YES
Chrna7	9.74667	4.81333	-1.03023	1.87926e-08	1.02682e-06	2.04235	NO
9330117O12Rik	1.81667	0.65	-1.49786	1.99925e-08	1.08816e-06	2.82423	NO
Hspa1b	12.4733	7.55	-0.734626	2.02434e-08	1.09758e-06	1.66397	NO
Cacna2d1	14.72	10.6533	-0.482177	2.20798e-08	1.17958e-06	1.39685	YES
Clmp	72.0433	53.5067	-0.443265	2.20905e-08	1.17958e-06	1.35968	NO
Pde1b	95.38	67.86	-0.505581	2.23047e-08	1.18653e-06	1.41969	NO
Sorcs1	23.56	15.8967	-0.574559	2.38342e-08	1.2537e-06	1.48922	YES
Klf6	75.7067	55.5533	-0.459657	2.408e-08	1.25724e-06	1.37522	NO
Elovl4	57.6867	44.7333	-0.38618	2.40072e-08	1.25724e-06	1.30693	YES
Unc13b	32.3067	22.8033	-0.518182	2.88047e-08	1.49287e-06	1.43215	NO
Cadm2	39.5233	28.1267	-0.510305	2.90678e-08	1.50099e-06	1.42435	YES
Jam2	45.6233	34.7833	-0.406604	2.92949e-08	1.50719e-06	1.32556	NO
Rgs6	17.5967	12.9267	-0.456985	3.34723e-08	1.70346e-06	1.37267	YES
Arl4a	58.77	43.1333	-0.465063	3.40127e-08	1.71359e-06	1.38038	NO
Grik1	38.5667	25.25	-0.625248	3.75559e-08	1.87076e-06	1.54248	NO
Tll1	20.1667	11.24	-0.856192	3.84038e-08	1.90626e-06	1.81025	NO
Nrcam	88.42	68.8467	-0.378591	3.95312e-08	1.95534e-06	1.30007	YES
Kcna1	3.92667	1.75	-1.18283	4.84995e-08	2.38222e-06	2.27021	NO
Pitpnm2	51.8367	34.5133	-0.601546	4.89734e-08	2.39714e-06	1.51734	NO
Sox2	319.703	220.773	-0.550321	5.82417e-08	2.82142e-06	1.46441	YES
Lef1	172.333	108.07	-0.692709	5.91615e-08	2.85616e-06	1.61632	YES
Tulp1	2.61	1.05	-1.32778	6.111e-08	2.94016e-06	2.51017	NO
Shroom3	17.62	11.7567	-0.604622	6.32227e-08	3.03146e-06	1.52058	YES
Cdh7	12.1033	6.38667	-0.935294	6.45719e-08	3.07524e-06	1.91228	YES
Ccer2	5.99333	2.50667	-1.2667	6.48384e-08	3.07753e-06	2.4061	YES
Ick	58.86	45.0667	-0.400937	6.82967e-08	3.21999e-06	1.32036	YES
Cpne8	79.6067	46.9167	-0.833153	7.19655e-08	3.37043e-06	1.78157	YES
Cdkn1b	56.4267	41.4267	-0.459722	8.89552e-08	4.13862e-06	1.37528	NO
Atxn1	20.2033	15.7867	-0.371755	1.01298e-07	4.68195e-06	1.29393	YES
Ajap1	88.8867	60.85	-0.564818	1.0234e-07	4.71466e-06	1.4792	YES
Hip1r	36.53	26.8733	-0.45932	1.09408e-07	4.99132e-06	1.37489	NO
Cdkn1c	160.797	123.743	-0.394557	1.13772e-07	5.15707e-06	1.31454	NO
Sh3rf3	28.2	20.53	-0.475218	1.15212e-07	5.2056e-06	1.39013	YES
Chrm3	22.7633	10.8267	-1.08951	1.21605e-07	5.45944e-06	2.12802	YES
Ntrk2	117.123	88.13	-0.453368	1.21412e-07	5.45944e-06	1.36923	NO
Kdm2b	140.917	110.897	-0.354189	1.248e-07	5.58509e-06	1.27827	YES
Actr3b	33.4433	22.6767	-0.572249	1.4853e-07	6.56372e-06	1.48684	NO
Zfp804a	20.27	14.1333	-0.536968	1.56594e-07	6.876e-06	1.45092	NO
Tarsl2	37.22	26.4267	-0.507052	1.5706e-07	6.876e-06	1.42114	YES
Cdr2	34.9067	25.34	-0.47667	1.82808e-07	7.95382e-06	1.39153	YES
Xylt2	35.32	26.1933	-0.446988	2.0241e-07	8.64659e-06	1.36319	NO
Frmpd1	21.6833	16.02	-0.454371	2.42992e-07	1.03177e-05	1.37019	YES
Gria4	47.9733	36.0767	-0.427407	2.67314e-07	1.12824e-05	1.34481	YES
Akap7	91.21	71.5167	-0.366375	2.88434e-07	1.21375e-05	1.28911	YES
Myo16	99.3833	72.7167	-0.467668	2.93405e-07	1.23099e-05	1.38287	YES
Nectin3	23.4233	17.4667	-0.478595	3.27147e-07	1.35641e-05	1.39339	YES
Epb41l4a	29.9033	18.6967	-0.690326	3.28185e-07	1.35672e-05	1.61365	YES
AI115009	1.54667	0.416667	-1.85886	3.51655e-07	1.43689e-05	3.62721	NO
Cnr2	1.96667	0.593333	-1.71992	3.7042e-07	1.50919e-05	3.29417	YES
Bsn	66.1	52.5567	-0.348425	3.87691e-07	1.57501e-05	1.27317	YES
Cbln1	22.08	14.3033	-0.641875	3.90141e-07	1.58041e-05	1.56036	NO
Cadps	78.4333	62.6567	-0.339648	4.21678e-07	1.69356e-05	1.26545	NO
Phf20	43.6333	33.82	-0.384044	4.88842e-07	1.94667e-05	1.305	YES
St3gal4	22.3033	15.61	-0.529259	5.34719e-07	2.0997e-05	1.44319	NO
Pogk	60.9033	50.3567	-0.291325	5.6091e-07	2.19643e-05	1.22376	YES
Zic1	726.77	525.347	-0.487993	5.65198e-07	2.20709e-05	1.40249	YES
Adra2b	1.77	0.54	-1.73561	5.92128e-07	2.30586e-05	3.33021	YES
Chrna4	92.2233	71.2033	-0.389579	6.72683e-07	2.60517e-05	1.31001	NO
Slc2a9	3.70667	2.13	-0.822586	7.44763e-07	2.86856e-05	1.76857	YES
Fam196a	4.54	2.80667	-0.704956	7.68841e-07	2.9452e-05	1.63009	NO
Lingo1	263.447	199.423	-0.419245	8.17561e-07	3.11491e-05	1.33723	YES
Neurog2	13.9533	7.52	-0.90665	8.23654e-07	3.12966e-05	1.87469	YES
Ptpn22	4.55667	2.62667	-0.808631	8.53179e-07	3.22447e-05	1.75155	YES
Frrs1l	84.5267	60.5233	-0.495078	8.71918e-07	3.27758e-05	1.4094	YES
Gabbr1	429.747	334.42	-0.378924	8.74208e-07	3.27758e-05	1.30037	YES
Crim1	31.5	21.46	-0.572314	9.05124e-07	3.38449e-05	1.48691	NO
Sostdc1	2.66333	1.04667	-1.34373	9.5907e-07	3.57672e-05	2.53807	NO
Tapbpl	11.6167	7.69667	-0.607606	9.63212e-07	3.58269e-05	1.52373	NO
St6gal2	49.4833	36.8633	-0.439011	1.03966e-06	3.85687e-05	1.35567	YES
Ism1	4.45333	2.15667	-1.06483	1.21915e-06	4.45242e-05	2.09193	NO
Epb41l2	64.35	50.81	-0.350851	1.2257e-06	4.46479e-05	1.27531	YES
Astn2	35.9367	28.3033	-0.362655	1.25442e-06	4.55762e-05	1.28579	NO
Nell1	49.72	37.5433	-0.421231	1.28876e-06	4.67035e-05	1.33907	YES
Serpine1	5.69	3.28333	-0.800894	1.36228e-06	4.91153e-05	1.74218	YES
Parva	27.0267	20.56	-0.411508	1.42279e-06	5.11662e-05	1.33007	NO
Slc6a15	29.4533	22.6067	-0.398259	1.42938e-06	5.12722e-05	1.31792	NO
Cacna1c	32.1233	25.72	-0.335855	1.50841e-06	5.39695e-05	1.26213	YES
Chsy3	3.20333	1.74667	-0.891649	1.56696e-06	5.57816e-05	1.8553	NO
Sox5	27.42	17.6533	-0.650512	1.5895e-06	5.64413e-05	1.56973	YES
Syt1	341.37	244.43	-0.497239	1.66273e-06	5.85986e-05	1.41151	YES
Ccdc69	2.64667	1.18333	-1.17312	1.68912e-06	5.93803e-05	2.25498	YES
Kcna4	5.40667	3.61333	-0.596164	1.72641e-06	6.05402e-05	1.51169	NO
Nefh	27.01	17.45	-0.643251	1.87761e-06	6.50337e-05	1.56184	YES
Nfil3	26.5233	19.5233	-0.459615	1.90787e-06	6.55982e-05	1.37517	YES
Syne1	29.66	23.8567	-0.326331	1.96453e-06	6.72183e-05	1.25382	NO
Kctd6	46.2267	33.5	-0.48584	1.98587e-06	6.77841e-05	1.4004	YES
Rap1gds1	125.713	100.537	-0.340892	1.99952e-06	6.80851e-05	1.26654	NO
Cdh11	60.4567	42.02	-0.539478	2.11731e-06	7.17494e-05	1.45345	YES
Il17ra	6.02	3.72667	-0.706618	2.27294e-06	7.64717e-05	1.63197	YES
Kcng3	0.713333	0.206667	-1.76839	2.39707e-06	7.98854e-05	3.40673	NO
Ank	47.2533	37.4933	-0.348676	2.39313e-06	7.98854e-05	1.27339	YES
Arntl	43.7133	34.0967	-0.376023	2.4238e-06	8.05856e-05	1.29776	YES
Jade1	17.1967	13.0967	-0.409854	2.57835e-06	8.55224e-05	1.32855	YES
Rbms3	61.3233	48.1667	-0.363442	2.74634e-06	9.06677e-05	1.28649	YES
Rnf152	57.6333	43.9933	-0.405767	2.81403e-06	9.24695e-05	1.32479	YES
Nefl	618.8	387.66	-0.685456	3.1447e-06	0.000102854	1.60821	NO
Ephb2	59.5433	45.1667	-0.413337	3.15195e-06	0.000102854	1.33176	NO
Mtmr11	14.3267	10.3333	-0.485858	3.31538e-06	0.000107195	1.40042	NO
Zhx2	27.76	17.7733	-0.656266	3.67379e-06	0.000116906	1.576	YES
Nwd2	9.31667	5.7	-0.717644	3.69333e-06	0.000117263	1.64449	NO
9030625G05Rik	4.59667	1.62333	-1.50884	4.03961e-06	0.000127683	2.84582	YES
P2rx2	49.43	34.7733	-0.521327	4.10778e-06	0.00012897	1.43527	NO
Lhfp	174.963	139.823	-0.340735	4.10211e-06	0.00012897	1.2664	YES
Moxd1	3.37667	1.53333	-1.14823	4.23092e-06	0.000131659	2.21641	NO
Arhgap36	8.15667	5.2	-0.665318	4.22771e-06	0.000131659	1.58592	NO
Pde4b	38.14	27.4467	-0.462943	4.21213e-06	0.000131659	1.37835	NO
Kcnk3	19.3667	14.1833	-0.46481	4.29244e-06	0.00013299	1.38014	NO
Rprml	14.96	8.61	-0.821048	4.32234e-06	0.000133623	1.76669	YES
Epb41l4b	16.74	11.9767	-0.50291	4.36474e-06	0.000134638	1.41707	YES
Ccser1	13.43	10.3067	-0.399538	4.71747e-06	0.000144885	1.31909	YES
Tspan9	53.3267	41.1233	-0.392961	4.88653e-06	0.000149426	1.31309	YES
Gtf2ird1	51.9467	41.74	-0.324569	4.94132e-06	0.000150488	1.25229	YES
Nudt4	67.2733	52.7733	-0.367682	5.12927e-06	0.000155835	1.29028	NO
Tmem254b	98.2067	63.92	-0.633325	5.74853e-06	0.000173899	1.55114	NO
Kcnq3	31.4233	23.0033	-0.463484	6.28709e-06	0.000187663	1.37887	YES
Trib1	17.61	13.16	-0.435165	6.85428e-06	0.000202144	1.35207	YES
Ptger4	4.22667	2.46667	-0.794239	6.92716e-06	0.000203442	1.73416	YES
Ddn	3.46333	2.16	-0.693876	6.91752e-06	0.000203442	1.61762	NO
Megf9	57.6933	43.3833	-0.428436	6.98428e-06	0.000204268	1.34577	YES
Mex3b	71.39	58.1733	-0.312867	6.98232e-06	0.000204268	1.24217	YES
Epha5	22.57	17.1667	-0.40716	7.27057e-06	0.000211326	1.32607	NO
Gdf5	2.01667	0.87	-1.21771	7.36049e-06	0.0002135	2.32576	NO
Sgk1	64.6767	47.0067	-0.449339	7.67214e-06	0.000222083	1.36541	YES
Sfmbt2	2.95667	1.87333	-0.645028	8.11755e-06	0.000234494	1.56377	NO
A730056A06Rik	17.49	12.6033	-0.493145	8.3806e-06	0.000241105	1.40751	NO
Slc41a3	24.7	16.77	-0.576094	8.43274e-06	0.000242111	1.49081	YES
Ust	9.47333	6.39	-0.580188	8.48392e-06	0.000243085	1.49504	NO
Ntng1	161.053	117.09	-0.4732	8.55092e-06	0.000244508	1.38818	YES
Dixdc1	97.02	73.6467	-0.415537	8.72609e-06	0.000248929	1.33379	YES
Scg5	243.02	204.733	-0.26512	8.74086e-06	0.000248929	1.20174	YES
Pitpnc1	55.4033	39.4133	-0.504617	8.80654e-06	0.000250294	1.41875	YES
Gng4	222.057	176.61	-0.346344	9.11337e-06	0.000258493	1.27133	YES
Myc	29.6067	22.1167	-0.43473	9.1863e-06	0.000259592	1.35166	NO
Rasgef1b	27.0367	20.1667	-0.440328	9.45895e-06	0.000266686	1.35691	NO
Thsd7a	51.3833	33.6733	-0.624735	9.89009e-06	0.000276628	1.54193	YES
Btbd3	148.607	111.24	-0.436185	1.00997e-05	0.000281374	1.35302	YES
Gpr12	17.8033	12.3767	-0.531671	1.03089e-05	0.000285509	1.4456	NO
Arhgap26	49.55	37.9	-0.401931	1.14306e-05	0.000313497	1.32128	YES
Vstm2l	103.873	81.2867	-0.368289	1.1585e-05	0.000315888	1.29082	NO
Fgf13	253.943	189.027	-0.444146	1.22754e-05	0.000333422	1.36051	YES
Nr1d1	54.5933	40.9867	-0.434107	1.23974e-05	0.000335445	1.35107	YES
Rab39	1.12667	0.496667	-1.18852	1.31248e-05	0.000353766	2.27919	NO
Cdk5r1	168.233	133.737	-0.345918	1.42649e-05	0.000379418	1.27096	NO
Anp32a	212.493	172.583	-0.315091	1.42416e-05	0.000379418	1.24409	YES
Plekha5	35.0333	28.18	-0.332771	1.4735e-05	0.000390451	1.25943	NO
Pou6f1	28.31	20.7233	-0.477306	1.51158e-05	0.000399039	1.39214	NO
Slc20a1	87.3233	70.3733	-0.319039	1.51689e-05	0.000399692	1.2475	YES
Auts2	107.653	85.98	-0.340937	1.52465e-05	0.000400989	1.26658	YES
Slc4a8	19.9067	15.39	-0.386532	1.60449e-05	0.000419637	1.30725	NO
Hspb1	24.0567	15.47	-0.652048	1.60852e-05	0.000419815	1.5714	NO
Palld	22.14	17.99	-0.34624	1.65752e-05	0.000429524	1.27124	YES
Zhx1	39.4267	32.96	-0.275453	1.70754e-05	0.000440865	1.21037	NO
Zic4	153.613	109.73	-0.50114	1.75691e-05	0.000452783	1.41533	NO
Fam101b	37.0033	29.2033	-0.359671	1.86254e-05	0.000476519	1.28313	YES
Nectin1	104.003	83.8167	-0.327973	1.89534e-05	0.000484034	1.25525	YES
Mtus2	22.1967	17.2867	-0.377599	1.91654e-05	0.000488563	1.29918	NO
Srd5a1	25.1033	19.1433	-0.405423	1.95828e-05	0.0004983	1.32448	YES
Ablim1	103.63	86.4	-0.281317	2.01084e-05	0.000510753	1.2153	YES
Raly	210.107	174.427	-0.281702	2.12185e-05	0.000536052	1.21563	NO
Rgs8	117.307	96.3667	-0.300952	2.14574e-05	0.000540151	1.23196	YES
Ddit4	88.7067	67.8233	-0.40183	2.19023e-05	0.000550369	1.32118	NO
Gpc1	173.503	145.233	-0.274562	2.22336e-05	0.000556709	1.20963	NO
Cldn3	15.31	8.83	-0.807733	2.34656e-05	0.000585477	1.75046	YES
Ncald	265.52	214.323	-0.336713	2.37503e-05	0.000591533	1.26288	YES
Hlf	23.0167	16.11	-0.535536	2.38812e-05	0.000593744	1.44948	YES
Slc1a1	49.27	38.99	-0.354121	2.3969e-05	0.000594877	1.27821	YES
Cpne9	34.77	20.7333	-0.762136	2.50178e-05	0.000618731	1.696	YES
Drd5	11.41	7.65	-0.593504	2.63686e-05	0.000648723	1.50891	YES
Crhr1	31.6167	20.2967	-0.646233	2.66368e-05	0.000653041	1.56508	NO
Ndrg1	88.8367	65.9	-0.44551	2.65937e-05	0.000653041	1.3618	YES
Pag1	16.4367	12.8933	-0.365702	2.67977e-05	0.000655846	1.28851	NO
Kcnq2	79.1467	66.2567	-0.269789	2.72027e-05	0.000663455	1.20563	YES
Pak1	167.34	139.577	-0.278982	2.74812e-05	0.000668054	1.21334	YES
Rell2	160.863	134.927	-0.27086	2.75307e-05	0.000668054	1.20653	NO
Rnf115	57.7633	47.4	-0.303685	2.82865e-05	0.0006828	1.23429	YES
Dusp7	47.9067	39.0467	-0.311403	2.92018e-05	0.000703689	1.24091	YES
B3gnt9	19.5833	14.03	-0.49581	3.06201e-05	0.000731612	1.41011	YES
Flt3	11.6	7.04333	-0.729315	3.10891e-05	0.00073906	1.65785	YES
Tmem254a	13.4333	8.39333	-0.699536	3.10411e-05	0.00073906	1.62398	NO
Tln2	29.0233	24.04	-0.286778	3.60613e-05	0.000843045	1.21991	NO
Lrrc55	34.92	26.2733	-0.423974	3.61938e-05	0.000844742	1.34162	YES
Cdk17	31.4233	25.0267	-0.346722	3.70423e-05	0.000863115	1.27167	YES
Unc5a	30.3467	22.4033	-0.448629	4.03112e-05	0.000931585	1.36474	NO
Tspan11	5.44333	3.33333	-0.716574	4.30483e-05	0.00098997	1.64328	YES
Top3a	7.80667	5.73667	-0.460719	4.40406e-05	0.0010095	1.37623	NO
Coch	21.4067	15.0567	-0.524379	4.54818e-05	0.00103747	1.43831	YES
Sipa1l2	51	37.3367	-0.465379	4.65204e-05	0.00105603	1.38068	YES
Samd14	433.12	359.607	-0.285659	4.76547e-05	0.00108005	1.21897	NO
Actr2	157.08	131.93	-0.268667	4.8749e-05	0.00109954	1.20469	NO
Fam20b	59.0733	48.0567	-0.315506	4.8848e-05	0.00110002	1.24445	NO
Cilp2	8.46	6.26	-0.449142	4.99046e-05	0.00111845	1.36523	NO
Prune2	3.06667	2.20333	-0.496031	5.06105e-05	0.00113068	1.41033	NO
1700047I17Rik2	23.32	17.6033	-0.421938	5.17127e-05	0.00115165	1.33973	NO
Fam177a	23.32	17.6033	-0.421938	5.17127e-05	0.00115165	1.33973	NO
Plekhg1	24.58	18.2333	-0.452643	5.34929e-05	0.00118567	1.36855	YES
Pcnx	44.9133	35.5267	-0.35294	5.85456e-05	0.0012936	1.27716	YES
Mical1	34	26.4633	-0.363084	5.87651e-05	0.00129439	1.28617	NO
Rab6a	276.303	225.067	-0.31333	6.11136e-05	0.00133984	1.24257	NO
H2-M3	2.86667	1.23333	-1.20843	6.18272e-05	0.00135338	2.31086	YES
Dlgap3	353.26	284.58	-0.334556	6.23926e-05	0.00135733	1.26099	YES
Zbtb42	2.26667	1.31	-0.8139	6.54579e-05	0.0014151	1.75796	NO
Lncenc1	5.03333	2.97667	-0.764155	6.55502e-05	0.0014151	1.69838	NO
Siah2	19.9133	15.26	-0.405698	6.53778e-05	0.0014151	1.32473	NO
Zdhhc22	153.453	101.407	-0.613056	6.59253e-05	0.00142102	1.5295	YES
Gal	25.19	12.5367	-1.00879	6.63137e-05	0.00142721	2.01222	NO
Mapkbp1	83.8933	69.1767	-0.297054	6.99244e-05	0.00149126	1.22863	YES
Rimklb	105.013	89.9533	-0.240469	7.24506e-05	0.00154048	1.18138	NO
Sema4c	46.5767	39.4633	-0.261396	7.32136e-05	0.00155202	1.19864	NO
Vash2	57.64	46.35	-0.330249	7.48889e-05	0.00158277	1.25723	YES
Tspan17	43.8367	32.8467	-0.429321	7.65998e-05	0.00161409	1.3466	NO
2010111I01Rik	11.17	8.35667	-0.429686	7.80116e-05	0.001638	1.34694	YES
Noct	36.91	29.9467	-0.318551	7.93166e-05	0.00166141	1.24708	NO
Xkr4	27.5733	21.9	-0.349066	8.19318e-05	0.00171088	1.27374	YES
Lca5	20.0133	15.42	-0.388403	8.24865e-05	0.0017176	1.30894	NO
Fam43b	26.6067	21.0133	-0.356652	8.76538e-05	0.00181076	1.28045	NO
Tmem120a	71.4967	57.1433	-0.340014	8.77314e-05	0.00181076	1.26577	YES
Mycl	91.3367	74.6633	-0.311362	8.83752e-05	0.00182138	1.24088	YES
Armcx4	47.18	39.6533	-0.270264	8.89353e-05	0.00183025	1.20603	YES
Dab1	64.3333	55.58	-0.235401	8.95777e-05	0.00184078	1.17723	YES
Wasf1	178.087	147.373	-0.292017	8.98633e-05	0.00184396	1.22435	YES
Cutal	1.55667	0.806667	-0.976676	9.12383e-05	0.00186674	1.96793	NO
Sh3gl2	105.803	86.2033	-0.311482	9.24295e-05	0.00188292	1.24098	YES
Tmprss3	1.40333	0.346667	-2.01777	9.33246e-05	0.00189567	4.04957	YES
Slc8a2	58.7133	49.44	-0.26347	9.32938e-05	0.00189567	1.20036	NO
Cacna2d4	1.85667	1.03333	-0.860211	9.55044e-05	0.00193437	1.8153	YES
Chd3	213.67	177.587	-0.284393	9.84783e-05	0.00198321	1.2179	NO
Coro7	42.8333	35.6467	-0.281235	9.90596e-05	0.00199207	1.21523	NO
Pak3	51.0233	42.8733	-0.268305	0.000100027	0.00200866	1.20439	NO
Smim1	10.1467	7.41	-0.471981	0.000100651	0.00201832	1.38701	NO
Ncstn	76.8833	63.6933	-0.290822	0.000103679	0.00207607	1.22334	NO
Camk2g	81.8333	69.3567	-0.255074	0.000112963	0.00223657	1.1934	NO
Trpm3	47.6367	37.2133	-0.364363	0.000113534	0.00224473	1.28731	YES
Lingo2	13.3733	10.1133	-0.421981	0.000115149	0.00227116	1.33977	NO
Igsf3	63.1433	50.71	-0.333515	0.000117003	0.00229843	1.26008	NO
Foxp4	192.777	155.797	-0.324357	0.000117065	0.00229843	1.25211	YES
Klk8	7.09	4.39667	-0.765245	0.000119402	0.00233778	1.69966	NO
Gm15417	17.0867	12.53	-0.465238	0.00011966	0.00233959	1.38054	YES
Pcdh7	60.6067	47.0533	-0.369174	0.000120319	0.00234921	1.29161	YES
Clcf1	1.51333	0.753333	-1.03784	0.000121422	0.00236421	2.05315	NO
Dcbld1	18.52	13.5967	-0.465278	0.000126156	0.00244108	1.38058	NO
Reep1	208.713	177.603	-0.250176	0.000126654	0.00244582	1.18935	NO
Bok	109.71	85.05	-0.386228	0.000126965	0.00244847	1.30697	YES
Cdk19	21.27	16.68	-0.369628	0.000128536	0.00247536	1.29202	YES
Smpd3	159.02	129.593	-0.311213	0.000132677	0.00254124	1.24075	YES
Aff3	42.2767	35.2433	-0.279943	0.000136181	0.00260128	1.21415	YES
Mmd	167.39	134.313	-0.333939	0.000143679	0.00272604	1.26045	YES
Bzw2	223.22	188.977	-0.257456	0.000144933	0.00274613	1.19537	YES
Ctif	81.98	69.0233	-0.265656	0.000149483	0.00280594	1.20218	YES
Cd55	11.3733	8.42333	-0.449777	0.000152344	0.00284827	1.36583	YES
Fam49b	83.41	69.57	-0.28037	0.000153076	0.00285817	1.21451	NO
Nrg1	6.6	4.25667	-0.642546	0.000153897	0.00286969	1.56108	YES
Ids	244.94	202.543	-0.291893	0.000154436	0.00287051	1.22425	NO
Grid2ip	16.03	10.9933	-0.556246	0.000157117	0.00290666	1.47044	YES
Fam19a1	15.8667	12.2067	-0.394416	0.00016055	0.00295853	1.31441	YES
Pcnx2	12.1667	9.79667	-0.32765	0.000163432	0.00299215	1.25497	NO
Atp8a2	31.2833	25.07	-0.335598	0.000167642	0.00305329	1.2619	YES
Derl1	57.6667	47.2667	-0.305747	0.000169773	0.00308413	1.23606	YES
Nhlh2	28.41	21.1433	-0.447646	0.000172372	0.00311529	1.36381	YES
Cnksr2	9.41667	6.91333	-0.458909	0.000175182	0.00315395	1.3745	NO
0610010F05Rik	47.3967	40.0033	-0.262471	0.000175784	0.00316075	1.19953	NO
BC089491	9.82667	5.16	-0.942591	0.000176794	0.00317485	1.92198	NO
D430041D05Rik	52.1467	42.6133	-0.306939	0.000186242	0.00330948	1.23708	YES
Rnf19a	28.15	23.45	-0.279595	0.000186403	0.00330948	1.21385	YES
Adamts4	27.44	17.95	-0.628334	0.000196174	0.00345252	1.54578	YES
Grb2	125.453	108.473	-0.223522	0.000205985	0.00358934	1.16758	NO
Lrrc8d	56.1567	46.87	-0.276891	0.00020646	0.00359318	1.21158	YES
Ttc19	38.8733	32.2433	-0.287231	0.000212799	0.00369436	1.2203	YES
Chl1	129.443	104.887	-0.319499	0.00021422	0.00370533	1.2479	NO
Adgrb3	60.2367	48.8067	-0.317113	0.000221411	0.00380174	1.24583	NO
Plcxd2	20.68	15.8833	-0.39766	0.000226797	0.00387064	1.31737	YES
Yars	77.7767	65.2767	-0.269788	0.000227428	0.00387204	1.20563	NO
Mief2	25.3367	20.4367	-0.327093	0.000228646	0.0038834	1.25448	NO
Ier5	23.53	19.37	-0.29945	0.000228411	0.0038834	1.23067	NO
Dgkk	6.85333	4.35	-0.664335	0.000230854	0.00389276	1.58484	YES
Osbpl3	7.51	4.93333	-0.627975	0.000230697	0.00389276	1.54539	YES
Rtn4rl1	114.507	88.5567	-0.387213	0.000230192	0.00389276	1.30786	YES
Lrp12	50.5533	40.59	-0.337696	0.00023017	0.00389276	1.26374	YES
Kidins220	198.533	167.46	-0.263204	0.000231394	0.00389721	1.20014	NO
Shisa9	139.057	106.693	-0.396973	0.000236177	0.00396356	1.31674	YES
Lhx9	139.563	90.5967	-0.656814	0.000237874	0.00398728	1.5766	YES
Sestd1	46.2967	38.94	-0.266424	0.000241517	0.00403875	1.20282	YES
Tmem127	98.0567	84.3	-0.235895	0.000241462	0.00403875	1.17764	NO
9430021M05Rik	14.16	8.87	-0.692628	0.000243081	0.00405527	1.61623	NO
Ttn	0.0733333	0.04	-0.952321	0.000248389	0.00413894	1.93498	NO
Micall1	89.5967	75.9	-0.258106	0.000250048	0.0041544	1.19591	NO
Lgr6	3.15	2.16333	-0.55807	0.000253225	0.00419472	1.4723	NO
Papd7	42.9833	36.3033	-0.26086	0.000256557	0.00423996	1.19819	YES
Peg13	305.493	253.133	-0.288061	0.000257458	0.00424987	1.221	YES
Rap2c	24.3567	20.05	-0.298287	0.000258326	0.0042592	1.22968	NO
Fam83f	9.10667	6.18	-0.5827	0.000259534	0.00427413	1.49765	YES
Cplx1	106.93	88.6	-0.286529	0.000263786	0.00433908	1.2197	YES
Id4	261.207	202.867	-0.382556	0.000265351	0.00435974	1.30365	NO
Il20rb	1.33	0.62	-1.13436	0.00028541	0.00463529	2.19521	NO
Scamp1	91.16	79.3833	-0.216722	0.000285097	0.00463529	1.16209	NO
Kynu	0.95	0.436667	-1.14982	0.000290769	0.00471146	2.21886	NO
Rab6b	445.003	372.937	-0.27103	0.000293852	0.00475049	1.20667	NO
B3gnt7	16.99	12.8167	-0.419888	0.000295371	0.00476958	1.33782	NO
Rgs7bp	14.46	10.28	-0.502438	0.000299703	0.00482847	1.41661	YES
Dync1i2	214.89	182.71	-0.252747	0.000301985	0.00485415	1.19147	NO
LOC100505025	5.31667	3.28333	-0.720161	0.000303662	0.00487553	1.64737	YES
Nkain1	357.933	289.257	-0.32341	0.000305157	0.00489397	1.25128	YES
Vopp1	142.11	117.207	-0.29418	0.000305643	0.0048962	1.22619	NO
Ido2	2.71667	1.54	-0.828139	0.000307336	0.004913	1.77539	NO
Cox6a2	11.4667	6.90667	-0.743528	0.000307389	0.004913	1.67427	NO
Camkk2	75.04	62.6233	-0.276198	0.000313079	0.00498698	1.211	YES
Trim8	129.137	111.013	-0.236692	0.000319358	0.00508126	1.17829	NO
Btg1	23.64	19.7933	-0.274316	0.000320453	0.00509293	1.20942	NO
Slc29a1	64.6567	53.0467	-0.309085	0.00032188	0.00510985	1.23892	NO
Rbfox1	82.73	63.62	-0.39194	0.000325289	0.00515815	1.31216	NO
Prdm8	8.54667	5.93333	-0.536016	0.000327711	0.00518489	1.44996	NO
Mark4	125.05	107.213	-0.241301	0.000345558	0.00540059	1.18206	YES
Epb41l3	75.46	63.79	-0.257859	0.000357449	0.00554951	1.1957	YES
Pdzk1	8.42667	5.99667	-0.512542	0.000364429	0.00563925	1.42656	YES
Slc2a3	35.43	28.2633	-0.341862	0.000372587	0.00573179	1.26739	NO
Usp33	51.7867	44.1067	-0.249542	0.000378671	0.00577678	1.18883	YES
Npy5r	2.68333	1.33333	-1.00671	0.000380009	0.00578508	2.00933	NO
Cox11	24.14	19.0267	-0.360519	0.000389443	0.00592231	1.28389	YES
Spire1	53.1333	45.7067	-0.235263	0.000390599	0.0059271	1.17712	NO
Cadm4	308.283	262.247	-0.250637	0.000395716	0.00599829	1.18973	NO
Gpr173	24.48	20.5467	-0.289435	0.00041118	0.00621264	1.22216	NO
Wnt9a	6.64667	3.81	-0.812468	0.000423555	0.00637912	1.75621	NO
Zfp608	41.04	34.8267	-0.256148	0.000430497	0.00646295	1.19429	YES
Nsmf	395.977	332.38	-0.269522	0.000434521	0.00648882	1.20541	YES
Srp54b	46.9833	35.1133	-0.438476	0.000435773	0.00650062	1.35517	NO
Kcnq5	3.16667	2.08	-0.619558	0.000446597	0.00662006	1.5364	NO
Adcy1	163.21	134.453	-0.296808	0.000452844	0.00669156	1.22842	NO
Nsg1	865.173	732.253	-0.257743	0.000454309	0.00670617	1.19561	YES
Insr	21.7	18.6933	-0.232799	0.000472152	0.00693326	1.17511	NO
Nlgn1	28.06	22.5767	-0.328198	0.000483487	0.00706292	1.25544	NO
Gprin1	214.31	179.467	-0.274913	0.000502231	0.00729891	1.20992	NO
Cntnap2	73.23	66.9967	-0.230594	0.000508617	0.00738411	1.17332	YES
Ephx4	9.87667	6.49	-0.626963	0.000511719	0.00739867	1.54431	YES
Cpeb1	3.85667	2.68333	-0.541737	0.000516976	0.00746702	1.45572	NO
Stac2	16.4867	11.7367	-0.501468	0.000529953	0.00763101	1.41565	YES
Mgst3	406.3	341.06	-0.268447	0.000535263	0.00768391	1.20451	YES
Vamp1	20.4333	15.0933	-0.421229	0.000539072	0.00772115	1.33907	YES
Lsamp	34.0167	27.0767	-0.345479	0.0005395	0.00772115	1.27057	NO
Crmp1	1157.66	971.027	-0.272048	0.000542144	0.00773543	1.20752	NO
Mtmr7	44.63	37.3267	-0.275383	0.00054975	0.0078202	1.21031	YES
Tgfb1i1	28.6733	23.3133	-0.307933	0.000552633	0.00783772	1.23793	YES
Ankrd35	4.30333	2.84333	-0.623381	0.000554545	0.00784882	1.54048	NO
Me1	58.83	49.4033	-0.267879	0.000555792	0.00785858	1.20404	NO
Igsf21	409.017	298.217	-0.470275	0.000559583	0.00788843	1.38537	YES
Zfp532	38.34	32.5467	-0.252058	0.00056104	0.00790108	1.1909	NO
Fblim1	32.6467	26.41	-0.320873	0.000562826	0.00791504	1.24909	NO
Vsig10l	18.38	15.2833	-0.282881	0.000566015	0.00793941	1.21662	YES
Ntm	485.083	398.343	-0.301508	0.000569412	0.00797913	1.23243	YES
Pdzd8	35.3667	29.7833	-0.266718	0.000592604	0.00823868	1.20307	YES
Epcam	1.33333	0.43	-1.6178	0.000605671	0.00837073	3.06906	NO
Tmem163	127.303	95.2567	-0.433396	0.000613065	0.00844808	1.35041	YES
Slc36a1	42.5433	33.9433	-0.338858	0.000623284	0.00857783	1.26476	YES
4931428F04Rik	363.337	305.653	-0.265973	0.000641286	0.00875989	1.20245	NO
Slc45a1	64.2633	54.91	-0.244694	0.000653901	0.00890632	1.18484	YES
Chst10	81.7133	71.48	-0.209472	0.000659253	0.0089619	1.15626	YES
Adam23	29.99	25.6367	-0.242174	0.000667674	0.00905019	1.18277	NO
Capn3	2.55	1.65667	-0.650451	0.000678678	0.00916411	1.56966	NO
Atp11c	13.9233	11.71	-0.270856	0.000680617	0.0091815	1.20652	YES
Cdv3	79.6167	69.4567	-0.204288	0.000682491	0.00919796	1.15212	NO
Cnp	50.7433	39.7067	-0.368641	0.000684374	0.00921453	1.29114	NO
Cbln2	40.3667	29.4767	-0.466217	0.00069336	0.00932566	1.38148	NO
Apold1	8.45333	5.84667	-0.559375	0.000701897	0.00939662	1.47363	NO
Slc35e4	33.23	27.2833	-0.303168	0.000703612	0.00941065	1.23385	NO
Asns	79.87	66.7467	-0.276973	0.000706671	0.00942473	1.21165	YES
Hivep1	48.2767	40.9833	-0.253297	0.000711101	0.00947327	1.19193	YES
Sh3d19	45.8367	37.73	-0.294171	0.000714973	0.00950846	1.22618	YES
Kcnh8	4.95333	3.47667	-0.518843	0.000718708	0.00952219	1.43281	YES
Irs2	25.66	20.4933	-0.34324	0.000717452	0.00952219	1.2686	NO
Wnt3	34.3433	26.5733	-0.38127	0.000747638	0.00982428	1.30249	YES
Sppl3	99.78	86.5333	-0.22329	0.00074778	0.00982428	1.16739	NO
Raver2	25.6167	21.5933	-0.265254	0.000753642	0.00988287	1.20185	NO
Smarca2	82.9967	70.7133	-0.222358	0.000754553	0.00988563	1.16664	NO
Klf5	7.24	4.81333	-0.594446	0.000756196	0.00989795	1.50989	YES

## Sheet: NR2F1 UP MUT
	Average Expression WT	Average Expression MUT	log fold change MUT/WT	PValue	FDR	Fold Ratio MUT/WT	COMMON WITH SOX2
Ebf1	24.4033	71.4833	1.53024	9.24786e-71	1.30367e-66	2.88834	NO
Adamts16	1.79	11.3033	2.62961	9.07761e-62	6.39835e-58	6.18858	NO
Phf24	23.3567	56.11	1.24618	1.1463e-51	5.38649e-48	2.37213	NO
Klhl14	3.55667	24.9867	2.78745	2.13388e-51	7.52033e-48	6.90406	NO
Brinp2	24.6567	70	1.4824	1.71973e-47	4.84861e-44	2.79413	NO
Crispld2	1.48	5.78333	1.93994	5.85395e-42	1.37539e-38	3.83691	NO
Elmo1	20.0533	45.4933	1.11231	8.61808e-40	1.73556e-36	2.16192	YES
4930426D05Rik	1.73	14.95	3.07843	2.16685e-39	3.81827e-36	8.44694	NO
Oxtr	3.15667	9.43	1.56803	9.0748e-35	1.06606e-31	2.965	YES
Igsf9	10.92	24.9067	1.17305	3.05894e-34	3.31707e-31	2.25488	YES
Mpped2	11.81	28.8233	1.27556	1.30895e-32	1.23016e-29	2.42093	NO
Spsb1	5.80333	17.2767	1.55056	2.61357e-30	2.16727e-27	2.9293	NO
Crtac1	49.5533	93.2433	0.894076	4.30623e-29	2.89071e-26	1.85842	NO
Cdh13	23.1233	49.63	1.0805	1.28642e-28	8.24304e-26	2.11477	NO
Mast4	28.1167	57.4633	1.01085	4.64432e-28	2.84656e-25	2.01509	YES
Ablim3	111.757	184.84	0.707107	3.38689e-25	1.70518e-22	1.63253	YES
Syndig1	4.41667	13.6533	1.60193	1.36115e-23	6.18973e-21	3.03549	YES
Aifm3	2.69333	9.72667	1.76557	6.00764e-23	2.56635e-20	3.40009	NO
Mbp	9.15667	16.3667	0.869953	8.66321e-23	3.48929e-20	1.8276	YES
Rcn1	31.8233	58.55	0.85994	1.69601e-22	6.29175e-20	1.81496	YES
Scg2	206.137	325.887	0.641939	1.85999e-22	6.72315e-20	1.56043	NO
Fam65b	9.07	19.4667	1.09002	5.81034e-21	1.9502e-18	2.12877	YES
Nfe2l3	10.62	22.5733	1.07402	2.93586e-20	9.19708e-18	2.10529	NO
Adgrg1	97.3733	146.07	0.568473	1.2123e-19	3.56037e-17	1.48295	YES
Chst1	110.483	183.31	0.71425	2.65581e-19	7.6406e-17	1.64063	NO
Irak1	16.27	27.49	0.769497	3.79578e-19	1.07018e-16	1.70468	YES
Ngef	9.08333	22.0133	1.25232	6.36767e-19	1.7601e-16	2.38224	NO
Siah3	5.09	16.56	1.67556	1.04064e-18	2.76792e-16	3.19443	NO
Trpm8	1.90667	4.68333	1.27526	1.16298e-18	2.92759e-16	2.42042	NO
Cbln4	18.0433	33.0233	0.85335	3.15874e-18	7.67738e-16	1.80669	NO
Tpd52	16.4933	28.22	0.764932	4.54113e-18	1.08502e-15	1.69929	YES
Celsr1	5.83333	11.0967	0.907713	8.48543e-18	1.92934e-15	1.87607	YES
Sorl1	11.49	20.67	0.829114	1.02607e-17	2.26008e-15	1.77659	YES
Grik4	8.21333	14.5633	0.808883	1.08209e-17	2.3468e-15	1.75185	YES
Kcnc2	6.02	10.7167	0.812067	1.56511e-17	3.34293e-15	1.75573	NO
Sfrp2	30.4933	52.4567	0.766381	6.79249e-17	1.40814e-14	1.701	NO
Phactr2	7.73667	12.8667	0.718597	7.39168e-17	1.51015e-14	1.64558	NO
Dbpht2	2.07667	5.69	1.42478	1.00945e-16	2.03288e-14	2.68473	NO
Celf4	128.783	216.83	0.731437	1.02428e-16	2.0337e-14	1.66029	YES
Baiap3	4.10333	9.06333	1.1196	1.12207e-16	2.16683e-14	2.17286	YES
Anks1	27.45	41.2567	0.56588	1.16867e-16	2.22631e-14	1.48029	NO
Nrp1	17.03	29.35	0.766239	3.00888e-16	5.65549e-14	1.70083	YES
Large	36.62	56.4033	0.606139	4.06725e-16	7.5442e-14	1.52218	NO
Pcdh11x	6.78	11.06	0.685597	8.2555e-15	1.36915e-12	1.60837	YES
Nfasc	30.7033	45.6467	0.552784	8.61834e-15	1.41271e-12	1.46691	NO
Cacnb2	10.1967	16.8233	0.694337	1.07788e-14	1.74654e-12	1.61814	NO
Prkcb	49.1067	69.7567	0.498226	1.25669e-14	2.01314e-12	1.41248	YES
Dnajb5	47.8667	72.03	0.56996	1.58365e-14	2.50839e-12	1.48448	NO
Prox1	29.7033	64.55	1.09967	3.10511e-14	4.7579e-12	2.14305	NO
Dbndd1	48.7633	74.2467	0.598205	3.72589e-14	5.64773e-12	1.51383	NO
Angpt2	9.79	20.8867	1.07204	4.70789e-14	6.91325e-12	2.1024	NO
Arhgap10	6.55	14.5833	1.13577	1.78971e-13	2.47349e-11	2.19736	NO
Tmem196	0.97	2.44	1.30695	1.83513e-13	2.51163e-11	2.47419	YES
Tekt1	3.02667	8.52667	1.4799	2.08155e-13	2.82149e-11	2.7893	NO
Pcdh17	6.67667	11.29	0.736832	2.2106e-13	2.93989e-11	1.66651	YES
Dact2	1.74667	4.30667	1.27534	2.88625e-13	3.76736e-11	2.42055	YES
Nptx1	6.70667	11.4833	0.759526	3.85383e-13	4.93886e-11	1.69293	NO
Insrr	0.303333	1.12667	1.88077	4.54755e-13	5.77539e-11	3.68271	NO
Ccdc13	1.04667	3.18333	1.58554	4.78532e-13	6.02309e-11	3.00121	NO
Rapgef3	16.6833	25.5833	0.602739	9.14312e-13	1.12079e-10	1.5186	NO
Rnd1	7.50333	13.5867	0.841184	9.86722e-13	1.18887e-10	1.79152	NO
AW551984	44.42	73.8667	0.713247	9.95173e-13	1.18889e-10	1.63949	YES
Mdga1	6.8	10.4533	0.602376	1.01241e-12	1.19932e-10	1.51821	YES
Hrk	47.9433	71.21	0.553725	1.43117e-12	1.66737e-10	1.46787	NO
Zcchc12	133.76	194.867	0.523592	1.86057e-12	2.1324e-10	1.43753	YES
Ppp1r17	0.24	1.76667	2.79716	2.17918e-12	2.4576e-10	6.95071	NO
Ppp1r32	2.36	6.11667	1.35151	2.34911e-12	2.60383e-10	2.5518	NO
Spock1	41.2767	58.9533	0.497056	2.36426e-12	2.60383e-10	1.41133	YES
1700003E16Rik	6.69667	12.7133	0.911522	2.44923e-12	2.6559e-10	1.88103	NO
Mpp3	16.02	26.6467	0.713077	2.73332e-12	2.94135e-10	1.6393	YES
Rps6ka2	21.9567	34.2333	0.62114	3.14892e-12	3.3629e-10	1.53809	NO
Phactr1	18.43	29.7633	0.673374	5.36949e-12	5.52509e-10	1.5948	YES
Plscr5	4.15667	11.7267	1.48048	5.75016e-12	5.87391e-10	2.79041	YES
6030419C18Rik	55.4567	79.7533	0.506249	6.6204e-12	6.71423e-10	1.42035	NO
Plcl1	2.28	4.1	0.830251	8.73529e-12	8.67193e-10	1.77799	NO
Greb1	1.86667	4.56333	1.28202	1.1058e-11	1.07507e-09	2.43179	NO
Col4a4	0.74	1.78	1.23646	1.35369e-11	1.28939e-09	2.3562	NO
Acsl5	7.25667	13.1933	0.84182	1.73781e-11	1.62238e-09	1.79231	NO
Slc35f4	2.44	6.72333	1.43383	2.01799e-11	1.85932e-09	2.70163	NO
Ppp2r2b	143.03	209.24	0.494002	2.05925e-11	1.88501e-09	1.40835	NO
St14	2.94333	5.65667	0.92121	2.17517e-11	1.97828e-09	1.8937	NO
Dera	3.38	8.37333	1.28744	2.53188e-11	2.28794e-09	2.44095	YES
Gse1	12.94	18.7967	0.527162	2.94576e-11	2.61172e-09	1.44109	NO
Klhl13	58.56	85.73	0.528653	3.7153e-11	3.27341e-09	1.44258	NO
Ptpru	6.13333	11.08	0.836977	4.70752e-11	4.12185e-09	1.7863	YES
Ankrd55	6.76333	11.8267	0.776859	4.82123e-11	4.19536e-09	1.7134	NO
Plcb1	4.73333	8.04	0.745072	5.26238e-11	4.49599e-09	1.67606	YES
Klhl29	9.84333	18.3233	0.876706	5.91989e-11	5.02727e-09	1.83618	NO
6430573F11Rik	1.34	4.06	1.55735	6.82212e-11	5.72449e-09	2.94313	NO
Galnt16	38.2467	51.8167	0.420032	1.09683e-10	9.04208e-09	1.33796	YES
Kirrel3	22.4433	37.18	0.715875	1.24243e-10	1.01829e-08	1.64248	YES
Kif26b	3.46	7.53333	1.10109	1.81958e-10	1.4827e-08	2.14517	YES
Cntn4	17.2967	29.72	0.766292	1.85614e-10	1.5038e-08	1.70089	NO
Gpr139	2.67	7.27667	1.41686	2.51065e-10	1.97725e-08	2.67004	NO
Lrrtm4	6.51667	13.3067	0.995713	3.2074e-10	2.49805e-08	1.99407	NO
Mafk	7.77333	15.3067	0.961257	3.41226e-10	2.61427e-08	1.94701	NO
Angptl4	14.4233	26.8833	0.884485	3.40925e-10	2.61427e-08	1.84611	YES
Cd24a	188.627	288.433	0.594883	3.60736e-10	2.74881e-08	1.51035	YES
Amn	4.37	10.5867	1.24518	4.53185e-10	3.41634e-08	2.37048	NO
Ppp1r16b	16.0567	25.4133	0.644081	5.147e-10	3.85943e-08	1.56274	NO
Amph	42.6467	58.22	0.431717	5.23218e-10	3.90254e-08	1.34884	YES
Rxrg	18.4333	27.9167	0.586994	6.27995e-10	4.61086e-08	1.50211	YES
Sdk2	3.43333	6.60333	0.923127	7.52163e-10	5.46559e-08	1.89622	NO
Elfn1	6.32	11.8	0.884858	9.81764e-10	7.0974e-08	1.84658	YES
Nrap	1.59333	3.16667	0.968658	1.26054e-09	8.8849e-08	1.95702	NO
Hap1	134.8	212.653	0.63186	1.32616e-09	9.30097e-08	1.54956	YES
Crb2	0.906667	1.80333	0.975334	1.51332e-09	1.0509e-07	1.9661	YES
Spats2l	6.25333	10.56	0.739184	1.92732e-09	1.32534e-07	1.66923	YES
Wdsub1	6.27333	10.73	0.742805	2.20842e-09	1.51126e-07	1.67343	NO
Chrm2	3.90333	8.15	1.05302	2.286e-09	1.5568e-07	2.07487	NO
Kctd16	3.58333	8.64667	1.24985	2.71368e-09	1.79728e-07	2.37816	NO
Dlgap2	0.93	2.10667	1.16114	2.71561e-09	1.79728e-07	2.23633	NO
Tbc1d4	2.02	3.78	0.888404	3.17499e-09	2.08176e-07	1.85113	YES
Flrt2	8.90333	15.8367	0.809537	3.39022e-09	2.21259e-07	1.75265	YES
Hs3st4	51.8833	70.71	0.426909	3.65201e-09	2.37246e-07	1.34435	NO
Nek6	17.2433	25.2433	0.528828	3.77977e-09	2.44419e-07	1.44276	NO
Adgra1	20.09	33.9133	0.73682	3.91933e-09	2.52287e-07	1.6665	NO
Abca8b	1.39	2.89667	1.04679	4.15147e-09	2.66015e-07	2.06592	NO
Dact1	31	44.9067	0.5125	4.19298e-09	2.66254e-07	1.42652	NO
Col4a3	0.56	1.41667	1.32939	5.04995e-09	3.17809e-07	2.51296	NO
Sgsm1	27.7733	37.3567	0.418299	5.37244e-09	3.36601e-07	1.33635	NO
Stat5b	8.14667	12.8767	0.649282	6.09371e-09	3.75122e-07	1.56839	YES
Plppr1	23.65	32.51	0.441659	7.17707e-09	4.361e-07	1.35817	NO
Col16a1	9.69667	14.89	0.597215	7.31053e-09	4.42302e-07	1.51279	YES
D930015E06Rik	16.8967	27.2033	0.671677	7.523e-09	4.51284e-07	1.59292	NO
Sidt1	8.49	20.7433	1.26225	7.63008e-09	4.55768e-07	2.3987	NO
Lhx2	32.1367	44.88	0.462265	7.68924e-09	4.57364e-07	1.3777	NO
Map3k5	3.09	5.01667	0.686155	8.34388e-09	4.88065e-07	1.60899	NO
Gria1	50.6033	73.3633	0.519826	8.65488e-09	5.04165e-07	1.43378	NO
Drc7	0.446667	1.31	1.51684	9.94445e-09	5.72191e-07	2.86164	NO
Camk2a	64.4867	85.89	0.394467	1.08889e-08	6.23986e-07	1.31446	NO
Atp8b5	2.34333	4.39667	0.893765	1.11199e-08	6.34643e-07	1.85802	NO
Aadat	0.58	1.87333	1.65584	1.22759e-08	6.97796e-07	3.15107	NO
Sertad4	15.4967	21.79	0.481365	1.53687e-08	8.56336e-07	1.39606	NO
Angptl2	2.75	7.27	1.37558	1.59693e-08	8.86297e-07	2.59473	NO
Caly	249.513	332.053	0.404911	1.77216e-08	9.72066e-07	1.32401	NO
Ctsz	37.5467	55.2233	0.53626	2.09483e-08	1.13145e-06	1.45021	YES
Gyltl1b	1.85333	4.29	1.21765	2.19931e-08	1.17958e-06	2.32568	NO
Cacna1i	9.93	14.3067	0.508613	2.34141e-08	1.24086e-06	1.42268	NO
Cdh6	18.7433	29.49	0.633839	2.3732e-08	1.253e-06	1.55169	NO
Cxxc5	74.4933	97.8067	0.375316	2.59653e-08	1.35068e-06	1.29712	NO
Pou3f3	29.05	42.6467	0.533043	3.07941e-08	1.57856e-06	1.44698	NO
Slc7a14	2.5	4.88667	0.947977	3.10721e-08	1.58704e-06	1.92917	YES
Tmem26	1.57667	3.16333	0.976794	3.40214e-08	1.71359e-06	1.96809	NO
Cdh24	16.0433	26.6	0.708452	3.4036e-08	1.71359e-06	1.63405	NO
Plagl1	6.06667	13.2133	1.09447	3.53626e-08	1.77405e-06	2.13534	YES
1700086L19Rik	4.68667	13.1533	1.48129	3.73899e-08	1.8691e-06	2.79198	NO
Samd4	2.33667	4.26667	0.854756	4.07549e-08	2.00882e-06	1.80845	NO
Rasgrf1	26.0067	42.9267	0.702237	5.24889e-08	2.56033e-06	1.62703	NO
3632451O06Rik	10	15.0767	0.575273	5.81026e-08	2.82142e-06	1.48996	NO
Tpbgl	4.8	8.13333	0.743048	6.44605e-08	3.07524e-06	1.67371	NO
Cxxc4	20.5033	28.3467	0.450736	6.58063e-08	3.11299e-06	1.36674	YES
Fmod	0.956667	3.15	1.68447	7.19562e-08	3.37043e-06	3.21422	YES
Sorbs2	31.7167	43.0133	0.422574	7.48636e-08	3.49454e-06	1.34032	NO
Tnfrsf1b	2.08333	3.55667	0.750043	9.47338e-08	4.39297e-06	1.68184	YES
Hdc	20.4333	30.3333	0.557816	1.02906e-07	4.7253e-06	1.47204	NO
Man1c1	14.04	19.51	0.456416	1.08154e-07	4.95015e-06	1.37213	YES
Csmd3	4.17667	5.83333	0.466459	1.11605e-07	5.07516e-06	1.38171	NO
Zbtb7c	4.16333	7.56	0.833689	1.2638e-07	5.63789e-06	1.78224	NO
2810032G03Rik	3.37	6.85	1.00563	1.37905e-07	6.13264e-06	2.00781	NO
Pdxk	26.43	37.58	0.489137	1.43295e-07	6.3523e-06	1.4036	YES
Kif6	0.35	0.926667	1.39195	1.53492e-07	6.7618e-06	2.62433	NO
Grm4	35.5933	52.2767	0.542666	1.8086e-07	7.89347e-06	1.45666	NO
Fhl1	65.92	84.97	0.352273	1.87599e-07	8.13718e-06	1.27657	YES
Col5a1	17.99	30.7	0.747791	1.94287e-07	8.40141e-06	1.67922	NO
Dync1i1	47.6267	66.17	0.457017	1.95839e-07	8.44265e-06	1.3727	NO
Syn2	40.9867	56.5433	0.445637	1.9651e-07	8.44575e-06	1.36192	NO
Spns2	11.91	17.15	0.518284	1.99765e-07	8.55954e-06	1.43225	YES
Plxna2	5.17667	8.11667	0.629447	2.06048e-07	8.77542e-06	1.54697	YES
Ccl21a	4.62333	15.41	1.7212	2.56606e-07	1.0863e-05	3.2971	YES
Susd2	2.22	3.93667	0.869412	3.1145e-07	1.30282e-05	1.82692	YES
As3mt	18.9667	29.28	0.605281	3.16036e-07	1.31809e-05	1.52128	NO
Pitpnm3	26.19	35.33	0.413841	3.17392e-07	1.31985e-05	1.33223	NO
Rftn1	10.63	16.7033	0.632403	3.39465e-07	1.39925e-05	1.55014	NO
Hmgcs2	16.2533	32.3767	0.968949	3.49253e-07	1.43437e-05	1.95741	NO
Ptpn13	6.24667	9.46667	0.580171	3.5002e-07	1.43437e-05	1.49503	YES
Kcnd2	34.85	45.72	0.373986	4.09448e-07	1.65386e-05	1.29593	YES
Ltk	2.63667	4.97667	0.889495	4.18039e-07	1.68374e-05	1.85253	NO
Tenm1	14.5033	19.7767	0.428223	4.74277e-07	1.8994e-05	1.34557	NO
Sox18	17.2833	26.8133	0.612401	4.84154e-07	1.93346e-05	1.5288	NO
Arhgap4	3.48	6.42	0.867707	4.96222e-07	1.97049e-05	1.82476	NO
Bhlhe40	7.52333	13.7667	0.847979	4.99958e-07	1.97975e-05	1.79998	YES
Tac1	2.52667	6.29667	1.33124	5.01568e-07	1.98056e-05	2.51619	NO
Hdac7	28.9133	42.2667	0.525079	5.1675e-07	2.03481e-05	1.43901	YES
Car8	2.92	4.60333	0.64257	6.07488e-07	2.35916e-05	1.56111	NO
Ltbp4	29.3767	42.7433	0.521041	6.8898e-07	2.66097e-05	1.43499	NO
Sec31b	0.58	1.48	1.34255	7.6442e-07	2.93625e-05	2.536	NO
Irak4	0.706667	1.73333	1.26088	8.16487e-07	3.11491e-05	2.39642	NO
Twist2	2.28333	5.24667	1.17703	8.46277e-07	3.20698e-05	2.2611	NO
Zfp949	20.2533	32.3933	0.65583	8.67942e-07	3.27149e-05	1.57552	NO
Cacna1d	23.5367	29.7833	0.316648	1.08643e-06	4.0198e-05	1.24543	NO
Slco4a1	1.94333	3.54	0.851216	1.10362e-06	4.0727e-05	1.80402	NO
Aqp4	85.8133	113.563	0.387912	1.11501e-06	4.10398e-05	1.3085	YES
Necab2	48.5533	67.3433	0.45592	1.13634e-06	4.17162e-05	1.37166	YES
Mkl2	12.3167	16.31	0.413714	1.15728e-06	4.23745e-05	1.33211	YES
Ncor2	40.5967	54.05	0.387803	1.30981e-06	4.73445e-05	1.3084	NO
Ryr2	2.81333	3.90333	0.45366	1.51699e-06	5.41392e-05	1.36951	YES
Manba	3.44	5.69667	0.704745	1.60167e-06	5.67304e-05	1.62986	NO
Dsc2	0.906667	1.67667	0.867143	1.65952e-06	5.85986e-05	1.82405	YES
Ahi1	67.6233	89.43	0.395207	1.739e-06	6.08303e-05	1.31513	YES
Maml3	6.48667	9.25	0.491573	1.74913e-06	6.10333e-05	1.40598	NO
B4galt6	26.58	35.1267	0.385735	1.77595e-06	6.1816e-05	1.30652	NO
Cacna1g	86.1133	107.717	0.306182	1.85771e-06	6.45026e-05	1.23643	NO
Mycbpap	1.88333	3.55667	0.903265	1.89258e-06	6.52398e-05	1.87029	NO
Serping1	16.6767	25.4633	0.58831	1.89282e-06	6.52398e-05	1.50348	YES
Bzrap1	71.4	94.7967	0.390874	1.91925e-06	6.58289e-05	1.31119	NO
Il6st	31.1267	41.4267	0.392388	2.05521e-06	6.98128e-05	1.31256	YES
Ubxn11	2.86333	5.38333	0.887596	2.12767e-06	7.19277e-05	1.85009	NO
Epha6	2.22667	3.75	0.734427	2.2452e-06	7.5719e-05	1.66374	NO
Tpcn1	21.3567	31.4167	0.536566	2.33805e-06	7.84749e-05	1.45052	YES
Scrn1	108.637	138.123	0.328825	2.34913e-06	7.86594e-05	1.25599	NO
C1qb	26.2733	41.7067	0.641682	2.61179e-06	8.64283e-05	1.56015	YES
Mrc1	6.32667	15.39	1.25468	2.79123e-06	9.19345e-05	2.38614	NO
Sned1	3.44	6.81333	0.960431	3.04377e-06	9.97861e-05	1.94589	NO
Lypd1	4.89667	7.83667	0.660459	3.20329e-06	0.000104288	1.58058	YES
Pam	28.2733	36.6667	0.355698	3.21727e-06	0.000104502	1.2796	NO
Lama3	1.14333	2.06667	0.836889	3.29825e-06	0.000106886	1.78619	NO
Vwce	0.766667	1.66667	1.1058	3.49937e-06	0.000112885	2.15218	NO
Col11a1	5.47	9.02667	0.703036	3.53585e-06	0.000113801	1.62793	YES
Gjb6	1.51667	4.97	1.67781	3.55889e-06	0.000114282	3.19942	NO
Mmp17	11.9367	17.0533	0.500076	3.6146e-06	0.000115807	1.41429	NO
Eln	15.91	43.96	1.43627	3.65256e-06	0.000116493	2.7062	YES
Zbtb18	22.2967	30.8433	0.455363	3.65099e-06	0.000116493	1.37113	YES
Prr5l	4.33333	6.83333	0.640289	3.94178e-06	0.00012487	1.55864	YES
Gstm1	217.083	279.72	0.346707	4.09182e-06	0.00012897	1.27165	YES
Syt15	1.40667	3.6	1.23447	4.24015e-06	0.000131659	2.35294	NO
Arhgap20	8.25667	12.7733	0.607463	4.22512e-06	0.000131659	1.52358	NO
Slc1a6	19.1067	26.43	0.453882	4.49813e-06	0.00013845	1.36972	NO
Cacng3	10.88	16.44	0.574378	4.8131e-06	0.0001475	1.48904	YES
Slc22a8	17.1633	23.3667	0.424456	4.9426e-06	0.000150488	1.34207	YES
Scpep1	9.97	15.4067	0.609832	5.39315e-06	0.000163499	1.52608	YES
Tmem91	31.1667	45.8367	0.55264	5.88968e-06	0.000177788	1.46677	YES
Zdhhc23	1.94667	4.18333	1.08337	6.01811e-06	0.00018089	2.11898	NO
Mt3	169.707	221.227	0.365996	6.00826e-06	0.00018089	1.28877	YES
Bcl2l11	3.78667	5.57	0.574307	6.09683e-06	0.000182866	1.48896	YES
Npnt	8.03	12.3533	0.591766	6.2496e-06	0.00018705	1.50709	NO
Tmie	11.8667	16.6733	0.472301	6.29668e-06	0.000187663	1.38732	NO
Lrrc9	0.373333	1.11	1.43854	6.51905e-06	0.000193472	2.71046	NO
Ehd2	6.71	12.4267	0.867628	6.51295e-06	0.000193472	1.82466	NO
Cdkl1	24.4433	35.4967	0.522945	6.5716e-06	0.000194621	1.43689	NO
Heg1	13.5233	20.8167	0.600271	6.60105e-06	0.000195084	1.516	YES
Plxnc1	11.2367	15.5833	0.454493	7.14275e-06	0.000208471	1.3703	YES
Bhlhe41	1.69	2.69667	0.65059	7.21588e-06	0.00021017	1.56981	YES
Synpo	1.49	3.42667	1.17193	8.32123e-06	0.000239886	2.25312	YES
Ky	0.756667	1.49333	0.974131	9.18894e-06	0.000259592	1.96446	NO
Ano7	0.576667	1.24333	1.0684	9.83051e-06	0.000275508	2.0971	NO
Lamc3	7.83	16.5433	1.05273	9.82178e-06	0.000275508	2.07445	NO
B230209E15Rik	7.94	12.7133	0.664544	9.81032e-06	0.000275508	1.58507	YES
Smtn	15.5933	21.1333	0.418753	1.00736e-05	0.000281202	1.33677	NO
Cpne6	4.11667	7.21	0.750922	1.02237e-05	0.000284266	1.68287	YES
Hcrtr1	2.15333	4.34333	0.997145	1.0278e-05	0.000285216	1.99605	YES
Nfkb1	10.5167	14.08	0.404708	1.06376e-05	0.000294035	1.32382	NO
Cisd3	11.5533	20.4433	0.815438	1.07245e-05	0.000295858	1.75983	NO
Ankrd34a	17.8567	24.73	0.455439	1.11399e-05	0.000306716	1.3712	NO
Ramp3	7.00667	11.63	0.711886	1.1347e-05	0.000311811	1.63794	YES
Pitpnm1	128.353	166.43	0.344413	1.14605e-05	0.000313707	1.26963	NO
Col2a1	13.2033	19.8967	0.569454	1.15538e-05	0.000315648	1.48396	NO
Pltp	60.55	122.463	0.993693	1.16086e-05	0.000315919	1.99128	NO
Efna5	38.82	60.1833	0.612629	1.23064e-05	0.000333621	1.52904	NO
Irf6	0.15	0.593333	1.91816	1.31178e-05	0.000353766	3.77942	NO
Pacsin1	40.36	51.8333	0.345883	1.3156e-05	0.000353931	1.27093	NO
Aldh1a7	0.78	2.96667	1.8932	1.32077e-05	0.000353972	3.71458	YES
Cx3cr1	10.3933	14.3333	0.447269	1.32076e-05	0.000353972	1.36346	YES
Zfp366	3.62667	5.86667	0.682924	1.35464e-05	0.00036236	1.60539	NO
Ccdc8	7.14333	10.7633	0.57398	1.37136e-05	0.000366138	1.48862	NO
E130006D01Rik	3.84667	7.82	0.990096	1.45512e-05	0.000386305	1.98632	NO
Frem1	1.59	2.61667	0.689489	1.5041e-05	0.000397811	1.61271	NO
S1pr5	2.02667	3.87667	0.91106	1.53743e-05	0.000403596	1.88043	NO
Serpine2	241.213	301.07	0.300881	1.57686e-05	0.000413179	1.2319	NO
Fuca2	10.6933	14.47	0.417188	1.61112e-05	0.000419815	1.33532	NO
Ptprb	6.25667	10.11	0.668128	1.6255e-05	0.000422781	1.58901	NO
Procr	2.29	5.70667	1.29611	1.63743e-05	0.000425098	2.45565	NO
Gfra1	23.5267	32.8667	0.467007	1.66843e-05	0.000431558	1.38224	NO
Icam2	4.40667	8.65667	0.946464	1.80646e-05	0.000464701	1.92714	NO
C130026L21Rik	0.536667	1.8	1.71861	1.83726e-05	0.000471764	3.29119	NO
Retsat	3.51667	6.19667	0.799999	1.84114e-05	0.0004719	1.7411	NO
Jpx	1.10333	1.95	0.80748	2.06801e-05	0.00052433	1.75015	NO
Mamdc2	4.20333	7.81	0.882576	2.11533e-05	0.000535365	1.84366	YES
Rcor2	29.22	39.02	0.389426	2.1385e-05	0.000539293	1.30987	NO
Slc44a5	23.35	36.6367	0.632684	2.1976e-05	0.000551237	1.55045	NO
Tmem132e	4.22333	6.26667	0.547797	2.33587e-05	0.000583843	1.46185	NO
Loxl1	1.71667	3.99667	1.19921	2.4277e-05	0.000601463	2.29614	NO
Clic4	24.7467	34.2367	0.448423	2.54921e-05	0.000629356	1.36455	YES
Khdrbs2	19.6467	29.8333	0.587352	2.63558e-05	0.000648723	1.50249	NO
Lrch4	10.23	14.1467	0.435361	2.69354e-05	0.000658072	1.35225	NO
Myh11	0.466667	2.12333	2.13666	2.75335e-05	0.000668054	4.39743	NO
Tacr1	2.47667	3.79	0.590833	2.76288e-05	0.000669215	1.50612	YES
Lcp1	6.24667	9.70667	0.612495	2.82473e-05	0.0006828	1.5289	YES
Fah	16.5667	23.8	0.505848	2.93156e-05	0.000705	1.41996	YES
Scube3	13.1533	17.85	0.426656	2.93563e-05	0.000705	1.34411	NO
Jun	28.9367	42.26	0.527917	2.99325e-05	0.000717616	1.44185	NO
Gpr176	8.35333	11.2433	0.408742	3.03142e-05	0.000725533	1.32753	NO
Sema3g	7.14667	11.4667	0.660872	3.09005e-05	0.000737063	1.58104	NO
Slc44a2	17.87	24.32	0.424276	3.12859e-05	0.000742488	1.3419	YES
Ptrf	17.0567	31.07	0.839316	3.19054e-05	0.000755917	1.7892	NO
Gpatch2	11.6767	15.07	0.352069	3.2007e-05	0.000757052	1.27639	NO
Bbs1	12.59	16.0767	0.335279	3.22724e-05	0.000762051	1.26162	NO
Kcnh1	0.276667	0.57	1.03766	3.30807e-05	0.000779831	2.05289	YES
Sh2d3c	33.1267	43.8967	0.395736	3.3629e-05	0.000791433	1.31561	NO
Fmo1	15.2167	24.9033	0.689344	3.37552e-05	0.000793079	1.61255	YES
Card10	3.52333	5.46	0.606113	3.43468e-05	0.000805635	1.52215	NO
Trib2	75.62	98.57	0.364574	3.59166e-05	0.000841057	1.2875	NO
Tpra1	22.9667	30.2767	0.38378	3.79335e-05	0.000882424	1.30476	NO
Mfge8	66.6167	83.4533	0.30571	3.85351e-05	0.00089494	1.23603	YES
Zcchc18	103.34	124.787	0.256515	3.96114e-05	0.000918423	1.19459	YES
Gpc4	17.3367	29.48	0.744006	3.98605e-05	0.000922681	1.67482	NO
Slco1a4	0.413333	1.01	1.22827	4.20836e-05	0.000970954	2.34286	NO
Rcn3	25.74	41.4233	0.666005	4.26429e-05	0.000982251	1.58667	NO
5930403L14Rik	4.68	6.60333	0.479005	4.3594e-05	0.00100089	1.39378	YES
Flrt1	3.58	5.03	0.47477	4.49613e-05	0.00102893	1.3897	YES
Hebp1	11.67	17.7033	0.584671	4.54401e-05	0.00103747	1.4997	YES
Clec3b	9.27333	22.8367	1.26924	4.58989e-05	0.00104529	2.41034	NO
Gata3	10.82	17.2467	0.65481	4.65089e-05	0.00105603	1.57441	NO
Ypel2	10.4167	14.93	0.506029	4.8437e-05	0.00109601	1.42014	NO
Arhgap17	10.6933	14.4167	0.406377	4.85195e-05	0.00109612	1.32535	NO
Myl9	20.6767	33.4533	0.668934	4.93823e-05	0.00111028	1.5899	NO
Pnmal2	164.137	200.977	0.274812	4.98313e-05	0.00111845	1.20984	YES
Itga5	4.47667	7.43333	0.707041	5.03508e-05	0.00112666	1.63245	NO
Grin2a	0.533333	1.06667	0.972558	5.20156e-05	0.00115657	1.96232	NO
Fam167a	6.04333	8.57	0.486087	5.30437e-05	0.00117757	1.40064	NO
Cbx6	55.6767	71.7833	0.351857	5.67889e-05	0.00125675	1.2762	NO
Gpr182	2.64667	6.47333	1.26486	5.87642e-05	0.00129439	2.40303	YES
Entpd1	5.54667	7.98333	0.50318	6.02052e-05	0.00132405	1.41733	NO
Doc2a	31.5167	40.5367	0.3479	6.06116e-05	0.00133091	1.27271	NO
Slit2	2.13	3.25	0.58954	6.20531e-05	0.00135622	1.50477	YES
Bmp3	0.803333	1.78	1.13095	6.23829e-05	0.00135733	2.19003	YES
Camk1g	8.93333	13.05	0.52829	6.222e-05	0.00135733	1.44222	YES
Htr2a	0.62	1.41333	1.15669	6.48116e-05	0.00140778	2.22945	NO
Slc6a12	0.683333	1.49333	1.09502	6.51137e-05	0.00141217	2.13616	NO
Dab2	11.07	22.5033	0.981447	6.69491e-05	0.00143869	1.97445	YES
Adra2a	1.92	3.28	0.7523	6.79252e-05	0.00145745	1.68448	YES
Rai2	2.25667	3.96333	0.796138	6.83465e-05	0.00146315	1.73645	YES
Rasal1	3.3	5.40333	0.686368	6.83985e-05	0.00146315	1.60923	YES
4930452B06Rik	7.76667	10.6667	0.441284	6.97798e-05	0.00149043	1.35781	NO
Mrc2	6.5	11.9767	0.857185	7.03618e-05	0.00149832	1.8115	YES
Sulf1	5.87	10.91	0.865082	7.28381e-05	0.00154638	1.82144	YES
Ephb1	18.55	26.31	0.481866	7.43179e-05	0.00157306	1.39655	YES
Slc4a4	39.7767	48.55	0.270484	7.57899e-05	0.00159942	1.20621	YES
4833422C13Rik	5.01	7.83333	0.566602	7.67145e-05	0.0016141	1.48103	NO
Scube1	5.50667	7.74667	0.478244	7.80828e-05	0.001638	1.39305	YES
Myzap	0.683333	1.39333	1.0068	8.01335e-05	0.00167603	2.00944	NO
Rit2	47.9033	60.7833	0.325344	8.20424e-05	0.00171088	1.25296	NO
Me3	2.18667	3.35	0.599799	8.38936e-05	0.00174432	1.51551	NO
Grik2	26.69	32.5267	0.267536	8.51708e-05	0.00176827	1.20375	YES
Cnn2	12.2467	22.52	0.855767	8.56884e-05	0.0017764	1.80972	NO
Flrt3	3.3	5.67667	0.759524	8.72861e-05	0.00180686	1.69293	YES
Mmp28	3.96	6.27333	0.648891	9.03931e-05	0.00185214	1.56796	NO
Tln1	16.54	22.25	0.407819	9.14426e-05	0.00186821	1.32668	YES
Pik3r3	27.6933	34.2267	0.290059	9.20493e-05	0.00187789	1.22269	YES
Lgals1	47.47	81.78	0.765151	9.48538e-05	0.00192396	1.69955	NO
Sik1	27.7433	36.7233	0.383297	9.61062e-05	0.00194377	1.30432	NO
Taf6l	15.02	20.43	0.427899	9.6478e-05	0.0019485	1.34527	NO
Ssbp2	7.94	10.66	0.407228	9.77137e-05	0.00197063	1.32613	YES
Kl	0.293333	0.913333	1.63542	0.000104051	0.00208057	3.10677	NO
Col6a3	6.50667	14.4067	1.11955	0.000105691	0.00211038	2.17279	YES
Dgkg	0.726667	1.25333	0.778263	0.000106906	0.00213162	1.71507	NO
2900026A02Rik	8.24333	10.9767	0.391674	0.000109131	0.00217291	1.31191	YES
S100a6	31.67	55.6667	0.788939	0.000109446	0.00217611	1.7278	NO
A930017M01Rik	3.29	5.02667	0.597429	0.000112051	0.00222456	1.51302	NO
Rasd2	19.72	25.14	0.333138	0.000112198	0.00222456	1.25975	NO
Edn3	3.41333	8.60667	1.30334	0.000115193	0.00227116	2.468	NO
Kcnc4	16.1867	22.35	0.447616	0.000116984	0.00229843	1.36378	YES
Stab1	10.31	18.85	0.844346	0.000117623	0.00230616	1.79545	YES
Mpg	16.0167	21.57	0.410593	0.000120764	0.00235465	1.32923	NO
Bmp7	15.4433	29.7967	0.920861	0.000122334	0.00237541	1.89324	NO
Luzp2	24.8667	30.83	0.292367	0.000122249	0.00237541	1.22465	YES
Col27a1	1.62333	2.90667	0.815519	0.000122899	0.00238309	1.75993	YES
Cxcl12	41.4633	80.1867	0.901065	0.000126236	0.00244108	1.86744	NO
Alcam	12.53	16.24	0.356101	0.000129033	0.00248154	1.27996	YES
Hapln4	3.84333	5.39	0.471927	0.000130031	0.00249733	1.38696	NO
Mgat4c	7.24333	9.88	0.440965	0.00013101	0.00251273	1.35751	NO
Tmem100	9.35667	13.64	0.528282	0.00013492	0.00258069	1.44221	YES
Baiap2	9.92667	13.8833	0.526869	0.000140425	0.00267511	1.4408	YES
Tns2	8.89667	12.8667	0.509982	0.000140392	0.00267511	1.42403	NO
5330417C22Rik	9.31667	12.47	0.404647	0.000140865	0.00267986	1.32376	NO
Atg9b	4.65667	6.42667	0.445118	0.000141171	0.00268205	1.36143	NO
Nod1	1.41667	2.37667	0.723731	0.000146612	0.00277422	1.65145	NO
Bgn	44.3533	80.3533	0.831871	0.00014701	0.00277802	1.77999	NO
Utrn	7.68333	10.0033	0.359634	0.00014748	0.00278316	1.2831	YES
Islr	35.3033	68.9267	0.935868	0.000148382	0.00279645	1.91304	NO
Abca9	3.2	6.88667	1.07871	0.000148955	0.00279975	2.11214	YES
Anxa5	10.1867	19.06	0.888391	0.000148766	0.00279975	1.85111	YES
Tns1	10.48	14.0867	0.405008	0.000150563	0.00282246	1.3241	YES
Mok	7.75	11.33	0.526328	0.000151704	0.00284006	1.44026	NO
Myocd	0.226667	0.513333	1.12658	0.000154552	0.00287051	2.18341	NO
Efcc1	5.01333	8.33667	0.708951	0.000154263	0.00287051	1.63461	NO
Acot11	1.97667	3.02667	0.601341	0.000156271	0.00289862	1.51713	NO
Gm15631	5.32333	7.9	0.552689	0.000156523	0.00289948	1.46682	NO
Fam214b	53.5367	64.7867	0.259616	0.000157407	0.00290821	1.19716	NO
Vwa5b2	22.5133	28.5	0.321508	0.000158991	0.00293363	1.24964	YES
Smo	22.9233	29.61	0.351904	0.000161598	0.00297396	1.27624	NO
Lmod1	0.33	0.88	1.35739	0.000162016	0.00297776	2.56222	NO
Shc1	7.54667	11.8333	0.628903	0.000163106	0.00299215	1.54639	NO
[truncated: 195 more rows]
