# Supplementary material for: SOX2 and NR2F1 coordinate the gene expression program of the early postnatal visual thalamus
Source: Biol Open. 2025 Aug 1;14(8):bio062014. doi: 10.1242/bio.062014 (PMC12352279; doi:10.1242/bio.062014)
Supplement: Table S2. [file biolopen-14-062014-TableS2.xlsx]

## Sheet: Table S2
Table S2
Genes most up-regulated in Sox2-mutant visual thalamus
Gene	Av. Exp.	Av. Exp.	Av. Exp. Sox2 WT/ Av. Exp. Sox2 MUT	log fold change	DEG. in Nr2f1 MUT
Dclk3	3.25	13.07	0.25	2.0698
Nts	2.14	7.83	0.27	1.93761
Ntng2	3.54	11.65	0.3	1.75621
Gbx2	18.98	58.25	0.33	1.68475	YES
Nrgn	21.16	63.12	0.34	1.64463
Trem2	6.83	19.64	0.35	1.58535
Lhx6	1.9	5.23	0.36	1.53253
Agt	19.03	51.7	0.37	1.5024
Lyz2	6.1	16.58	0.37	1.48517
Baiap3	3.82	10.09	0.38	1.46432	YES
Sstr2	1.6	4.1	0.39	1.46404
P2ry12	5.94	15.69	0.38	1.45974
Doc2b	4.27	11.15	0.38	1.45534
Plscr5*	7.97	20.56	0.39	1.42337	YES
Ccl3	1.71	4.39	0.39	1.4141
Hist1h1c	5.87	15.01	0.39	1.4033
Kirrel3	24.54	62.01	0.4	1.40229	YES
Lpl	3.72	9.3	0.4	1.38752
Aif1	3.19	8.07	0.4	1.38458
Ramp3	7.08	17.67	0.4	1.38412	YES
Evi2a	3.18	7.94	0.4	1.37986
Crabp2	18.68	46	0.41	1.35623
Rph3al	1.8	4.41	0.41	1.35517
Ntf3	2.35	5.76	0.41	1.35191
Drd2	4.02	9.8	0.41	1.34704
C1qb	27.74	67.81	0.41	1.34523	YES
Kcnab1	1.72	4.18	0.41	1.34022
Nxpe4	2.14	5.2	0.41	1.33777
Tyrobp	21.1	51.42	0.41	1.33084
Vsnl1	55.46	133.2	0.42	1.32637
Syt17	2.98	7.14	0.42	1.31965
Hck	1.81	4.32	0.42	1.31923
Fcrls	14.58	34.76	0.42	1.31236	YES
Adgre1	2.94	7	0.42	1.3095
Sst	37.25	88.18	0.42	1.30343
Elmod1	7.53	17.68	0.43	1.2992
Eln	19.92	47.48	0.42	1.29663	YES
Calb1	4.2	9.8	0.43	1.2905
Lhx1os	2.78	6.58	0.42	1.2891
Gfap	56.27	131.77	0.43	1.28836
Pcsk2	18.96	44.05	0.43	1.28219
C1qa	27.03	62.78	0.43	1.27065
Renbp	5.55	12.84	0.43	1.26093
Sla	2.86	6.51	0.44	1.2582
Slc17a7	5.42	12.36	0.44	1.25432
Synpr	1.96	4.45	0.44	1.2511
Grm1	3.59	8.19	0.44	1.25063
Calb2	130.53	297.43	0.44	1.24923
Crabp1	4.86	11.13	0.44	1.2479
Kcnj5	1.84	4.15	0.44	1.24085
