# Supplementary material for: SOX2 and NR2F1 coordinate the gene expression program of the early postnatal visual thalamus
Source: Biol Open. 2025 Aug 1;14(8):bio062014. doi: 10.1242/bio.062014 (PMC12352279; doi:10.1242/bio.062014)
Supplement: Table S3. [file biolopen-14-062014-TableS3.xlsx]

## Sheet: Table S3
Table S3
Genes most up-regulated in Nr2f1-mutant visual thalamus
Gene	Av. Exp.	Av. Exp.	Av. Exp. Nr2f1 WT/ Av. Exp. Nr2f1 MUT	log fold change	DEG in
4930426D05Rik	1.73	14.95	0.12	3.07843
Klhl14	3.56	24.99	0.14	2.78745
Adamts16	1.79	11.3	0.16	2.62961
Acta2	2.21	11.46	0.19	2.31824
Crispld2	1.48	5.78	0.26	1.93994
Aifm3	2.69	9.73	0.28	1.76557
Ccl21a	4.62	15.41	0.3	1.7212	YES
Gjb6	1.52	4.97	0.31	1.67781
Siah3	5.09	16.56	0.31	1.67556
Slc22a6	3.53	11.01	0.32	1.60719
Syndig1*	4.42	13.65	0.32	1.60193	YES
Oxtr	3.16	9.43	0.33	1.56803	YES
6430573F11Rik	1.34	4.06	0.33	1.55735
Spsb1	5.8	17.28	0.34	1.55056
Ebf1	24.4	71.48	0.34	1.53024
Brinp2	24.66	70	0.35	1.4824
1700086L19Rik	4.69	13.15	0.36	1.48129
Plscr5*	4.16	11.73	0.35	1.48048	YES
Tekt1	3.03	8.53	0.35	1.4799
Eln	15.91	43.96	0.36	1.43627	YES
Slc35f4*	2.44	6.72	0.36	1.43383
Dbpht2	2.08	5.69	0.36	1.42478
Gpr139	2.67	7.28	0.37	1.41686
Tinagl1	1.87	5.11	0.37	1.41394
Angptl2	2.75	7.27	0.38	1.37558
Mrgprf	1.88	4.9	0.38	1.35367
Ppp1r32	2.36	6.12	0.39	1.35151
Tac1	2.53	6.3	0.4	1.33124
Edn3	3.41	8.61	0.4	1.30334
Procr	2.29	5.71	0.4	1.29611
Dera	3.38	8.37	0.4	1.28744	YES
Greb1	1.87	4.56	0.41	1.28202
Mpped2	11.81	28.82	0.41	1.27556
Dact2	1.75	4.31	0.41	1.27534	YES
Trpm8	1.91	4.68	0.41	1.27526
Mfap4	17.19	42.42	0.41	1.27335
Clec3b	9.27	22.84	0.41	1.26924
Gpr182	2.65	6.47	0.41	1.26486	YES
Sidt1	8.49	20.74	0.41	1.26225
Mrc1	6.33	15.39	0.41	1.25468
Ngef	9.08	22.01	0.41	1.25232
Kctd16	3.58	8.65	0.41	1.24985
Phf24	23.36	56.11	0.42	1.24618
Amn	4.37	10.59	0.41	1.24518
Slc6a13	19.46	46.57	0.42	1.2305
Gyltl1b	1.85	4.29	0.43	1.21765
Ptgds	85.22	198.26	0.43	1.18488	YES
Twist2	2.28	5.25	0.44	1.17703
Igsf9	10.92	24.91	0.44	1.17305	YES
Arhgap10	6.55	14.58	0.45	1.13577
