# Supplementary material for: SOX2 and NR2F1 coordinate the gene expression program of the early postnatal visual thalamus
Source: Biol Open. 2025 Aug 1;14(8):bio062014. doi: 10.1242/bio.062014 (PMC12352279; doi:10.1242/bio.062014)
Supplement: Table S4. [file biolopen-14-062014-TableS4.xlsx]

## Sheet: Sheet1
SOX2	Astrocytes	Endothelial	Excitatory Neurons	Interneurons	Macrophages	Microglia	Oligodendrocytes	Pericytes
CTRL_1	0.213081	0.0223758	0.526474	0	0	0	0.191124	0.0469448
CTRL_2	0.227754	0.0284524	0.515666	0	0	0	0.181831	0.0462962
CTRL_3	0.224259	0.0469794	0.44757	0	0	0	0.19751	0.0836818
MUT_1	0.291032	0.0247079	0.382339	0.101241	0	0	0.145003	0.0556772
MUT_3	0.315334	0.0345853	0.364612	0.0556639	0	0	0.137209	0.0925951
MUT_4	0.335715	0.0474843	0.318868	0.0633331	0	0	0.161754	0.0728457
AVG_CTRL	0.221698	0.0326025	0.49657	0	0	0	0.190155	0.0589743
AVG_MUT	0.314027	0.0355925	0.355273	0.0734128	0	0	0.147989	0.073706
DELTA (MUT-CTRL)	0.092329	0.00298996	-0.141297	0.0734128	0	0	-0.0421663	0.0147317
NR2F1	Astrocytes	Endothelial	Excitatory Neurons	Interneurons	Macrophages	Microglia	Oligodendrocytes	Pericytes
CTRL_B	0.184913	0.0216438	0.585684	0	0	0	0.16982	0.0379389
CTRL_D	0.179982	0.0309751	0.553929	0	0	0	0.182119	0.0529946
CTRL_E	0.198041	0.0240374	0.574919	0	0	0	0.150453	0.0525498
MUT_A	0.175299	0.0409113	0.481892	0.0550848	0	0	0.169646	0.0771661
MUT_B	0.204066	0.0290081	0.497295	0.0239117	0	0	0.195929	0.0497904
MUT_C	0.177804	0.0417139	0.469749	0.0696577	0	0	0.162396	0.0786784
AVG_CTRL	0.187646	0.0255521	0.571511	0	0	0	0.167464	0.0478278
AVG_MUT	0.185723	0.0372111	0.482979	0.0495514	0	0	0.17599	0.068545
DELTA (MUT-CTRL)	-0.00192235	0.011659	-0.0885318	0.0495514	0	0	0.00852631	0.0207172
